# Supplementary material for: Single-Cell Proteomics Decodes the Cellular Response to Lysosomal Storage in C. elegans Coelomocytes
Source: Int J Mol Sci. 2026 May 8;27(10):4197. doi: 10.3390/ijms27104197 (PMC13207671; doi:10.3390/ijms27104197)
Supplement: Supplementary file 1 [file ijms-27-04197-s001.zip]

Archive with 3 entries (3 files):
- Supplementary_Table_S3_GO_Enrichment.xlsx
- Supplementary_Table_S1_Protein_Matrices.xlsx
- Supplementary_Table_S2_DEPs.xlsx
