# Supplementary material for: Single-Cell Proteomics Decodes the Cellular Response to Lysosomal Storage in C. elegans Coelomocytes
Source: Int J Mol Sci. 2026 May 8;27(10):4197. doi: 10.3390/ijms27104197 (PMC13207671; doi:10.3390/ijms27104197)
Supplement: Supplementary file 1 [file ijms-27-04197-s001.zip › Supplementary_Table_S3_GO_Enrichment.xlsx]

## Sheet: GO_Biological_Process
Table S3 (Sheet 1: Biological Process). Gene Ontology (GO) enrichment analysis of the differentially expressed proteins. This sheet details the significantly enriched functional terms specifically within the Biological Process (BP) category.
GO_ID	GO_Term	P_value	FDR_q_value	Rich_Factor	Depth	Study_Count	Background_Count	Proteins_in_Term
GO:0030968	endoplasmic reticulum unfolded protein response	3.92496e-08	8.18063e-05	1.62831	6	59	74	4D656, C14B9.2, CELE_F46C5.9, CELE_R12E2.13, CELE_T06D8.9, CELE_T14G8.3, CELE_T24H7.2, CELE_Y105E8A.2, CELE_ZK1307.8, F52B11.2, F54C8.7, acs-11, atln-1, cdc-48.2, cdkr-3, cdr-4, ckb-2, ckb-4, cnx-1, crt-1, cup-2, dnj-7, dpy-18, ero-1, ger-1, gfat-1, ggtb-1, gly-5, gst-1, hsp-16.1, hsp-16.41, hsp-16.48, hsp-3, hsp-4, hsp-70, imp-2, lgmn-1, lonp-1, manf-1, mpdu-1, ostb-1, pdi-2, pdi-6, sca-1, sec-1…
GO:0036498	IRE1-mediated unfolded protein response	4.58042e-08	8.18063e-05	1.67994	7	51	62	4D656, C14B9.2, CELE_F46C5.9, CELE_R12E2.13, CELE_T06D8.9, CELE_T14G8.3, CELE_T24H7.2, CELE_ZK1307.8, F52B11.2, F54C8.7, acs-11, atln-1, cdc-48.2, cdkr-3, cdr-4, ckb-2, ckb-4, cnx-1, crt-1, cup-2, dpy-18, ero-1, ger-1, gfat-1, gly-5, gst-1, hsp-16.1, hsp-16.41, hsp-16.48, hsp-3, hsp-70, imp-2, lonp-1, mpdu-1, ostb-1, pdi-2, sca-1, sec-11, sec-22, sel-1, snap-1, spcs-1, spcs-2, spcs-3, stc-1, tag-…
GO:0043039	tRNA aminoacylation	2.74048e-07	0.00019578	2.04228	8	21	21	CELE_Y54E10A.6, aars-2, cars-1, dars-1, ears-1, fars-1, fars-3, gars-1, glp-4, hars-1, iars-1, kars-1, lars-1, nars-1, pars-1, qars-1, rars-1, sars-1, tars-1, wars-1, yars-2
GO:0043038	amino acid activation	2.74048e-07	0.00019578	2.04228	5	21	21	CELE_Y54E10A.6, aars-2, cars-1, dars-1, ears-1, fars-1, fars-3, gars-1, glp-4, hars-1, iars-1, kars-1, lars-1, nars-1, pars-1, qars-1, rars-1, sars-1, tars-1, wars-1, yars-2
GO:0006418	tRNA aminoacylation for protein translation	2.74048e-07	0.00019578	2.04228	9	21	21	CELE_Y54E10A.6, aars-2, cars-1, dars-1, ears-1, fars-1, fars-3, gars-1, glp-4, hars-1, iars-1, kars-1, lars-1, nars-1, pars-1, qars-1, rars-1, sars-1, tars-1, wars-1, yars-2
GO:0034976	response to endoplasmic reticulum stress	2.92348e-06	0.00149181	1.48732	4	67	92	4D656, C14B9.2, CELE_F46C5.9, CELE_R12E2.13, CELE_T06D8.9, CELE_T14G8.3, CELE_T24H7.2, CELE_Y105E8A.2, CELE_ZK1307.8, F52B11.2, F54C8.7, acs-11, atln-1, cdc-48.2, cdkr-3, cdr-4, ckb-2, ckb-4, cnx-1, crt-1, cup-2, dnj-7, dpy-18, ero-1, ger-1, gfat-1, ggtb-1, gly-5, gst-1, hsp-16.1, hsp-16.41, hsp-16.48, hsp-3, hsp-4, hsp-70, imp-2, lgmn-1, lonp-1, manf-1, mans-1, mpdu-1, ostb-1, pdi-2, pdi-3, pdi-…
GO:0006396	RNA processing	1.22796e-05	0.00408268	0.544609	4	24	90	CELE_F33D11.10, alg-1, ddx-23, eftu-2, egal-1, eif-4a3, eif-6, ekl-1, fubl-1, garr-1, lsm-4, mag-1, mtr-4, prp-8, rnp-4, rsp-4, rsp-8, sfa-1, snr-3, snr-4, snrp-200, sqd-1, teg-4, wdr-4
GO:0043632	modification-dependent macromolecule catabolic process	1.25296e-05	0.00408268	1.53957	5	49	65	CELE_F49C12.9, Y54E10A.11, cdc-48.2, csn-3, cul-1, disl-2, eel-1, ego-2, let-70, lonp-1, math-33, npl-4.1, pas-1, pas-2, pas-6, pas-7, pbs-1, pbs-2, pbs-3, pbs-4, pbs-5, pbs-6, pbs-7, rpn-1, rpn-10, rpn-11, rpn-12, rpn-3, rpn-7, rpn-8, rpn-9, rpt-1, rpt-2, rpt-3, rpt-6, skr-3, uba-1, ubc-14, ubc-18, ubc-7, ubh-1, ubh-4, ubr-1, ubxn-2, ufd-2, ufd-3, unc-11, usp-14, vps-4
GO:0051707	response to other organism	1.71445e-05	0.00408268	0.534884	4	22	84	C08E8.4, CELE_F35E12.10, CELE_F35E12.6, CELE_R12E2.13, CELE_ZK1055.7, apm-1, cdr-4, eef-2, gpx-1, gst-1, gst-24, hsp-16.1, hsp-16.41, lgg-1, mev-1, rack-1, sca-1, sek-1, skpo-1, skr-3, spg-7, unc-32
GO:0019941	modification-dependent protein catabolic process	1.97965e-05	0.00441958	1.53171	7	48	64	CELE_F49C12.9, Y54E10A.11, cdc-48.2, csn-3, cul-1, eel-1, ego-2, let-70, lonp-1, math-33, npl-4.1, pas-1, pas-2, pas-6, pas-7, pbs-1, pbs-2, pbs-3, pbs-4, pbs-5, pbs-6, pbs-7, rpn-1, rpn-10, rpn-11, rpn-12, rpn-3, rpn-7, rpn-8, rpn-9, rpt-1, rpt-2, rpt-3, rpt-6, skr-3, uba-1, ubc-14, ubc-18, ubc-7, ubh-1, ubh-4, ubr-1, ubxn-2, ufd-2, ufd-3, unc-11, usp-14, vps-4
GO:0006511	ubiquitin-dependent protein catabolic process	3.11196e-05	0.00653877	1.52361	8	47	63	CELE_F49C12.9, Y54E10A.11, cdc-48.2, csn-3, cul-1, eel-1, ego-2, let-70, math-33, npl-4.1, pas-1, pas-2, pas-6, pas-7, pbs-1, pbs-2, pbs-3, pbs-4, pbs-5, pbs-6, pbs-7, rpn-1, rpn-10, rpn-11, rpn-12, rpn-3, rpn-7, rpn-8, rpn-9, rpt-1, rpt-2, rpt-3, rpt-6, skr-3, uba-1, ubc-14, ubc-18, ubc-7, ubh-1, ubh-4, ubr-1, ubxn-2, ufd-2, ufd-3, unc-11, usp-14, vps-4
GO:0051603	proteolysis involved in protein catabolic process	3.51279e-05	0.00697093	1.43633	6	64	91	C14C10.5, CELE_F44E7.4, CELE_F49C12.9, CELE_Y105E8A.2, Y54E10A.11, app-1, cdc-48.2, cnx-1, cpl-1, crt-1, csn-3, cul-1, cup-2, eel-1, ego-2, hsp-3, hsp-4, let-70, lgmn-1, lonp-1, mans-1, math-33, npl-4.1, pas-1, pas-2, pas-6, pas-7, pbs-1, pbs-2, pbs-3, pbs-4, pbs-5, pbs-6, pbs-7, png-1, rpn-1, rpn-10, rpn-11, rpn-12, rpn-3, rpn-7, rpn-8, rpn-9, rpt-1, rpt-2, rpt-3, rpt-6, sel-1, skr-3, tag-196, u…
GO:0010498	proteasomal protein catabolic process	0.000275212	0.0388764	1.47889	7	42	58	C14C10.5, CELE_Y105E8A.2, Y54E10A.11, cdc-48.2, cnx-1, crt-1, cul-1, cup-2, hsp-3, hsp-4, mans-1, pas-1, pas-2, pas-6, pbs-1, pbs-2, pbs-3, pbs-4, pbs-5, pbs-6, pbs-7, png-1, rpn-1, rpn-10, rpn-11, rpn-12, rpn-7, rpn-8, rpt-1, rpt-2, rpt-3, rpt-6, sel-1, skr-3, ubc-14, ubc-7, ubr-1, ubxn-2, ubxn-3, ufd-2, ufd-3, usp-14
GO:0140546	defense response to symbiont	0.000282975	0.0388764	0.519225	6	15	59	C08E8.4, CELE_F35E12.10, CELE_F35E12.6, CELE_R12E2.13, CELE_ZK1055.7, apm-1, cdr-4, gpx-1, gst-1, gst-24, mev-1, rack-1, sek-1, skpo-1, skr-3
GO:0098542	defense response to other organism	0.000282975	0.0388764	0.519225	5	15	59	C08E8.4, CELE_F35E12.10, CELE_F35E12.6, CELE_R12E2.13, CELE_ZK1055.7, apm-1, cdr-4, gpx-1, gst-1, gst-24, mev-1, rack-1, sek-1, skpo-1, skr-3
GO:0045087	innate immune response	0.000282975	0.0388764	0.519225	7	15	59	C08E8.4, CELE_F35E12.10, CELE_F35E12.6, CELE_R12E2.13, CELE_ZK1055.7, apm-1, cdr-4, gpx-1, gst-1, gst-24, mev-1, rack-1, sek-1, skpo-1, skr-3
GO:0016071	mRNA metabolic process	0.000468467	0.0612469	0.587506	7	21	73	CELE_F33D11.10, ain-2, ddx-23, disl-2, eftu-2, eif-4a3, eol-1, fubl-1, lsm-4, mag-1, ntl-9, prp-8, rnp-4, rsp-4, rsp-8, sfa-1, snr-3, snr-4, snrp-200, sqd-1, teg-4
GO:0016072	rRNA metabolic process	0.000481903	0.0612469	0.266385	7	3	23	eif-6, garr-1, mtr-4
GO:0080171	lytic vacuole organization	0.000514392	0.0612469	0.127643	6	1	16	lst-4
GO:0007040	lysosome organization	0.000514392	0.0612469	0.127643	7	1	16	lst-4
GO:0043161	proteasome-mediated ubiquitin-dependent protein catabolic process	0.000811365	0.0915349	1.55858	9	29	38	Y54E10A.11, cdc-48.2, cul-1, pas-1, pas-2, pas-6, pbs-1, pbs-2, pbs-3, pbs-4, pbs-5, pbs-6, pbs-7, rpn-1, rpn-10, rpn-11, rpn-12, rpn-7, rpn-8, rpt-1, rpt-2, rpt-3, rpt-6, skr-3, ubc-7, ubr-1, ubxn-2, ufd-3, usp-14
GO:0048284	organelle fusion	0.000845647	0.0915349	0.278493	5	3	22	lst-4, sec-22, snap-29
GO:0006364	rRNA processing	0.000845647	0.0915349	0.278493	8	3	22	eif-6, garr-1, mtr-4
GO:0030163	protein catabolic process	0.00131361	0.138006	1.39112	5	47	69	C14C10.5, CELE_Y105E8A.2, Y54E10A.11, atg-18, atg-7, cdc-48.2, cnx-1, crt-1, cul-1, cup-2, dcn-1, hsp-3, hsp-4, lonp-1, mans-1, pas-1, pas-2, pas-6, pbs-1, pbs-2, pbs-3, pbs-4, pbs-5, pbs-6, pbs-7, png-1, rpn-1, rpn-10, rpn-11, rpn-12, rpn-7, rpn-8, rpt-1, rpt-2, rpt-3, rpt-6, sel-1, skr-3, ubc-14, ubc-7, ubh-1, ubr-1, ubxn-2, ubxn-3, ufd-2, ufd-3, usp-14
GO:0006508	proteolysis	0.00199239	0.197689	1.25038	5	90	147	C14C10.5, CELE_F44E7.4, CELE_F49C12.9, CELE_K12C11.1, CELE_Y105E8A.2, CELE_Y32F6A.5, CELE_Y71H2AM.11, CELE_Y94H6A.10, Y54E10A.11, app-1, cdc-48.2, clp-7, cnx-1, cpl-1, crt-1, csn-3, cul-1, cup-2, dnpp-1, dpf-3, dpf-4, dpf-5, dpt-1, eel-1, ego-2, fce-1, hsp-3, hsp-4, immp-1, imp-2, let-70, lgmn-1, lonp-1, mans-1, map-1, map-2, math-33, npl-4.1, npp-10, odr-8, otub-1, pam-1, pas-1, pas-2, pas-6, pa…
GO:0042176	regulation of protein catabolic process	0.00207011	0.199849	1.71982	7	16	19	acs-19, alx-1, cdk-1, gsk-3, kin-19, psme-3, rpn-1, rpn-3, sft-4, tag-225, ubh-4, ubxn-1, ubxn-2, ubxn-3, ufd-2, usp-14
GO:0009966	regulation of signal transduction	0.00249834	0.234844	1.36152	5	48	72	CELE_T16G1.9, adah-1, agef-1, ant-1.1, cpl-1, cul-1, djr-1.1, djr-1.2, eel-1, ego-2, gbf-1, gldi-1, gsk-3, hda-1, kin-19, lcmt-1, lem-2, let-92, lmtr-3, lmtr-5, nck-1, ndk-1, npp-20, nra-2, pdi-6, png-1, ppm-1.A, pptr-1, rab-6.2, raga-1, ragc-1, sao-1, saps-1, sek-1, sel-1, sel-9, sem-5, sft-4, stam-1, szy-2, tap-1, ubc-12, ubc-13, ubh-1, uev-1, ula-1, unc-16, vha-20
GO:0090304	nucleic acid metabolic process	0.00281012	0.257378	0.773409	5	64	169	C14C10.5, CELE_F33D11.10, CELE_T24H7.9, CELE_Y54E10A.6, CELE_Y73E7A.1, aars-2, ain-2, ascc-1, baf-1, cars-1, cra-1, cyn-13, dars-1, ddx-23, disl-2, dss-1, ears-1, eftu-2, eif-4a3, eif-6, elb-1, eol-1, fars-1, fars-3, fubl-1, garr-1, gars-1, glp-4, hars-1, iars-1, kars-1, lars-1, lsm-4, mag-1, mcm-5, mtr-4, nars-1, ntl-9, nuc-1, pars-1, pph-4.1, prp-8, qars-1, rars-1, rnp-4, rnst-2, rsp-4, rsp-8, …
GO:0010608	post-transcriptional regulation of gene expression	0.00302208	0.26655	0.564887	8	13	47	T28F4.5, ain-2, alg-1, disl-2, eif-2A, eif-3.B, eif-6, gcn-1, nck-1, ntl-9, ppw-1, rack-1, vsra-1
GO:0016070	RNA metabolic process	0.00305951	0.26655	0.746805	6	49	134	CELE_F33D11.10, CELE_Y54E10A.6, CELE_Y73E7A.1, aars-2, ain-2, cars-1, dars-1, ddx-23, disl-2, ears-1, eftu-2, eif-4a3, eif-6, elb-1, eol-1, fars-1, fars-3, fubl-1, garr-1, gars-1, glp-4, hars-1, iars-1, kars-1, lars-1, lsm-4, mag-1, mtr-4, nars-1, ntl-9, pars-1, prp-8, qars-1, rars-1, rnp-4, rnst-2, rsp-4, rsp-8, sars-1, sfa-1, snr-3, snr-4, snrp-200, sqd-1, tars-1, teg-4, wars-1, wdr-4, yars-2
GO:0050830	defense response to Gram-positive bacterium	0.00430593	0.366209	0.371324	7	4	22	lgg-1, sek-1, skpo-1, unc-32
GO:0010468	regulation of gene expression	0.00448224	0.372339	0.76412	7	55	147	C18B2.4, C29F9.6, CELE_E02D9.1, CELE_F33D11.10, CELE_Y73E7A.1, T28F4.5, ain-2, alg-1, ascc-1, ccct-1, cdk-1, cey-4, cpl-1, crt-1, deps-1, disl-2, eef-2, eif-2A, eif-3.B, eif-6, eol-1, ftt-2, fubl-1, gcn-1, hda-1, hsb-1, imph-1, lin-53, lsm-4, mag-1, nck-1, ntl-9, nuc-1, plp-1, ppw-1, prmt-1, prmt-7, rack-1, rnp-4, rpt-2, rsp-4, rsp-8, ruvb-2, sca-1, sek-1, skpo-1, spg-7, swsn-1, swsn-6, tap-1, ub…
GO:0032886	regulation of microtubule-based process	0.0060199	0.47042	1.63383	4	16	20	CELE_T28D6.6, arl-8, cul-1, ebp-1, ebp-2, gsk-3, kin-19, klp-7, maph-1.1, ran-3, sds-22, spc-1, szy-2, tac-1, unc-33, unc-44
GO:0010556	regulation of macromolecule biosynthetic process	0.006022	0.47042	0.772756	6	56	148	C18B2.4, C29F9.6, CELE_E02D9.1, CELE_F33D11.10, CELE_Y73E7A.1, T28F4.5, ain-2, alg-1, ascc-1, ccct-1, cdk-1, cey-4, cpl-1, crt-1, deps-1, disl-2, eef-2, eif-2A, eif-3.B, eif-6, eol-1, ftt-2, fubl-1, gcn-1, hda-1, hsb-1, imph-1, lin-53, lsm-4, mag-1, nck-1, ntl-9, nuc-1, oga-1, plp-1, ppw-1, prmt-1, prmt-7, rack-1, rnp-4, rpt-2, rsp-4, rsp-8, ruvb-2, sca-1, sek-1, skpo-1, spg-7, swsn-1, swsn-6, ta…
GO:0019538	protein metabolic process	0.00621193	0.47042	1.14713	4	173	308	C02F5.3, C14C10.5, C37C3.2, CELE_F40G9.17, CELE_F44E7.4, CELE_F49C12.9, CELE_K12C11.1, CELE_T28D6.6, CELE_Y105E8A.2, CELE_Y32F6A.5, CELE_Y71H2AM.11, CELE_Y94H6A.10, CELE_ZK1307.8, F44E2.6, F52B11.2, Y54E10A.11, ZK686.3, aars-2, abce-1, algn-2, algn-5, algn-9, app-1, atg-18, atg-7, cand-1, cdc-48.2, cif-1, cisd-3.2, clp-7, cnx-1, cpl-1, crt-1, csn-2, csn-3, cul-1, cup-2, dad-1, dars-1, dcn-1, dnj-…
GO:0032103	positive regulation of response to external stimulus	0.00632143	0.47042	0.17019	5	1	12	odr-8
GO:0006026	aminoglycan catabolic process	0.00779284	0.535495	0	5	0	8
GO:0010976	positive regulation of neuron projection development	0.00779284	0.535495	0	8	0	8
GO:0009617	response to bacterium	0.00779556	0.535495	0.58351	5	12	42	eef-2, gst-1, hsp-16.1, hsp-16.41, lgg-1, mev-1, sca-1, sek-1, skpo-1, skr-3, spg-7, unc-32
GO:0042742	defense response to bacterium	0.00779556	0.535495	0.58351	6	12	42	eef-2, gst-1, hsp-16.1, hsp-16.41, lgg-1, mev-1, sca-1, sek-1, skpo-1, skr-3, spg-7, unc-32
GO:0006399	tRNA metabolic process	0.00902428	0.605199	1.49767	7	22	30	CELE_Y54E10A.6, aars-2, cars-1, dars-1, ears-1, fars-1, fars-3, gars-1, glp-4, hars-1, iars-1, kars-1, lars-1, nars-1, pars-1, qars-1, rars-1, sars-1, tars-1, wars-1, wdr-4, yars-2
GO:0035556	intracellular signal transduction	0.00914914	0.605199	1.23525	5	75	124	4D656, C14B9.2, C16C2.4, CELE_F46C5.9, CELE_R12E2.13, CELE_T06D8.9, CELE_T14G8.3, CELE_T24H7.2, CELE_Y105E8A.2, CELE_Y75B8A.24, CELE_ZK1307.8, F52B11.2, F54C8.7, acs-11, atln-1, bub-3, cas-1, cdc-48.2, cdk-1, cdkr-3, cdr-4, ckb-2, ckb-4, cnx-1, crt-1, cup-2, dnj-7, dpy-18, ero-1, gdi-1, ger-1, gfat-1, ggtb-1, gly-5, gst-1, hsp-16.1, hsp-16.41, hsp-16.48, hsp-3, hsp-4, hsp-70, imp-2, let-60, lgmn-…
GO:1903050	regulation of proteolysis involved in protein catabolic process	0.0100806	0.631718	1.83805	8	9	10	acs-19, cdk-1, gsk-3, kin-19, psme-3, ubh-4, ubxn-1, ufd-2, usp-14
GO:0061136	regulation of proteasomal protein catabolic process	0.0100806	0.631718	1.83805	9	9	10	acs-19, cdk-1, gsk-3, kin-19, psme-3, ubh-4, ubxn-1, ufd-2, usp-14
GO:0031110	regulation of microtubule polymerization or depolymerization	0.0100806	0.631718	1.83805	8	9	10	CELE_T28D6.6, ebp-1, ebp-2, klp-7, maph-1.1, spc-1, tac-1, unc-33, unc-44
GO:0030162	regulation of proteolysis	0.0111336	0.662821	1.72809	7	11	13	acs-19, cdk-1, cpl-1, gsk-3, kin-19, psme-3, tag-225, ubh-4, ubxn-1, ufd-2, usp-14
GO:0051494	negative regulation of cytoskeleton organization	0.0111336	0.662821	1.72809	7	11	13	cap-1, cap-2, cul-1, klp-7, sds-22, spc-1, tac-1, unc-33, unc-44, unc-70, unc-78
GO:0010557	positive regulation of macromolecule biosynthetic process	0.0113528	0.66479	0.597741	7	12	41	C18B2.4, CELE_Y73E7A.1, eif-2A, gcn-1, hda-1, nck-1, ntl-9, prmt-1, rsp-8, sek-1, swsn-1, wbp-2
GO:0051051	negative regulation of transport	0.0116801	0.672923	0.185662	5	1	11	ftt-2
GO:0006906	vesicle fusion	0.0126601	0.70659	0.360403	7	3	17	lst-4, sec-22, snap-29
GO:0090174	organelle membrane fusion	0.0126601	0.70659	0.360403	6	3	17	lst-4, sec-22, snap-29
GO:0043687	post-translational protein modification	0.0130848	0.71906	1.37542	6	33	49	CELE_F40G9.17, Y54E10A.11, atg-7, cand-1, cif-1, csn-2, cul-1, dcn-1, eel-1, let-70, math-33, otub-1, rfp-1, skr-3, stt-3, uba-1, uba-5, ubc-12, ubc-13, ubc-14, ubc-18, ubc-20, ubc-7, ubc-9, ubh-1, ubh-4, ubr-1, uev-1, ufd-2, ufl-1, ula-1, usp-14, usp-4
GO:0043065	positive regulation of apoptotic process	0.0136703	0.739856	2.04228	6	6	6	ant-1.1, ced-7, cpl-1, cul-1, nck-1, vha-12
GO:0006027	glycosaminoglycan catabolic process	0.0155956	0.784613	0	6	0	7
GO:0000270	peptidoglycan metabolic process	0.0155956	0.784613	0	6	0	7
GO:0009253	peptidoglycan catabolic process	0.0155956	0.784613	0	7	0	7
GO:0044036	cell wall macromolecule metabolic process	0.0155956	0.784613	0	4	0	7
GO:0016998	cell wall macromolecule catabolic process	0.0155956	0.784613	0	5	0	7
GO:0070647	protein modification by small protein conjugation or removal	0.0184203	0.898909	1.36152	7	32	48	CELE_F40G9.17, Y54E10A.11, atg-7, cand-1, cif-1, csn-2, cul-1, dcn-1, eel-1, let-70, math-33, otub-1, rfp-1, skr-3, uba-1, uba-5, ubc-12, ubc-13, ubc-14, ubc-18, ubc-20, ubc-7, ubc-9, ubh-1, ubh-4, ubr-1, uev-1, ufd-2, ufl-1, ula-1, usp-14, usp-4
GO:0070507	regulation of microtubule cytoskeleton organization	0.0186232	0.898909	1.63383	7	12	15	CELE_T28D6.6, ebp-1, ebp-2, gsk-3, kin-19, klp-7, maph-1.1, ran-3, spc-1, tac-1, unc-33, unc-44
GO:0032272	negative regulation of protein polymerization	0.0189042	0.898909	1.81536	7	8	9	cap-1, cap-2, klp-7, spc-1, unc-33, unc-44, unc-70, unc-78
GO:0043068	positive regulation of programmed cell death	0.0189042	0.898909	1.81536	5	8	9	ant-1.1, ced-7, cpl-1, cul-1, nck-1, unc-32, vha-10, vha-12
GO:0009889	regulation of biosynthetic process	0.0191257	0.898909	0.811677	5	62	156	C18B2.4, C29F9.6, CELE_E02D9.1, CELE_F33D11.10, CELE_Y73E7A.1, F59B2.3, T28F4.5, ain-2, alg-1, arf-6, ascc-1, bckd-1b, ccct-1, cdk-1, cey-4, cpl-1, crt-1, deps-1, disl-2, eef-2, eif-2A, eif-3.B, eif-6, eol-1, ftt-2, fubl-1, gcn-1, hda-1, hsb-1, imph-1, lin-53, lsm-4, mag-1, nck-1, nepr-1, ntl-9, nuc-1, oga-1, plp-1, ppw-1, prmt-1, prmt-7, rab-10, rab-8, rack-1, rnp-4, rpt-2, rsp-4, rsp-8, ruvb-2,…
GO:0006260	DNA replication	0.0214292	0.945001	0.204228	7	1	10	mcm-5
GO:0016310	phosphorylation	0.0214292	0.945001	0.204228	5	1	10	pfkb-1.1
GO:0010628	positive regulation of gene expression	0.022512	0.980644	0.510571	8	6	24	eif-2A, gcn-1, nck-1, prmt-1, rsp-8, sek-1
GO:0051293	establishment of spindle localization	0.0234402	0.996766	1.53171	7	15	20	ced-7, csn-3, dcn-1, dhc-1, dnc-1, dnc-2, gsk-3, klc-2, npp-13, pph-6, saps-1, src-1, tba-2, ubxn-2, unc-116
GO:0006402	mRNA catabolic process	0.0239366	1	0.563388	9	8	29	CELE_F33D11.10, ain-2, disl-2, eol-1, lsm-4, mag-1, ntl-9, rnp-4
GO:0006139	nucleobase-containing compound metabolic process	0.0257074	1	0.876274	4	124	289	B0001.4, C14C10.5, C50D2.7, C50F4.16, CELE_D1005.2, CELE_F08F8.7, CELE_F33D11.10, CELE_T24H7.9, CELE_W04G3.5, CELE_Y54E10A.6, CELE_Y73E7A.1, F38B2.4, F52B11.2, K02F3.2, R107.2, R53.4, T05G5.5, T22D1.3, Y43F8C.13, ZK632.4, aars-2, acly-1, acly-2, acs-19, acs-4, adah-1, adsl-1, adss-1, ain-2, aldo-1, ampd-1, ascc-1, baf-1, cars-1, cox-5b, cra-1, ctps-1, cyn-13, dars-1, ddx-23, disl-2, dlst-1, dss-1…
GO:0033206	meiotic cytokinesis	0.0279944	1	2.04228	5	5	5	act-2, klc-2, mlc-4, rack-1, unc-116
GO:0031111	negative regulation of microtubule polymerization or depolymerization	0.0279944	1	2.04228	9	5	5	klp-7, spc-1, tac-1, unc-33, unc-44
GO:0031113	regulation of microtubule polymerization	0.0279944	1	2.04228	9	5	5	CELE_T28D6.6, klp-7, tac-1, unc-33, unc-44
GO:0006417	regulation of translation	0.0292247	1	0.592921	9	9	31	T28F4.5, ain-2, alg-1, eif-2A, eif-3.B, gcn-1, nck-1, ntl-9, rack-1
GO:0060627	regulation of vesicle-mediated transport	0.0292247	1	0.592921	5	9	31	5N226, arf-6, ced-7, erm-1, gsk-3, ndk-1, rme-8, tbc-2, unc-112
GO:0010646	regulation of cell communication	0.0294314	1	1.23914	4	54	89	C16C2.4, CELE_T16G1.9, adah-1, agef-1, ant-1.1, cpl-1, cul-1, djr-1.1, djr-1.2, eel-1, ego-2, gbf-1, gldi-1, gsk-3, hda-1, kin-19, lcmt-1, lem-2, let-92, lmtr-3, lmtr-5, nck-1, ndk-1, npp-20, nra-2, pdi-6, png-1, ppm-1.A, pptr-1, rab-6.2, raga-1, ragc-1, sao-1, saps-1, sek-1, sel-1, sel-9, sem-5, sft-4, spc-1, stam-1, szy-2, tap-1, tbc-2, ubc-12, ubc-13, ubh-1, uev-1, ula-1, unc-16, unc-18, unc-3…
GO:0060079	excitatory postsynaptic potential	0.0312081	1	0	5	0	6
GO:0042048	olfactory behavior	0.0312081	1	0	4	0	6
GO:0060078	regulation of postsynaptic membrane potential	0.0312081	1	0	4	0	6
GO:0031033	myosin filament organization	0.0312081	1	0	7	0	6
GO:0030490	maturation of SSU-rRNA	0.0312081	1	0	9	0	6
GO:0030031	cell projection assembly	0.0312081	1	0	5	0	6
GO:0007606	sensory perception of chemical stimulus	0.0312081	1	0	5	0	6
GO:0006397	mRNA processing	0.0322669	1	0.680761	8	17	51	CELE_F33D11.10, ddx-23, eftu-2, eif-4a3, fubl-1, lsm-4, mag-1, prp-8, rnp-4, rsp-4, rsp-8, sfa-1, snr-3, snr-4, snrp-200, sqd-1, teg-4
GO:0032101	regulation of response to external stimulus	0.0345055	1	0.53277	4	6	23	hda-1, ndk-1, nuc-1, odr-8, unc-33, unc-44
GO:0031399	regulation of protein modification process	0.0346113	1	1.67096	7	9	11	cand-1, cdkr-3, cdr-2, dss-1, oga-1, sao-1, ubc-13, ubxn-1, uev-1
GO:0045732	positive regulation of protein catabolic process	0.0346113	1	1.67096	8	9	11	acs-19, cdk-1, gsk-3, kin-19, sft-4, ubxn-1, ubxn-2, ubxn-3, ufd-2
GO:0009225	nucleotide-sugar metabolic process	0.0346113	1	1.67096	7	9	11	CELE_D1005.2, F52B11.2, ZK632.4, ger-1, gfat-1, sqv-4, sqv-6, tag-335, uggt-1
GO:1902904	negative regulation of supramolecular fiber organization	0.0346113	1	1.67096	6	9	11	cap-1, cap-2, klp-7, spc-1, tac-1, unc-33, unc-44, unc-70, unc-78
GO:0098916	anterograde trans-synaptic signaling	0.0350367	1	0.408457	7	3	15	dhc-1, unc-18, unc-32
GO:0007268	chemical synaptic transmission	0.0350367	1	0.408457	8	3	15	dhc-1, unc-18, unc-32
GO:0007267	cell-cell signaling	0.0350367	1	0.408457	4	3	15	dhc-1, unc-18, unc-32
GO:0099537	trans-synaptic signaling	0.0350367	1	0.408457	6	3	15	dhc-1, unc-18, unc-32
GO:0099536	synaptic signaling	0.0350367	1	0.408457	5	3	15	dhc-1, unc-18, unc-32
GO:0032434	regulation of proteasomal ubiquitin-dependent protein catabolic process	0.0351321	1	1.787	10	7	8	acs-19, cdk-1, gsk-3, kin-19, ubh-4, ubxn-1, ufd-2
GO:1903320	regulation of protein modification by small protein conjugation or removal	0.0351321	1	1.787	9	7	8	cand-1, cdr-2, dss-1, sao-1, ubc-13, ubxn-1, uev-1
GO:0043094	metabolic compound salvage	0.0351321	1	1.787	4	7	8	B0001.4, F58H1.3, adah-1, ampd-1, pdxk-1, pgm-2, upp-1
GO:2000058	regulation of ubiquitin-dependent protein catabolic process	0.0351321	1	1.787	9	7	8	acs-19, cdk-1, gsk-3, kin-19, ubh-4, ubxn-1, ufd-2
GO:1901873	regulation of post-translational protein modification	0.0351321	1	1.787	8	7	8	cand-1, cdr-2, dss-1, sao-1, ubc-13, ubxn-1, uev-1
GO:0006123	mitochondrial electron transport, cytochrome c to oxygen	0.0351321	1	1.787	8	7	8	cox-5A, cox-5b, cox-6A, cox-7c, ctc-1, ctc-2, cyc-2.1
GO:0009891	positive regulation of biosynthetic process	0.0353233	1	0.680761	6	15	45	C18B2.4, CELE_Y73E7A.1, arf-6, bckd-1b, eif-2A, gcn-1, hda-1, nck-1, nepr-1, ntl-9, prmt-1, rsp-8, sek-1, swsn-1, wbp-2
GO:0031032	actomyosin structure organization	0.0384733	1	0.340381	7	2	12	aipl-1, unc-78
GO:0051223	regulation of protein transport	0.0384733	1	0.340381	6	2	12	arf-6, ftt-2
GO:0009451	RNA modification	0.0384733	1	0.340381	7	2	12	garr-1, wdr-4
GO:0006820	monoatomic anion transport	0.0389871	1	0.22692	5	1	9	CELE_T04B8.5
GO:0007600	sensory perception	0.0389871	1	0.22692	4	1	9	C35B1.5
GO:0098656	monoatomic anion transmembrane transport	0.0389871	1	0.22692	6	1	9	CELE_T04B8.5
GO:0051046	regulation of secretion	0.0412103	1	0.510571	5	5	20	nlp-40, tbc-2, unc-18, unc-32, vha-12
GO:0040017	positive regulation of locomotion	0.0412103	1	0.510571	4	5	20	ced-7, epi-1, gsk-3, odr-8, unc-112
GO:1903829	positive regulation of protein localization	0.0412103	1	0.510571	5	5	20	arf-6, erm-1, npl-4.1, prmt-1, vps-35
GO:0007033	vacuole organization	0.0424967	1	0.612685	5	9	30	CELE_ZC247.1, atg-3, atg-7, emc-6, epg-3, lgg-1, lst-4, ubxn-2, vps-4
GO:0005996	monosaccharide metabolic process	0.0430535	1	0.571839	5	7	25	C50D2.7, F52B11.2, dhs-21, pfkb-1.1, pgk-1, pyc-1, tpi-1
GO:0010629	negative regulation of gene expression	0.0477091	1	0.750839	8	25	68	CELE_F33D11.10, T28F4.5, ain-2, alg-1, deps-1, disl-2, eef-2, eif-6, eol-1, ftt-2, gcn-1, hda-1, lsm-4, mag-1, ntl-9, nuc-1, ppw-1, rack-1, rnp-4, rpt-2, sca-1, skpo-1, spg-7, tap-1, vsra-1
GO:1903530	regulation of secretion by cell	0.0488727	1	0.480537	6	4	17	tbc-2, unc-18, unc-32, vha-12
GO:0022613	ribonucleoprotein complex biogenesis	0.0488727	1	0.480537	4	4	17	eif-6, garr-1, rpl-35A, sbds-1

## Sheet: GO_Cellular_Component
Table S3 (Sheet 2: Cellular Component). Gene Ontology (GO) enrichment analysis of the differentially expressed proteins. This sheet details the significantly enriched functional terms specifically within the Cellular Component (CC) category.
GO_ID	GO_Term	P_value	FDR_q_value	Rich_Factor	Depth	Study_Count	Background_Count	Proteins_in_Term
GO:0000502	proteasome complex	4.22468e-07	0.000153405	1.85662	5	30	33	C14C10.5, CELE_F35G12.12, CELE_F40G9.17, dss-1, pas-1, pas-2, pas-6, pas-7, pbs-1, pbs-2, pbs-3, pbs-4, pbs-5, pbs-6, pbs-7, psme-3, rpn-1, rpn-10, rpn-11, rpn-12, rpn-3, rpn-5, rpn-7, rpn-8, rpn-9, rpt-1, rpt-2, rpt-3, rpt-6, usp-14
GO:1905369	endopeptidase complex	4.26124e-07	0.000153405	1.787	4	35	40	C14C10.5, CELE_F35G12.12, CELE_F40G9.17, dss-1, immp-1, pas-1, pas-2, pas-6, pas-7, pbs-1, pbs-2, pbs-3, pbs-4, pbs-5, pbs-6, pbs-7, psme-3, rpn-1, rpn-10, rpn-11, rpn-12, rpn-3, rpn-5, rpn-7, rpn-8, rpn-9, rpt-1, rpt-2, rpt-3, rpt-6, sec-11, spcs-1, spcs-2, spcs-3, usp-14
GO:1905368	peptidase complex	9.18057e-07	0.000220334	1.75053	3	36	42	C14C10.5, CELE_F35G12.12, CELE_F40G9.17, dss-1, immp-1, pas-1, pas-2, pas-6, pas-7, pbs-1, pbs-2, pbs-3, pbs-4, pbs-5, pbs-6, pbs-7, psme-3, rpn-1, rpn-10, rpn-11, rpn-12, rpn-3, rpn-5, rpn-7, rpn-8, rpn-9, rpt-1, rpt-2, rpt-3, rpt-6, sec-11, spcs-1, spcs-2, spcs-3, spg-7, usp-14
GO:0044391	ribosomal subunit	2.16684e-05	0.00390032	0.291755	3	5	35	rpl-29, rpl-35A, rpl-38, rps-15a, rps-27
GO:0005840	ribosome	0.000108729	0.0141592	0.398494	5	8	41	gcn-1, map-1, rack-1, rpl-29, rpl-35A, rpl-38, rps-15a, rps-27
GO:1902494	catalytic complex	0.000117994	0.0141592	1.23876	2	148	244	C14B9.8, C14C10.5, CELE_E01A2.1, CELE_F33D11.10, CELE_F35G12.12, CELE_F40G9.17, CELE_M57.2, CELE_T02H6.11, CELE_ZK1307.8, R53.4, T26C12.1, ZK686.3, bckd-1b, cox-5A, cox-5b, cox-6A, cox-6b, cox-7c, cra-1, ctc-1, ctc-2, cul-1, cyn-1, cyn-13, dad-1, daf-31, dars-1, dcn-1, ddx-23, dhc-1, dli-1, dlst-1, dnc-1, dnc-2, dpm-3, dss-1, dyci-1, dylt-1, dyrb-1, ears-1, ech-1.2, eftu-2, eif-4a3, elb-1, fars-1…
GO:0005829	cytosol	0.000364486	0.0374899	1.23084	2	135	224	C14C10.5, C37C3.2, CELE_F08F8.7, CELE_F39B2.3, CELE_F44E7.4, CELE_F49C12.9, CELE_F53F1.3, CELE_K07C5.2, CELE_Y47G6A.18, CELE_Y48G10A.1, CELE_Y82E9BR.14, D2005.3, F38B2.4, F52B11.2, Y54E10A.11, ZK632.4, abce-1, acly-1, acly-2, aco-2, adah-1, adh-5, adsl-1, aldo-1, ampd-1, atg-18, atg-3, bag-1, cdc-48.2, cee-1, cuc-1, daf-41, dao-3, dars-1, dnj-19, dnpp-1, drp-1, ears-1, eef-1B.1, eef-2, eftu-2, ei…
GO:0005737	cytoplasm	0.000532231	0.0431766	1.10808	2	376	693	B0001.4, C02D5.4, C02F5.3, C14C10.5, C16C2.4, C27H6.8, C28H8.3, C33F10.14, C44E4.5, C50F4.16, CELE_D1005.2, CELE_F11G11.5, CELE_F25H2.4, CELE_F33H2.6, CELE_F44E7.4, CELE_M106.3, CELE_M57.2, CELE_R148.3, CELE_R186.3, CELE_R53.5, CELE_T04A8.7, CELE_T20G5.9, CELE_T28D6.6, CELE_W04G3.5, CELE_Y106G6H.14, CELE_Y18H1A.4, CELE_Y25C1A.13, CELE_Y48G10A.1, CELE_Y48G10A.3, CELE_Y54F10AR.1, CELE_Y75B8A.24, CE…
GO:0140535	intracellular protein-containing complex	0.000579426	0.0431766	1.33534	2	68	104	C14C10.5, CELE_F35G12.12, CELE_F40G9.17, cct-1, cct-3, cct-5, cct-6, cct-7, cct-8, cra-1, cul-1, daf-31, daf-41, dars-1, dcn-1, dpm-3, dss-1, ears-1, eif-2bdelta, eif-2bepsilon, elb-1, fnta-1, hpo-29, hsp-70, kars-1, kin-10, lmtr-3, lmtr-5, ntl-9, pars-1, pas-1, pas-2, pas-6, pas-7, pbs-1, pbs-2, pbs-3, pbs-4, pbs-5, pbs-6, pbs-7, psme-3, qars-1, rfp-1, rpn-1, rpn-10, rpn-11, rpn-12, rpn-3, rpn-5…
GO:1990904	ribonucleoprotein complex	0.000599675	0.0431766	0.674683	2	37	112	CELE_F33D11.10, F53E2.2, alg-1, cey-4, cif-1, cyn-1, cyn-13, ddx-23, drr-2, eef-2, eftu-2, eif-2alpha, eif-3.B, eif-3.I, eif-4a3, garr-1, lsm-4, mag-1, pab-2, ppw-1, prp-8, rack-1, rop-1, rpl-29, rpl-35A, rpl-38, rps-15a, rps-27, rsp-8, sfa-1, snr-3, snr-4, snrp-200, sqd-1, srpa-68, teg-4, vsra-1
GO:0005783	endoplasmic reticulum	0.000904768	0.0583003	1.22954	5	118	196	4D656, 5N226, C14B9.2, C50D2.7, CELE_F02E9.1, CELE_F09E5.11, CELE_F20D6.11, CELE_F44E7.9, CELE_F46C5.9, CELE_F57C2.5, CELE_R186.3, CELE_T06D8.9, CELE_T14G8.3, CELE_W08F4.3, CELE_Y105E8A.2, CELE_Y43F8C.7, CELE_Y54E5A.5, CELE_Y76B12C.3, CELE_ZK1307.8, CELE_ZK418.5, CELE_ZK973.11, F01F1.15, F22B5.10, R151.8A, T26C12.1, T27F6.6, W03F9.1, ZK686.3, acs-13, acs-4, aldo-1, algn-13, algn-2, algn-5, algn-9…
GO:0030684	preribosome	0.000971672	0.0583003	0	3	0	11
GO:0005876	spindle microtubule	0.0018882	0.0933678	1.787	7	14	16	CELE_F33H2.6, dnc-1, dnc-2, dyn-1, dyrb-1, ebp-1, klp-7, pph-6, ric-8, rmd-2, saps-1, tac-1, tbb-1, tbb-2
GO:0000786	nucleosome	0.00194516	0.0933678	0	3	0	10
GO:0032993	protein-DNA complex	0.00194516	0.0933678	0	2	0	10
GO:0015934	large ribosomal subunit	0.00255466	0.11496	0.306342	4	3	20	rpl-29, rpl-35A, rpl-38
GO:0005839	proteasome core complex	0.00280431	0.118771	1.87209	3	11	12	pas-1, pas-2, pas-6, pas-7, pbs-1, pbs-2, pbs-3, pbs-4, pbs-5, pbs-6, pbs-7
GO:0022625	cytosolic large ribosomal subunit	0.00439253	0.175701	0.322466	5	3	19	rpl-29, rpl-35A, rpl-38
GO:0005874	microtubule	0.00529628	0.200158	1.46625	6	28	39	CELE_F33H2.6, CELE_H03A11.2, cct-3, dhc-1, dli-1, dnc-1, dnc-2, drp-1, dyn-1, dyrb-1, ebp-1, ebp-2, klc-2, klp-7, maph-1.1, pph-6, ric-8, rmd-2, saps-1, tac-1, tba-2, tbb-1, tbb-2, tbb-6, tbca-1, tbcb-1, tppp-1, unc-116
GO:0140534	endoplasmic reticulum protein-containing complex	0.00634492	0.200158	1.47498	2	26	36	CELE_F25H2.4, CELE_T14G8.3, CELE_T24H7.2, CELE_Y43F8C.7, CELE_ZK1307.8, ZK686.3, cdc-48.2, dad-1, dnj-29, emc-1, emc-2, emc-3, emc-6, hsp-3, hsp-4, npl-4.1, ostb-1, pdi-2, sec-11, sec-61.a, sec-61.b, sel-1, spcs-1, spcs-2, spcs-3, stt-3
GO:0019774	proteasome core complex, beta-subunit complex	0.00667192	0.200158	2.04228	2	7	7	pbs-1, pbs-2, pbs-3, pbs-4, pbs-5, pbs-6, pbs-7
GO:0005832	chaperonin-containing T-complex	0.00667192	0.200158	2.04228	4	7	7	cct-1, cct-3, cct-5, cct-6, cct-7, cct-8, hsp-70
GO:0008180	COP9 signalosome	0.00667192	0.200158	2.04228	3	7	7	cif-1, csn-1, csn-2, csn-3, csn-4, csn-6, sem-5
GO:0030286	dynein complex	0.00667192	0.200158	2.04228	3	7	7	dhc-1, dli-1, dnc-1, dnc-2, dyci-1, dylt-1, dyrb-1
GO:0015935	small ribosomal subunit	0.00734747	0.211607	0.272304	4	2	15	rps-15a, rps-27
GO:0005773	vacuole	0.00820681	0.227265	0.646723	5	19	60	C29E4.10, CELE_F11G11.5, Y37D8A.2, arl-8, cdr-4, cpl-1, hex-1, hpo-27, lgg-1, lgmn-1, lmp-1, lmtr-5, npp-20, nuc-1, pipp-4p, raga-1, ragc-1, rnst-2, tag-196
GO:0043232	intracellular membraneless organelle	0.0132466	0.323888	0.84742	4	100	241	C14C10.5, CELE_F33D11.10, CELE_F33H2.6, CELE_H03A11.2, F53E2.2, acs-4, act-2, aipl-1, alg-1, arp-1, arx-1, arx-2, arx-3, arx-4, arx-7, baf-1, bub-3, cap-1, cap-2, cdk-1, cra-1, daf-41, dbn-1, ddx-23, deps-1, dhc-1, disl-2, dli-1, dnc-1, dnc-2, dyn-1, dyrb-1, ebp-1, ebp-2, eif-4a3, eif-6, ekl-1, garr-1, gcn-1, gldi-1, gsp-2, hda-1, hipr-1, klc-2, klp-7, lem-2, let-70, let-92, lin-53, lsm-4, map-1,…
GO:0043228	membraneless organelle	0.0132466	0.323888	0.84742	3	100	241	C14C10.5, CELE_F33D11.10, CELE_F33H2.6, CELE_H03A11.2, F53E2.2, acs-4, act-2, aipl-1, alg-1, arp-1, arx-1, arx-2, arx-3, arx-4, arx-7, baf-1, bub-3, cap-1, cap-2, cdk-1, cra-1, daf-41, dbn-1, ddx-23, deps-1, dhc-1, disl-2, dli-1, dnc-1, dnc-2, dyn-1, dyrb-1, ebp-1, ebp-2, eif-4a3, eif-6, ekl-1, garr-1, gcn-1, gldi-1, gsp-2, hda-1, hipr-1, klc-2, klp-7, lem-2, let-70, let-92, lin-53, lsm-4, map-1,…
GO:0008541	proteasome regulatory particle, lid subcomplex	0.0136703	0.323888	2.04228	2	6	6	dss-1, rpn-11, rpn-12, rpn-3, rpn-5, rpn-9
GO:0005764	lysosome	0.0139452	0.323888	0.656448	7	18	56	C29E4.10, CELE_F11G11.5, Y37D8A.2, arl-8, cdr-4, cpl-1, hex-1, hpo-27, lgg-1, lmp-1, lmtr-5, npp-20, nuc-1, pipp-4p, raga-1, ragc-1, rnst-2, tag-196
GO:0000323	lytic vacuole	0.0139452	0.323888	0.656448	6	18	56	C29E4.10, CELE_F11G11.5, Y37D8A.2, arl-8, cdr-4, cpl-1, hex-1, hpo-27, lgg-1, lmp-1, lmtr-5, npp-20, nuc-1, pipp-4p, raga-1, ragc-1, rnst-2, tag-196
GO:0098794	postsynapse	0.0155956	0.350601	0	2	0	7
GO:0005789	endoplasmic reticulum membrane	0.0160692	0.350601	1.22537	4	69	115	4D656, CELE_F09E5.11, CELE_F44E7.9, CELE_R186.3, CELE_T06D8.9, CELE_T24H7.9, CELE_W08F4.3, CELE_Y43F8C.7, CELE_ZK418.5, CELE_ZK973.11, F22B5.10, T26C12.1, ZK686.3, algn-2, algn-5, algn-9, art-1, atln-1, catp-8, cdc-48.2, cisd-1, cnx-1, crt-1, cup-2, dad-1, dnj-2, dnj-29, dpm-1, dpm-3, dpy-11, emb-8, emc-1, emc-2, emc-6, ero-1, fce-1, fitm-2, hpo-8, ile-2, imp-2, mboa-6, npp-20, nra-2, nra-4, odr-…
GO:0005788	endoplasmic reticulum lumen	0.0167264	0.354206	1.58844	5	14	18	C14B9.2, CELE_Y105E8A.2, CELE_Y76B12C.3, crt-1, dnj-7, dpy-18, hsp-3, hsp-4, manf-1, pdi-2, pdi-3, pdi-6, phy-2, uggt-1
GO:0101031	protein folding chaperone complex	0.0189042	0.362095	1.81536	3	8	9	cct-1, cct-3, cct-5, cct-6, cct-7, cct-8, daf-41, hsp-70
GO:0005881	cytoplasmic microtubule	0.0189042	0.362095	1.81536	7	8	9	CELE_H03A11.2, dhc-1, dnc-1, ebp-1, ebp-2, pph-6, saps-1, tac-1
GO:0030863	cortical cytoskeleton	0.0189042	0.362095	1.81536	6	8	9	aipl-1, arx-7, cap-1, dbn-1, hipr-1, spc-1, unc-70, unc-78
GO:0000932	P-body	0.0191106	0.362095	0.429954	7	4	19	alg-1, disl-2, lsm-4, ntl-9
GO:0034702	monoatomic ion channel complex	0.0223856	0.401633	0.314197	4	2	13	R53.4, immt-1
GO:0030312	external encapsulating structure	0.022512	0.401633	0.510571	2	6	24	dig-1, epi-1, lec-1, mig-6, skpo-2, tag-225
GO:0099081	supramolecular polymer	0.0234286	0.401633	1.30284	3	37	58	CELE_F33H2.6, CELE_H03A11.2, act-2, cct-3, ctps-1, daf-41, dbn-1, dhc-1, dli-1, dnc-1, dnc-2, drp-1, dyn-1, dyrb-1, ebp-1, ebp-2, erm-1, klc-2, klp-7, maph-1.1, mlc-3, pph-6, ric-8, rmd-2, saps-1, src-1, tac-1, tba-2, tbb-1, tbb-2, tbb-6, tbca-1, tbcb-1, tpi-1, tppp-1, unc-116, unc-78
GO:0099512	supramolecular fiber	0.0234286	0.401633	1.30284	4	37	58	CELE_F33H2.6, CELE_H03A11.2, act-2, cct-3, ctps-1, daf-41, dbn-1, dhc-1, dli-1, dnc-1, dnc-2, drp-1, dyn-1, dyrb-1, ebp-1, ebp-2, erm-1, klc-2, klp-7, maph-1.1, mlc-3, pph-6, ric-8, rmd-2, saps-1, src-1, tac-1, tba-2, tbb-1, tbb-2, tbb-6, tbca-1, tbcb-1, tpi-1, tppp-1, unc-116, unc-78
GO:0099513	polymeric cytoskeletal fiber	0.0257055	0.40312	1.34704	5	31	47	CELE_F33H2.6, CELE_H03A11.2, act-2, cct-3, dbn-1, dhc-1, dli-1, dnc-1, dnc-2, drp-1, dyn-1, dyrb-1, ebp-1, ebp-2, erm-1, klc-2, klp-7, maph-1.1, pph-6, ric-8, rmd-2, saps-1, tac-1, tba-2, tbb-1, tbb-2, tbb-6, tbca-1, tbcb-1, tppp-1, unc-116
GO:1905370	serine-type endopeptidase complex	0.0279944	0.40312	2.04228	5	5	5	immp-1, sec-11, spcs-1, spcs-2, spcs-3
GO:0061617	MICOS complex	0.0279944	0.40312	2.04228	4	5	5	CELE_W04C9.2, F54A3.5, chch-3, immt-1, moma-1
GO:1905286	serine-type peptidase complex	0.0279944	0.40312	2.04228	4	5	5	immp-1, sec-11, spcs-1, spcs-2, spcs-3
GO:0033290	eukaryotic 48S preinitiation complex	0.0279944	0.40312	2.04228	4	5	5	cif-1, drr-2, eif-2alpha, eif-3.B, eif-3.I
GO:0017101	aminoacyl-tRNA synthetase multienzyme complex	0.0279944	0.40312	2.04228	3	5	5	dars-1, ears-1, kars-1, pars-1, qars-1
GO:0005868	cytoplasmic dynein complex	0.0279944	0.40312	2.04228	4	5	5	dhc-1, dli-1, dyci-1, dylt-1, dyrb-1
GO:0005838	proteasome regulatory particle	0.0279944	0.40312	2.04228	2	5	5	rpn-11, rpn-12, rpn-7, rpn-8, rpn-9
GO:0035770	ribonucleoprotein granule	0.0291555	0.411608	0.692918	5	19	56	C14C10.5, CELE_F33D11.10, alg-1, ddx-23, deps-1, disl-2, eif-4a3, lsm-4, mex-5, mex-6, npp-10, ntl-9, pab-2, plp-1, ppw-1, rnp-4, rsp-4, snr-3, vsra-1
GO:0005875	microtubule associated complex	0.0308637	0.416108	1.4853	2	16	22	arp-1, cap-1, cap-2, dhc-1, dli-1, dnc-1, dnc-2, dnc-3, dyci-1, dylt-1, dyrb-1, egal-1, klc-2, klp-7, maph-1.1, unc-116
GO:0030687	preribosome, large subunit precursor	0.0312081	0.416108	0	4	0	6
GO:0005834	heterotrimeric G-protein complex	0.0312081	0.416108	0	4	0	6
GO:0098797	plasma membrane protein complex	0.0345055	0.443642	0.53277	3	6	23	atgp-2, clic-1, nkb-1, nkb-3, nrfl-1, vha-16
GO:0005654	nucleoplasm	0.0345055	0.443642	0.53277	2	6	23	baf-1, bub-3, psme-3, sbds-1, sem-5, top-2
GO:0045277	respiratory chain complex IV	0.0351321	0.443774	1.787	4	7	8	cox-5A, cox-5b, cox-6A, cox-6b, cox-7c, ctc-1, ctc-2
GO:0022627	cytosolic small ribosomal subunit	0.0384733	0.472583	0.340381	5	2	12	rps-15a, rps-27
GO:0030054	cell junction	0.0392301	0.472583	0.705516	2	19	55	C16C2.4, F42H10.3, dhc-1, dyn-1, erm-1, maph-1.1, ppm-1.A, rab-10, rab-5, snap-29, spc-1, tbc-2, tth-1, unc-112, unc-116, unc-18, unc-32, unc-57, unc-70
GO:0005576	extracellular region	0.0393819	0.472583	0.747878	2	26	71	C50D2.7, CELE_Y32F6A.5, Y37D8A.2, Y54F10AM.8, Y73F4A.1, ZC412.3, cpl-1, dig-1, dpy-11, epi-1, gars-1, lbp-1, lbp-3, manf-1, mig-6, nlp-30, nlp-40, nucb-1, pam-1, rnst-2, tag-131, tag-225, tep-1, test-1, ttr-17, ttr-25
GO:0005938	cell cortex	0.0451198	0.532562	1.38348	3	21	31	act-2, arx-2, cka-1, dhc-1, dnc-1, dyrb-1, ebp-1, ebp-2, erm-1, let-60, pam-1, pod-1, pph-6, rab-5, rab-8, ric-8, sao-1, saps-1, spc-1, tth-1, unc-70
GO:0005739	mitochondrion	0.0487383	0.565993	1.11996	5	136	248	B0250.5, B0272.3, C05C10.3, C34C12.8, CELE_F20D6.11, CELE_F33H2.6, CELE_F44E7.4, CELE_F44E7.9, CELE_F56B3.11, CELE_T02H6.11, CELE_W04C9.2, CELE_Y22D7AL.10, CELE_Y25C1A.13, CELE_Y9C9A.16, CELE_ZK1055.7, CELE_ZK1320.9, F01G4.6, F37C4.5, F54A3.5, F54C8.7, K02F3.2, R53.4, T05G5.5, W09H1.5, Y106G6E.4, Y18D10A.3, abtm-1, acaa-2, acdh-10, acdh-3, acdh-7, aco-2, alh-7, ant-1.1, bckd-1b, chch-3, cisd-1, c…

## Sheet: GO_Molecular_Function
Table S3 (Sheet 3: Molecular Function). Gene Ontology (GO) enrichment analysis of the differentially expressed proteins. This sheet details the significantly enriched functional terms specifically within the Molecular Function (MF) category.
GO_ID	GO_Term	P_value	FDR_q_value	Rich_Factor	Depth	Study_Count	Background_Count	Proteins_in_Term
GO:0004812	aminoacyl-tRNA ligase activity	2.74048e-07	0.000212935	2.04228	5	21	21	CELE_Y54E10A.6, aars-2, cars-1, dars-1, ears-1, fars-1, fars-3, gars-1, glp-4, hars-1, iars-1, kars-1, lars-1, nars-1, pars-1, qars-1, rars-1, sars-1, tars-1, wars-1, yars-2
GO:0016875	ligase activity, forming carbon-oxygen bonds	2.74048e-07	0.000212935	2.04228	3	21	21	CELE_Y54E10A.6, aars-2, cars-1, dars-1, ears-1, fars-1, fars-3, gars-1, glp-4, hars-1, iars-1, kars-1, lars-1, nars-1, pars-1, qars-1, rars-1, sars-1, tars-1, wars-1, yars-2
GO:0005198	structural molecule activity	1.01951e-06	0.000528107	0.487363	1	21	88	arx-4, clic-1, cope-1, copg-1, dig-1, epi-1, npp-10, npp-13, npp-20, rpl-29, rpl-35A, rpl-38, rpn-9, rps-15a, rps-27, sec-31, tba-2, tbb-1, tbb-2, tbb-6, unc-70
GO:0003735	structural constituent of ribosome	7.15256e-06	0.00277877	0.275984	2	5	37	rpl-29, rpl-35A, rpl-38, rps-15a, rps-27
GO:0022803	passive transmembrane transporter activity	2.68066e-05	0.0069429	0.218816	3	3	28	F22B5.10, R53.4, tomm-40
GO:0015267	channel activity	2.68066e-05	0.0069429	0.218816	4	3	28	F22B5.10, R53.4, tomm-40
GO:0005216	monoatomic ion channel activity	3.5214e-05	0.00781751	0.17019	5	2	24	F22B5.10, R53.4
GO:0003676	nucleic acid binding	4.12527e-05	0.00801334	0.733365	2	79	220	C18B2.4, C28H8.3, CELE_E02D9.1, CELE_F33D11.10, CELE_F39B2.3, CELE_R148.3, CELE_T20G5.9, CELE_Y54E10A.6, CELE_Y54E2A.4, D2005.3, aars-2, alg-1, ascc-1, attf-2, baf-1, ccct-1, cey-4, cyn-13, dars-1, ddx-23, disl-2, drr-2, eftu-2, egal-1, eif-1.a, eif-2A, eif-2alpha, eif-2beta, eif-2gamma, eif-3.B, eif-3.I, eif-4a3, eol-1, fars-1, fars-3, fubl-1, garr-1, hars-1, hmg-11, iars-1, imph-1, kars-1, lem-…
GO:0004553	hydrolase activity, hydrolyzing O-glycosyl compounds	0.000110451	0.0160826	0.319107	4	5	32	C29E4.10, CELE_T04A8.7, hex-1, mans-1, oga-1
GO:0140101	catalytic activity, acting on a tRNA	0.00011129	0.0160826	1.787	4	21	24	CELE_Y54E10A.6, aars-2, cars-1, dars-1, ears-1, fars-1, fars-3, gars-1, glp-4, hars-1, iars-1, kars-1, lars-1, nars-1, pars-1, qars-1, rars-1, sars-1, tars-1, wars-1, yars-2
GO:0016798	hydrolase activity, acting on glycosyl bonds	0.000113841	0.0160826	0.350106	3	6	35	C29E4.10, CELE_T04A8.7, Y43F8C.13, hex-1, mans-1, oga-1
GO:0003723	RNA binding	0.000238882	0.0309353	0.710921	3	55	158	CELE_E02D9.1, CELE_F33D11.10, CELE_F39B2.3, CELE_T20G5.9, CELE_Y54E10A.6, aars-2, alg-1, ascc-1, cyn-13, dars-1, ddx-23, disl-2, drr-2, eftu-2, eif-1.a, eif-2A, eif-2alpha, eif-2beta, eif-2gamma, eif-3.B, eif-3.I, eif-4a3, eol-1, fars-1, fars-3, fubl-1, garr-1, hars-1, iars-1, imph-1, kars-1, lsm-4, mex-5, mex-6, mtr-4, npp-10, pab-2, pabp-2, ppw-1, prp-8, rnp-4, rnst-2, rop-1, rps-27, rsp-4, rsp…
GO:0106310	protein serine kinase activity	0.00027306	0.0319937	0.255285	6	3	24	cdk-1, kin-19, sek-1
GO:0016874	ligase activity	0.000288232	0.0319937	1.45877	2	45	63	CELE_Y54E10A.6, R53.4, Y106G6E.4, aars-2, acs-11, acs-13, acs-19, acs-4, adss-1, atg-7, cars-1, ctps-1, dars-1, ears-1, fars-1, fars-3, gars-1, gcs-1, glp-4, gss-1, hars-1, iars-1, kars-1, lars-1, mccc-1, mccc-2, nars-1, pars-1, pcca-1, pod-2, pyc-1, pyr-1, qars-1, rars-1, sars-1, sucg-1, sucl-2, sur-5, tars-1, uba-1, uba-5, ubc-13, ula-1, wars-1, yars-2
GO:0004674	protein serine/threonine kinase activity	0.000318818	0.0330295	0.340381	6	5	30	cdk-1, gsk-3, kin-19, mtk-1, sek-1
GO:0051082	unfolded protein binding	0.000398876	0.0387409	1.71552	3	21	25	C34C12.8, CELE_F02E9.1, CELE_Y22D7AL.10, cct-1, cct-3, cct-5, cct-6, cct-7, cct-8, cnx-1, crt-1, dnj-19, dnj-20, hsp-16.1, hsp-16.2, hsp-16.41, hsp-16.48, hsp-25, pfd-1, pfd-2, uggt-1
GO:0022836	gated channel activity	0.000485331	0.0443649	0	5	0	12
GO:0015036	disulfide oxidoreductase activity	0.000762289	0.0658109	1.89641	4	13	14	C02D5.4, CELE_ZK973.11, dpy-11, ero-1, glrx-10, glrx-21, glrx-22, pdi-6, png-1, selt-1.1, trx-1, txdc-17, txl-1
GO:0044183	protein folding chaperone	0.0012095	0.0989245	1.6871	1	19	23	CELE_T14G8.3, CELE_T24H7.2, CELE_Y22D7AL.10, W03F9.1, cct-1, cct-3, cct-5, cct-6, cct-7, cct-8, hsp-1, hsp-110, hsp-3, hsp-4, hsp-60, hsp-70, pfd-1, pfd-2, stc-1
GO:0004672	protein kinase activity	0.0012965	0.100738	0.433212	5	7	33	cdk-1, gsk-3, kin-19, mtk-1, ndk-1, sek-1, src-1
GO:0030527	structural constituent of chromatin	0.00194516	0.143942	0	2	0	10
GO:0043167	ion binding	0.00205835	0.145394	1.1061	3	332	613	B0001.4, B0272.3, C02F5.3, C05D11.1, C28H8.3, C29F9.6, C32F10.8, C37C3.2, C50D2.7, CELE_F08F8.7, CELE_F17A9.4, CELE_F20D6.11, CELE_F22G12.4, CELE_F25B4.8, CELE_F31D4.2, CELE_F33D11.10, CELE_F39B2.3, CELE_F44E7.4, CELE_F55A11.1, CELE_K12C11.1, CELE_R186.3, CELE_T04A8.7, CELE_T14G8.3, CELE_T24H7.2, CELE_T28D6.6, CELE_W04G3.5, CELE_Y22D7AL.10, CELE_Y52B11A.4, CELE_Y54E2A.4, CELE_Y54F10AR.1, CELE_Y54…
GO:0015035	protein-disulfide reductase activity	0.00280431	0.189474	1.87209	5	11	12	CELE_ZK973.11, dpy-11, ero-1, glrx-21, glrx-22, pdi-6, png-1, selt-1.1, trx-1, txdc-17, txl-1
GO:0036094	small molecule binding	0.00361749	0.217322	1.0972	2	339	631	B0001.4, B0250.5, B0272.3, C02F5.3, C05D11.1, C28H8.3, C29F9.6, C32F10.8, C33F10.14, C37C3.2, C50D2.7, CELE_F08F8.7, CELE_F17A9.4, CELE_F20D6.11, CELE_F22G12.4, CELE_F25B4.8, CELE_F31D4.2, CELE_F33D11.10, CELE_F39B2.3, CELE_F44E7.4, CELE_F55A11.1, CELE_K12C11.1, CELE_R186.3, CELE_T04A8.7, CELE_T14G8.3, CELE_T24H7.2, CELE_T28D6.6, CELE_W04G3.5, CELE_Y22D7AL.10, CELE_Y52B11A.4, CELE_Y54E2A.4, CELE_…
GO:0140662	ATP-dependent protein folding chaperone	0.00363601	0.217322	1.7019	2	15	18	CELE_T14G8.3, CELE_T24H7.2, cct-1, cct-3, cct-5, cct-6, cct-7, cct-8, hsp-1, hsp-110, hsp-3, hsp-4, hsp-60, hsp-70, stc-1
GO:0016667	oxidoreductase activity, acting on a sulfur group of donors	0.00363601	0.217322	1.7019	3	15	18	C02D5.4, CELE_Y9C9A.16, CELE_ZK973.11, F44E2.6, dpy-11, ero-1, glrx-10, glrx-21, glrx-22, pdi-6, png-1, selt-1.1, trx-1, txdc-17, txl-1
GO:0043168	anion binding	0.00386067	0.222203	1.14298	4	197	352	B0001.4, B0272.3, C02F5.3, C28H8.3, C32F10.8, C37C3.2, CELE_F17A9.4, CELE_F33D11.10, CELE_F39B2.3, CELE_R186.3, CELE_T14G8.3, CELE_T24H7.2, CELE_T28D6.6, CELE_Y22D7AL.10, CELE_Y52B11A.4, CELE_Y54E2A.4, CELE_Y82E9BR.14, CELE_Y9C9A.16, F26H9.5, F38B2.4, R107.2, T05G5.5, T26C12.1, Y106G6E.4, ZC434.8, aars-2, abce-1, abcf-1, abcf-2, abtm-1, acdh-10, acdh-11, acdh-3, acdh-7, acly-1, acly-2, acs-13, ac…
GO:0061783	peptidoglycan muralytic activity	0.00779284	0.37844	0	2	0	8
GO:0015276	ligand-gated monoatomic ion channel activity	0.00779284	0.37844	0	7	0	8
GO:0022834	ligand-gated channel activity	0.00779284	0.37844	0	6	0	8
GO:0003796	lysozyme activity	0.00779284	0.37844	0	5	0	8
GO:0005253	monoatomic anion channel activity	0.00779284	0.37844	0	6	0	8
GO:1901363	heterocyclic compound binding	0.00865425	0.407536	1.12833	3	200	362	B0001.4, B0250.5, B0272.3, C02F5.3, C28H8.3, C32F10.8, C33F10.14, C37C3.2, CELE_F17A9.4, CELE_F33D11.10, CELE_F39B2.3, CELE_R186.3, CELE_T14G8.3, CELE_T24H7.2, CELE_T28D6.6, CELE_Y22D7AL.10, CELE_Y52B11A.4, CELE_Y54E2A.4, CELE_Y9C9A.16, F26H9.5, F38B2.4, R107.2, T05G5.5, T22D1.3, T26C12.1, Y106G6E.4, Y18D10A.3, ZC434.8, aars-2, abce-1, abcf-1, abcf-2, abtm-1, acdh-10, acdh-11, acdh-3, acdh-7, acl…
GO:0061650	ubiquitin-like protein conjugating enzyme activity	0.0100806	0.460743	1.83805	6	9	10	atg-3, let-70, ubc-12, ubc-13, ubc-14, ubc-18, ubc-20, ubc-7, ubc-9
GO:0016835	carbon-oxygen lyase activity	0.0109167	0.484703	1.65936	3	13	16	R107.2, aco-2, cah-4, cbs-1, djr-1.1, djr-1.2, ech-1.2, ech-2, ech-5, ech-6, fasn-1, hpo-8, tpi-1
GO:0016772	transferase activity, transferring phosphorus-containing groups	0.0115186	0.490563	0.72771	3	31	87	B0001.4, C50D2.7, CELE_D1005.2, CELE_Y75B8A.24, F38B2.4, T05G5.5, ZC434.8, cdk-1, cka-1, ckb-2, ckb-4, gars-1, gsk-3, guk-1, hgrs-1, ipmk-1, kin-19, let-754, mtk-1, nck-1, ndk-1, pdxk-1, pfkb-1.1, pgk-1, prps-1, pyk-1, pyk-2, sek-1, sms-1, src-1, tag-335
GO:0046982	protein heterodimerization activity	0.0116801	0.490563	0.185662	4	1	11	unc-33
GO:0061631	ubiquitin conjugating enzyme activity	0.0136703	0.552531	2.04228	7	6	6	let-70, ubc-13, ubc-14, ubc-18, ubc-20, ubc-7
GO:0000166	nucleotide binding	0.0138666	0.552531	1.12719	4	186	337	B0001.4, B0250.5, B0272.3, C02F5.3, C28H8.3, C33F10.14, C37C3.2, CELE_F17A9.4, CELE_F33D11.10, CELE_F39B2.3, CELE_R186.3, CELE_T14G8.3, CELE_T24H7.2, CELE_T28D6.6, CELE_Y22D7AL.10, CELE_Y52B11A.4, CELE_Y54E2A.4, CELE_Y9C9A.16, F38B2.4, R107.2, T05G5.5, T22D1.3, T26C12.1, Y106G6E.4, Y18D10A.3, ZC434.8, aars-2, abce-1, abcf-1, abcf-2, abtm-1, acdh-10, acdh-11, acdh-3, acdh-7, acly-1, acly-2, acs-13…
GO:0017076	purine nucleotide binding	0.0151906	0.577038	1.13091	5	170	307	B0001.4, B0250.5, B0272.3, C02F5.3, C28H8.3, C33F10.14, C37C3.2, CELE_F33D11.10, CELE_F39B2.3, CELE_R186.3, CELE_T14G8.3, CELE_T24H7.2, CELE_T28D6.6, CELE_Y22D7AL.10, CELE_Y52B11A.4, CELE_Y54E2A.4, F38B2.4, R107.2, T05G5.5, Y106G6E.4, ZC434.8, aars-2, abce-1, abcf-1, abcf-2, abtm-1, acly-1, acly-2, acs-13, acs-19, act-2, adss-1, arf-6, arl-8, arp-1, arx-1, arx-2, atln-1, cars-1, catp-8, cct-1, cc…
GO:0019843	rRNA binding	0.0155956	0.577038	0	4	0	7
GO:0005254	chloride channel activity	0.0155956	0.577038	0	7	0	7
GO:1901265	nucleoside phosphate binding	0.0168153	0.607699	1.12054	2	186	339	B0001.4, B0250.5, B0272.3, C02F5.3, C28H8.3, C33F10.14, C37C3.2, CELE_F17A9.4, CELE_F33D11.10, CELE_F39B2.3, CELE_R186.3, CELE_T14G8.3, CELE_T24H7.2, CELE_T28D6.6, CELE_Y22D7AL.10, CELE_Y52B11A.4, CELE_Y54E2A.4, CELE_Y9C9A.16, F38B2.4, R107.2, T05G5.5, T22D1.3, T26C12.1, Y106G6E.4, Y18D10A.3, ZC434.8, aars-2, abce-1, abcf-1, abcf-2, abtm-1, acdh-10, acdh-11, acdh-3, acdh-7, acly-1, acly-2, acs-13…
GO:0016829	lyase activity	0.017387	0.614076	1.41825	2	25	36	C44B7.7, CELE_F25B4.8, CELE_F31D4.2, CELE_Y71G12B.10, R107.2, T26C12.1, aco-2, adsl-1, aldo-1, cah-4, cbl-1, cbs-1, djr-1.1, djr-1.2, ech-1.2, ech-2, ech-5, ech-6, fasn-1, hacl-1, hpo-8, icl-1, rnst-2, spl-3, tpi-1
GO:0016836	hydro-lyase activity	0.0186232	0.643122	1.63383	4	12	15	R107.2, aco-2, cah-4, cbs-1, djr-1.1, djr-1.2, ech-1.2, ech-2, ech-5, ech-6, fasn-1, hpo-8
GO:0030554	adenyl nucleotide binding	0.0205979	0.667868	1.14103	6	138	247	B0001.4, B0250.5, B0272.3, C28H8.3, C33F10.14, CELE_F33D11.10, CELE_F39B2.3, CELE_T14G8.3, CELE_T24H7.2, CELE_Y22D7AL.10, CELE_Y54E2A.4, F38B2.4, R107.2, T05G5.5, Y106G6E.4, ZC434.8, aars-2, abce-1, abcf-1, abcf-2, abtm-1, acly-1, acly-2, acs-13, acs-19, act-2, arp-1, arx-1, arx-2, cars-1, catp-8, cct-1, cct-3, cct-5, cct-6, cct-7, cct-8, cdc-48.2, cdk-1, ced-7, ckb-2, cua-1, dars-1, ddx-23, dhc-…
GO:0060089	molecular transducer activity	0.0211807	0.667868	0.382928	1	3	16	clec-178, vha-20, wrk-1
GO:0038023	signaling receptor activity	0.0211807	0.667868	0.382928	2	3	16	clec-178, vha-20, wrk-1
GO:0004888	transmembrane signaling receptor activity	0.0214292	0.667868	0.204228	3	1	10	wrk-1
GO:0003677	DNA binding	0.0214887	0.667868	0.680761	3	19	57	C18B2.4, CELE_R148.3, D2005.3, attf-2, baf-1, ccct-1, hmg-11, lem-2, lonp-1, mbf-1, mcm-5, mex-5, mex-6, nucb-1, plp-1, sca-1, tag-229, top-2, wbp-2
GO:0005261	monoatomic cation channel activity	0.0223856	0.668986	0.314197	6	2	13	F22B5.10, R53.4
GO:0005516	calmodulin binding	0.0223856	0.668986	0.314197	3	2	13	C14B9.8, spc-1
GO:0015075	monoatomic ion transmembrane transporter activity	0.0238311	0.698747	0.692299	3	20	59	CELE_K07H8.2, CELE_T04B8.5, CELE_Y54F10AL.1, F22B5.10, R53.4, catp-8, ctc-1, ctc-2, cua-1, eat-6, nuo-1, nuo-2, nuo-5, sca-1, unc-32, vha-10, vha-12, vha-13, vha-15, vha-16
GO:0000774	adenyl-nucleotide exchange factor activity	0.0279944	0.79097	2.04228	3	5	5	C34C12.8, CELE_T14G8.3, CELE_T24H7.2, bag-1, hsp-110
GO:0071949	FAD binding	0.0279944	0.79097	2.04228	6	5	5	CELE_Y9C9A.16, ero-1, hpo-19, prdh-1, wah-1
GO:0016773	phosphotransferase activity, alcohol group as acceptor	0.0291555	0.799663	0.692918	4	19	56	B0001.4, C50D2.7, CELE_Y75B8A.24, T05G5.5, cdk-1, cka-1, ckb-2, ckb-4, gsk-3, ipmk-1, kin-19, mtk-1, ndk-1, pdxk-1, pfkb-1.1, pyk-1, pyk-2, sek-1, src-1
GO:0140097	catalytic activity, acting on DNA	0.0307515	0.799663	0.453841	3	4	18	mcm-5, nuc-1, ruvb-2, top-2
GO:0005231	excitatory extracellular ligand-gated monoatomic ion channel activity	0.0312081	0.799663	0	9	0	6
GO:0005230	extracellular ligand-gated monoatomic ion channel activity	0.0312081	0.799663	0	8	0	6
GO:0004722	protein serine/threonine phosphatase activity	0.0313896	0.799663	1.60465	7	11	14	gsp-1, gsp-2, let-92, oga-1, pgam-5, pph-4.1, pph-6, ppm-1.A, ppm-2, pptr-1, tap-1
GO:0016877	ligase activity, forming carbon-sulfur bonds	0.0313896	0.799663	1.60465	3	11	14	acs-11, acs-13, acs-19, acs-4, atg-7, sucg-1, sucl-2, sur-5, uba-1, uba-5, ula-1
GO:0008509	monoatomic anion transmembrane transporter activity	0.0389871	0.976044	0.22692	4	1	9	CELE_T04B8.5
GO:0035639	purine ribonucleoside triphosphate binding	0.0462228	0.976044	1.11463	5	155	284	B0001.4, C02F5.3, C28H8.3, C37C3.2, CELE_F33D11.10, CELE_R186.3, CELE_T14G8.3, CELE_T24H7.2, CELE_T28D6.6, CELE_Y22D7AL.10, CELE_Y52B11A.4, CELE_Y54E2A.4, F38B2.4, R107.2, T05G5.5, Y106G6E.4, ZC434.8, aars-2, abce-1, abcf-1, abcf-2, abtm-1, acly-1, acly-2, acs-13, acs-19, act-2, adss-1, arf-6, arl-8, arp-1, arx-1, arx-2, atln-1, cars-1, catp-8, cct-1, cct-3, cct-5, cct-6, cct-7, cct-8, cdc-48.2, …
GO:0032553	ribonucleotide binding	0.0481292	0.976044	1.11269	5	158	290	B0001.4, C02F5.3, C28H8.3, C37C3.2, CELE_F17A9.4, CELE_F33D11.10, CELE_R186.3, CELE_T14G8.3, CELE_T24H7.2, CELE_T28D6.6, CELE_Y22D7AL.10, CELE_Y52B11A.4, CELE_Y54E2A.4, F38B2.4, R107.2, T05G5.5, Y106G6E.4, ZC434.8, aars-2, abce-1, abcf-1, abcf-2, abtm-1, acly-1, acly-2, acs-13, acs-19, act-2, adss-1, arf-6, arl-8, arp-1, arx-1, arx-2, atln-1, cars-1, catp-8, cct-1, cct-3, cct-5, cct-6, cct-7, cct…
