# Supplementary material for: Single-Cell Proteomics Decodes the Cellular Response to Lysosomal Storage in C. elegans Coelomocytes
Source: Int J Mol Sci. 2026 May 8;27(10):4197. doi: 10.3390/ijms27104197 (PMC13207671; doi:10.3390/ijms27104197)
Supplement: Supplementary file 1 [file ijms-27-04197-s001.zip › Supplementary_Table_S1_Protein_Matrices.xlsx]

## Sheet: Raw_Intensities
Table S1 (Sheet 1). Filtered raw protein abundances identified in single coelomocytes. The table displays valid protein intensity values for 24 individual cells (12 wild-type and 12 lysosomal storage) after background filtering.
Protein_ID	Wild type 1	Wild type 2	Wild type 3	Wild type 4	Wild type 5	Wild type 6	Wild type 7	Wild type 8	Wild type 9	Wild type 10	Wild type 11	Wild type 12	Lysosomal storage 1	Lysosomal storage 2	Lysosomal storage 3	Lysosomal storage 4	Lysosomal storage 5	Lysosomal storage 6	Lysosomal storage 7	Lysosomal storage 8	Lysosomal storage 9	Lysosomal storage 10	Lysosomal storage 11	Lysosomal storage 12
4D656	1101.03	730.785	184.508					8587.99	5402.86	7608.24	2844.11	8645.99	4685.01	3377.42	5206.83	5731.8	3584.1	4267.28	6584.71	3899.97	1388.06	5903.45	10676.7	11568.4
5N226								467.366	507.018	1203.87		323.012	364.01	758.272	370.013		983.088			2190.8	2241.87	479.836	1139.98	809.567
B0001.4	540.011			351.687				3892.12	978.908	754.338	638.564	2258.33	3465.09	6480.33	228.004	1162.03	1215.03	588.281	3492.46	1979.22	2292.5	2309.06	1741.05	2254.06
B0205.13													268.07		1049.13	1663.24	1411.92	404.013			658.522		2769.87	415.723
B0228.7	3067.34		2668.01		336.078	1010.65	1466.82				2627.72	3540.47
B0250.5	1321.14	4261.06	2357.31	4372.62	4200.2	2036.54	222.084	7385.58	3462.35	6527.02	10923	10467.5	5300.76	9845.75	6910.97	6849.69	6966.67	5937.3	19222.2	9472.61	5644.04	10753.6	13422.8	10142.4
B0272.3	2467.84	5204.2	4761.81	5034.61	3992.66	3308.16	639.78	12805.9	6699.99	12149.7	9139.54	10549.2	7052.13	7255.56	7257.47	7030.09	4284.95	7519.18	17203.3	14011.9	8314.42	10075.2	8757.13	10684.4
B0393.9													1577.04		760.019		1087.03				897.434	1634.22
B0395.3			611.016					365.008	249.007	1517.79		1601.14	1610.58	802.591	1799.2	904.207		301.009	2260.89	3205.87		1823.32	2038.38	2219.05
B0416.5	413.267	421.015					106.754	3635.43	618.022	2716.38	572.643	2848.52		2367.19	1119.05	982.709	1124.03	1061.85	1312.27	352.013	3415.29	1847.25	310.974	468.017
B0464.9													1344.41	2449.62			2162.62		3676.48	1877.51	926.397	7389.33	5760.38	4990.06
B0495.5										612.021		479.019		948.118					1375.73	993.401	325.01	511.71	317.196
B0495.7		885.856	3240.89	766.471	5875.41	3209.29	2730.19	9431.17	8534.03	1959.6	5243.98	9678.41	13958.1	2070.47	15036.4	12514.7	3626.54	9240.27	14539	21855		25189.1	27709.8	20312.5
B0507.2	2770.55	5461.51	2108.74	915.164	1680.15	1965.46	718.038		10749.4	9035.9	11880.5	20872.9	11247.7	11330.1	8596.92	16633.7	6217.88	8375.09	15840	12476.4	10118.8	18268	23335.5	49957
C01A2.4		1246.1				684.346	854.169			1102.21	1422.27	3349.3	4229.59	5519.71	3853.09	5898.1	5218.62	3565.05	5593.48	5921.15	4666.12	6420.35	6756.34	11346.2
C01B10.11				1118.88	487.551			336.01							655.019			599.921	3831.14	1205.04	1766.05	581.815
C01B10.3	358.322														500.013		723.136	4634.11	19122.3	7967.81	3842.98	689.83
C01G10.7	1156.16									1248.21		1162.97							2139.65	1662.08			638.174	751.018
C01G6.3															375.006			143.879	1817.32	910.522	2658.68
C01G8.1			827.821					12241.1	3382.48	6313.64		7593.94	1388.04		1804.06								6522.39
C02B10.4	299.843							5403.2	493.366	2561.88	623.843	1847.97	754.371	919.644	373.011		492.735	427.013			802.396	322.407	715.089
C02D5.4	2032.03	901.032	606.817	5304.75	2514.58	870.498	374.644	999.643	963.647	1115.5	978.046	5357.26	1052.85	3991.46	5169.92	4754.11	2913.35	3119.43	23608.7	15836.5	5640.67	7126.38	583.021
C02F5.3	1541.2	1827.85	1167.89		204.005			5380.48	1717.91	3334.69	4534.68	5298.35	3367.35	4880.09	2677.78	3964.65	3562.06	2305.49	5936.1	6602.84	6234.5	4458.69	5390.09	4141.41
C03A3.2			933.269	968.023		891.774		1742.04	1543.48		1539.35	1460.24		1710.32	1189.38	1823.05	810.594	1203.03	1627.94		687.015	1663.11
C05C10.3		463.138	443.75	1903.52	2857.29			2636.56		3267.89	734.177	4875.44		1940.11	1532.67	2892.23	1644.38	2293.34	11703.6	3381.91	3240.33	1545.1	2792.57	3318.91
C05C8.1		255.82											586.022		197.007	551.23	319.637	596.017	787.025	834.027		643.022		620.017
C05D11.1	4520.19	6845.65	2431.19	6429.81	8597.33	3376.11	2458.25	2065.63	4858.64	12901.1	6747.44	12178.4	14992.2	24762.7	8131.48	17327.4	8184.11	14796.3	33149.1	29716.6	22206.2	24016.4	16999.3	18342.8
C05G5.1									377.013			809.583	712.43			401.507	347.118		1606.77			1471.1	1397.31	1765.31
C06A12.3	722.049	860.77		953.134			240.235		2945.6	1160.2	1280.97	3055.06	1183.03	678.875	250.006			775.516	946.918	1555.38	1387.94	1194.32	1530.26	3041.96
C06A6.4	2224.52				716.805							1052.46		1552.17	2329.45	1217.75		1194.29	4498.79	5696.81		534.207	2363.2
C06E1.9	626.397	728.795	508.602					2975.63	548.022	3197.51	1057.39	2330.19	807.286	1984.05		1105.46		507.272	816.566	2055.09		1499.3	1979.94	1736.06
C06E4.3				795.012					713.728	534.016	1818.99		866.962	3435.65	564.202			378.012	1412.26		628.018
C07D8.6	15115	21484.7	7976.03	29742.4	23364.6	15574.8	11023.3	13584	14765.2	17840.4	17158.3	29783.1	10754.1	25769.6	41496.6	27250.2	20313.3	62445.2	138829	94076.1	78961.5	44754.5	30710.5	2199.93
C08E8.4													788.22		1007.57				1479.22	1151.2
C08F8.3			508.899					3593.24		836.749	1278.52	814.944								894.194
C11D2.4		562.063				267.008				626.489		553.014	410.014			694.021		381.389	1983.05		1072.77	549.583	507.015
C11D2.7				1259.24					1232.61	1730.12	2782.42	3065.23	1535.34		1015.92				3723.19	555.084	1814.05	1705.05
C14B1.2								4033.71		2680.59	486.371	1693.18									583.704
C14B9.2	1906.71	1877.54	2072.95	2186.07	865.909	1215.73	1260.06	5701.82	4390.48	5160.47	4640.72	9055.29	15122.2	15537	12370	13706.5	14568.9	2638.94	14873.1	11396.7	11918.3	16706.1	7326.02	21590.8
C14B9.8								316.011									229.737				390.834	468.881	261.368	1005.3
C14C10.5		911.502	287.757	561.013	972.35					399.33	878.934	1147.36		1408.87	1027.45	1191.66	1351.3	2086.57	8565.82	10362	5161.78	1084.7	1655.33	2561.04
C14H10.3	14139.9	28705.4	14011.3	8511.85	11163	15294.9	14976.3	7097.03	38129.6	51738.1	55483.5	53235.4	20381.2	25377.4	10264.1	11934.6	6582.54	11804.8	21466.9	23141.3	18724.4	21621.3	39780.1	44923.6
C15H9.4		961.331	929.026					5538.75	612.874	3392.31	378.017	2478.08		4063.05					896.755	1961.14	1618.46	1842.35	6073.61	533.826
C16A3.5	688.054	1209.54	817.024			685.618		5199.11	2319.46	4418.28	3789.97	6391.4	196.258		1955.26	123.629	964.521	589.013	5792.39	5502.02	3762.28	4734.96	7582.86	4482.16
C16C2.4				499.824				600.379	749.018	1104.79	771.453	1882.86	399.745	1026.03		645.771	383.011		3213.08	541.011	593.017	380.009	1421.38	5009.86
C17B7.12																		381.698	445.751	967.028	429.636
C17F4.7	212648	167156	93466.2	78289.7	90368.8	125075	95765.6	138290	58389.5	157798	167920	174245	84488.5	112673	149621	60354.7	28988.3	72175.8	114085	164111	21695.5	140197	152840	105954
C17H12.2													304.934			561.997						1596.32	2054.42
C17H12.8	8055.18	7912.2	2829.69	1666.03	1951.05	2262.84	3863.25	48588.1	34646	40729.1	53886.4	54660.4	8744.05	16293.9	5437.8	4831.3	5115.14	11408.2	6476	9701.27	12570.3	8706.48	27514.5	40207
C18A11.1					164.007		383.53				896.032	1187.58	1868.34		1118.46	3954.14	1357.7		1592.5	664.959	814.56	3250.93	4145.93	5444.83
C18B2.4	2421.55	4274.05	1878.88	4294.11	3926.36		1593.01		5879.83	5946.98	6589.59	15700.7	7795.18	19794.8	8581.79	19269.8	8919.22	9089.44	22937.7	22381.2	16486.2	16787.2	12931	32238
C18B2.5								1790.86		1153.01		2655.82			1333.77		278.01		6852.47				830.241
C18C4.7	8504.52	12977.7	10697.2	11688.3	7196.02	4881.05	7927.61	13900.2	12017.6	26605.3	20242.3	19088.2	10284.8	23303	9564.56	6381.74	4456.45	6171.45	17925.2	9833.77	5855.78	15050.5	18385.8	22555.4
C18E9.2	1349.48	2030.48	768.422	1263.69	1308.58	1026.99	1056.87	3404.7	5442.64	2494.05	2704.8	2629.96	2262.69	3564.79	2133.5	1807.44	1819.02	1632.25	2707.92	2717.63	3703.4	2739.16	3461.04	4146.31
C18H9.6	46202.2	45305.3	25524.4	9089.71	28686.8	22553.9	14416.5	72749.8	48983.8	73683.7	61364.7	79533.4	14354.5	82908.6	45275.2	57527.6	45783.1	37100.5	49890.7	38326.6	12950.3	18685.6	76488.8	90296.6
C24B9.3	4958.12	3340.62	1207.96	2111.34	2285.74	2897.99	2652.47	8645.75	5986.38	5285.06	6334.99	12861	1296.95	2973.39	2306.03			3733.25	6442.95	5050.4	3380.94	3002.82	2625.91	7217.34
C24D10.4												597.362					588.989	364.452	844.276				792.564
C24G6.8														814.034				404.134	934.645		452.005	449.009
C25H3.7												1034.65			594.533			544.731	414.009				1135.97	749.493
C27A7.5					391.013									1222.29		863.018	1023.76	182.193	5501.33	2405.75	1362.99	1556.05	505.013	986.675
C27B7.9	1088.25														1204	1038.28	1125.53	1177.12	1634.04
C27F2.10		289.307		244.675						575.017			344.008						767.657		603.569	444.01
C27F2.9												424.01	1997.62	1221.83							3513.76	827.34	976.035	948.036
C27H6.8		2167.05	1359.03	4482.94	4232.19	1504.6	2154.46		2415.53	1943.14	1427.25	8037.75	9430.29	12786.1	10253.1	9298.17	7209.35	12693	26357.1	21167.4	17647	13691.1	11272.7	15438.2
C28H8.3	15846.3	30233	11942.8	21282.1	13201.3	9080.11	11439.5	23227.8	26919.6	35010	32400.7	53261.9	34308	66299	28454.3	43540.5	19849.1	27191.2	78070.6	59707.4	51406.4	51338.3	36180.3	61852.2
C29E4.10	241.007	678.597						1007.37				576.88	3975.64	617.179	2994.57	2666.05	2225.71	2444.31	3446.9	1857.64	3519.46	3624.76	5277.79	6418.61
C29F9.6													248.902	1808.56	222.883		320.678		691.415		672.02	1149.04		534.293
C29H12.2	1517.04	1043.52	1366	1015.94	1436.03	1645.04	1062.57	7651.37	8601.42	9572.9	9764.86	12758.2	5404.3		3839.09	5848.27	2050.1	3105.41	12644.7	3072.82	846.62	18382.9	9051.07	10871.3
C32D5.8	1600.49	3449.86	712.385	2111.8	4290.42	2748.63	1197.64		967.413	4312.25	9479.03	2520.52	1319.7		1496.18		3537.64	2019.47	4115.82	2629.7	3381.85		2859.16
C32F10.8	5964.59	4370.79	6701.68	7778.86	8207.63	4996.13	2681.36	1730.29	7598.63	13321.3	8399.67	11577.5	7149.31	22012.7	9127.32	6837.59	5643.34	19748.3	30489.7	20005.7	20347.3	12695	11488.3	12661.9
C32H11.4	3905.55	11362.7	1437.8	3360.08	6712.13	7193.27	4708.66	10676	3055.41	5597.86	10083.2	14832.1	3323.46	13619.8	5434.61	4549.13	1201.62	6988.04	8275.18	14708.6	12148.7	10832.3	15101.1	16197.5
C33F10.14	3139.21	3434.33	3096.56	3213.15	3311.15	1507.06	2100.86	2746.4	5317.98	8970.29	8451.28	11750.7	7347.36	9800.68	5492.78	8152.45	6353.17	5017.67	10427.6	7967.46	8119.44	9316.25	11774.5	14344.7
C33G3.4		2361.24	399.01		1415.83		596.855	8891.44	1769.49	2230.49	2655.24	9378.4	459.683		849.922			1112.53	2284.71			3138.57	9142.31	9378.07
C34C12.8								1038.22		551.023	563.196	398.014	562.653		1000.03		557.019	614.766	2742.08		809.021	1155.58	2895.57	353.013
C34D4.4								1160.03	1608.04	1441.04	1054.4	1822.05	1249.61	427.551						194.13		1452.04	2875.28	4538.13
C34F6.10						518.081		1365.23	855.781	556.017	669.019					729.796	619.459	116.003	687.107	529.016	1210.84	1219.41	2111.17	2055.07
C35A5.6		1765.87						4090.18	3003.08	3313.17	4688.74	4760.84	3072.57	4765.48		1478.62			2484.25	2484.87	2646.36	2168.05	4488.05	3673.46
C35B1.5	4487.36	4576.15	743.503	11157.6	15253	16413.7	1902.93		8184.31	9195.32	22384.8	15500	14590.8	15798.8	10104.5	7901.83	36820.2	28108	100317	16972.4	37486	41309.7	27532.2	8282.95
C35D10.6	685.74	480.018		391.119						818.644		544.018		762.028				1133.75	3229.23	2968.22		1083.45	369.814
C36A4.4	2837.37	1413.48	413.56	2706.95	2185.63	2429.53	1708.28		1078.16	1157.37	2553.15	2853.15	488.404	2305.46	1716.22	3411.41	203.978	5618.9	15862.4	11808	10992.8	1658.76	2108.5	1860.12
C36B7.6								131.004					595.47		202.007			161.277			414.563	794.676	318.115
C37C3.2		3537.05	1476.85					5407.29	5290.08	7428	5090.14	9789.94	2639.06	6564.59	2998.87	3658.13	2275.57	4024.32	13151.4	6516.36	6308.88	6057.28	11809.6	10734.8
C37H5.13	433.179	482.538	358.456		272.926	415.542			1138.52	591.665	1020.8	1088.28	521.663	627.755	215.396	560.124	279.882		730.468	471.762	363.667	277.406	1180.78	1620.4
C38C10.2		668.285			358.069	545.014		473.083	428.018			219.082	796.164	3049.47	1162.95	940.071	946.487	414.258				1361.03
C38H2.2		530.153	239.005		470.605					1132.32						865.02	584.013		698.017				1654.57
C39D10.7	2799.46		1999.66	5151.12	3867.08	2424.75	2460.05	3303.68	1437.47	1711.54	994.526	2864.82	3401.95	5919.85	3856.08	2660.09	2631.05	14404.3	27906.3	17916.1	31283.5	6242.14	1668
C41G11.1																		1141.02	561.726	532.725	189.007	549.043
C44B7.7					1301.82					1136.76	1149.72	670.49		1207.03	943.019	696.449	1036.58		8326.44	4707.52	2032.09	1449.05	3118.07
C44E4.5		345.009		166.195	704.295		288.758						665.013	1094.37	1647.13	1096.07	666.512	655.405	3436.95	2464.72	2799.99	1219.8	1066.21
C44H4.4		815.026		143.005	250.008	420.812			877.571	1744.54	1090.48	1406.61	717.591	2265.45	536.264	1685.83		1191.81	2333.91	3300.18		4558.58	352.201	1571.1
C45B2.2													1466.7		848.644			657.01	794.594	1241.51	799.627
C45G9.5	382.019			1839.2	664.97		398.075		111.005	601.876	1499.57	1292.39	806.819	1462.01	244.685	634.076	1259.03	1116.03	3568.99	4325.27	2653.07	3259.69	1207.31	1242.04
C46C2.2								860.273	878.982	1247.6	1309.46	728.698											1635.89
C47B2.2				265.637				273.426		369.922				343.156		863.029			4151.12	535.26	604.218
C49C8.5	6104.12	7118.33		644.022	4731.23	3827.02	5919.19	27636.4	25424.5	24002.5	31875.1	24933.6								802.665			1590.06	4238.8
C50D2.7			629.928	1328.63	502.084			774.023		1599.15	303.547	1970.78	1663.54	3392.29	355.203	2881.11	2336.07	1922.43	1914.38	3187.13	586.016	3998.28	1951.96	3039.65
C50F2.4	869.722			1176.58	1077.23											567.762		4625.35	3263.31	2810.77	3474.34	1655.05
C50F4.16		1341.18	367.462	1740.97	1267.38		1286.83			4216.36	1621.51	2457.95	3141.42	3609.09	1686.5	2515.17	1545.95	1736.83	9667.92	4823.47	4087.4	3222.08	2481.16	1699.35
C52B9.4								1467.05	773.12	779.064		1853.06			443.014	1288.62						647.796	2662.09	4416.3
C55A1.6													849.22			4804.37	1211.41			1827.94	5820	3196.32	554.931
C55A6.7	387.397	1345.41	607.009	1682.62	579.011	1238.07	1240.73		1811.56	4572.67	4481.82	3972.9	1633.7	2835.27	623.01	1255.41	722.303	1219.53	2356.78	747.011	2038.41	1038.09	2978.32	3799.07
C56C10.9				596.377	977.948			2751.38	3003.93	1862.66	316.013	1109.66
CELE_CTEL55X.1															358.012		354.955		691.989			729.184	1007.34
CELE_D1005.2													3951.39	691.698		4839.5	2014.02	244.072	5736.26	2576.8	2508.82	8038.37	3039.12	6589.85
CELE_D1022.4	396.447			619.003			407.008			1041.11	381.668	223.354							1953.04	1034.71	597.293			482.083
CELE_D1086.3																		621.377	2584.21	1535.03	649.69
CELE_D2045.9		303.823						978.031	732.115	1675.05	1289.77	1615.99	6081.79	5526.15	472.299	1627.03	3094.31	2169.37	4874.71	4097.02	3622.71	3840.22	6261.77	9036.45
CELE_DC2.5														1496.76			857.178		141.256			882.27	2205.66	1930.64
CELE_E01A2.1	252.944	1113.16	438.891	691.018	394.821	724.02	339.009				1130.69	1077.79	929.257	3629.84	730.744	1874.69	567.99	1997.91	5885.79	4728.75	4138.92	809.235	1361.85	1301.16
CELE_E02D9.1	763.027	1038.02	1203.36	797.128	815.027	1076.6	863.413	876.05	4143.47	1404.65	2090.74	2826.38	4960.76	5965.44	5365.83	5152.27	4483.28	5441.64	7967.07	5179.87	5779.02	5417.29	4622.44	2560.44
CELE_E04F6.8	4933.2	9049.34		20009	9591.33	3670.79	2938.11	11509.8		809.701	397.74	3925.44	6043.14	31161.2	14730.9	7114.4	8351.69	44764.7	72154.9	50386.5	56295.5	15625.9	8509.31	16313
CELE_F01F1.15	2174.9	3182.38	2406.24	2281.64	2221.81	1239.55	1268.03	493.874	519.428	2785.55	1299.04	4573.3	11607.5	13242	7458.07	7143.71	6778.14	7566.73	12820.9	12202.1	10642.2	10085.3	7095.9	8219.21
CELE_F02E9.1									519.39	2225.49	3754.89	3336.33	1256.2		1512.74		1798.36	760.387	2676.67	2690.25	626.439	992.017	3207.59
CELE_F02E9.10														1266.46			189.006		772.354	731.918	445.081
CELE_F07A11.5				618.49														1180.89	3592.3	1307.45	915.091
CELE_F07F6.8											300.647			548.136			256.124			544.764			384.019	739.258
CELE_F08F8.7												856.128	366.847					1028.31	3000.22	1713.16	1454.04	794.178	951.301
CELE_F08F8.9								1705.05		1126.03	447.138	546.018											1199.73
CELE_F09E5.11													1126.12				1422.19		2150.28	2296.14		1318.46	848.602
CELE_F09E5.7	829.136	829.032		723.696	955.03	302.012		190.946	605.018	1323.67	1330.5	526.206	2158.15	2360.17	1404.7	2234.8	1043.66	1486.75	3742.25	508.506	1324.66	3300.79	1931.36	2356.08
CELE_F10A3.17	1580.51	1815.58		1751.05	809.947	573.014	721.388			1807.05	2898.49		1257.03	3501.78	2169.22	3245.08	788.829	513.206	7560.58	5480.71	5036.38	2822.06	310.011
CELE_F10C2.5										622.275			769.022	723.07	493.013			434.26		527.159
CELE_F10D2.10													9573.13	7561.89	2474.29	11320.6	7517.69	2791.07	15300.5	4302.72	4963.91	13638.6	10227.6	23947.1
CELE_F10E7.5												671.822				775.849	1214.03		4039.68	494.065	528.011	354.009
CELE_F10E7.6								3435.09		1544.05		1875.11	695.384	1633.88	406.106		714.471			1458.47	724.371		1254.77
CELE_F11G11.5				236.009									419.035	1383.63		1223.64					717.75	938.365	640.881
CELE_F13G3.10										511.016				5423.11			1572.14	166.196	4012.84	1901.14	777.023	1642.82	1276.34	658.603
CELE_F13H8.3														775.428				420.695	2528.37		583.577
CELE_F15B9.6														1432.74	1413.69	4960.25			1346.89		3727.96	5960.4	7646.74	7217.07
CELE_F16B12.1		4259.14	266.054	2963.38	6812.57	2107.22	540.749	6447.96	4999.03	8089.94	6281.72	5195.91	896.807	5095.04	845.019	2442.35	858.02	2030.9	3567.82	1907.19	1913.68	5663.89	5776.78	3641.88
CELE_F16B4.2																	197.005		1236.62	278.979	1332.06	263.748	6123.73	2062.59
CELE_F17A9.4	1213.33	1013.96	2493.77	2165.81	1853.9	2591.1	600.726	1378.04	1460.35	3457.81	3584.14	4040.17	2340.52	3346.07	2844.45	2653.45	882.121	4597.43	9653.83	5359.12	6477.74	3157.1	4716.22	2835.6
CELE_F17C11.11		258.822						2273.75			1888.2	2017.89	1358.17	2889.5	160.525	3662.91		954.897	865.031	6781.35	3511.52	2085.07	4675.94	7485.23
CELE_F18A1.7				1833.38	1003.06	1152.9		3470.91		2028.38	2778.03	3424.13		5439.76	1743.14	1275.05	1597.9	1940.38	5558.57	4188.77	4858.09		2337.04
CELE_F18C12.3		228.008						567.994		560.155	360.952	398.014	136.676										308.011
CELE_F18H3.1	2765.11	3292.12	2070.16	2558.29	2606.11	985.439	3479.45	3683.14	3131.26	4059.09	4411.56	2433.5	2923.79	6566.38	3198.09	3125.16	3403.08	2902.1	4802.72	3029.22	4503.86	4075.7	3601.76	4456.93
CELE_F20D1.3	1168.04			931.959	688.334		319.57				901.341		943.475	1956.7	2257.45	7445.67	2745.45	1075.04	3732.72	2520.08	2544.61		1689.25	2840.16
CELE_F20D6.11				1422.33	2159.05					195.131		2220.58	3989.11	5753.82	4288.19	14869.6	2444.07	5325.94	18034.8	7165.93	12605	9521.02	4231.43	7454.75
CELE_F20G2.2	6800.19	7404.55	1849.14	10368.9	9093.85	4230.88	4345.35	5472.33	6332.45	7419.35	8581.32	10163.8	2742.2	10334.9	8844.13	5292.23	2864.28	10867.7	27850.7	16320.6	13396.4	5602.23	4395.03	554.436
CELE_F21D5.7	1567.51	5740.14	2862.91	2141.42	2235.83	2253.63	3740.78	17882.3	7053.6	11352.3	13446.4	16662.1	5876.14	9002.54	7527.92	3308.73	2198.37	2869.97	11721.4	9649.64	5972.27	9040.85	13748.7	16134.2
CELE_F22G12.4	5315.78	4283.07	4351.95	3500.55	4603.81	4588.98	3599.51	2721.83	7012.71	13082	8291.89	10614	9616.15	12772.7	5997.94	10422	5557.82	8301.06	12793.6	12279.9	8368.13	13074.7	13950.3	21273.8
CELE_F23F1.5										315.009		259.007							609.712	490.578	441.013	425.217
CELE_F25B4.8													1773.05	4155.64		998.369	1471.94	1021.96	2507.52		5203.45	1395.19		1720.04
CELE_F25G6.9																		280.006	1485.03	1547.04	1128
CELE_F25H2.4	4159.84	4558.3	2356.84	2708.87	2637.02	1579.39	2456.11	3145.58	2498.27	4240.98	6202.87	6589.46	6340.74	11470.1	5059.45	8052.04	5347.99	4892.24	11235.5	9861.42	7543.21	9074.02	7810.01	11138
CELE_F26F4.12	765.025	319.574		1029.12				862.025	1608.93	1847.89	1820.98	3709.31	1644.76	884.489	1600.4	1065.25	575.025		1169.04	678.572	1580.88	1594.21	1636.51	1295.78
CELE_F28B4.3	2202.46			685.918	853.13	622.02	518.886	5067.97		404.015	2175.2	5867.85							1568.26		593.054	1572.06	444.807	151.381
CELE_F28C10.3															300.008	526.809	1527.21			1490.19	486.988		1874.05	1420.03
CELE_F28H7.3	643.868	3185.36		5379.58	1448.54	855.744	1844.08	7243.6	1601.04	1307.16		1419.29		12608.5	2702.41	677.605		7174.83	14489.6	17178.7	16540.2	2449.67	11721.9	8836.36
CELE_F29B9.11		3649.33		5206.31	3229.23	3752.26		12769.3	6375.49	9607.42	5070.1	10921.5	7235.62	7181.27	7324.75	7136.35	5879.37	5770.5	12630.3	5642.8	3247.76	8827.15	9704.21	11448.3
CELE_F29B9.8		639.021		387.166		301.009				377.013							123.441
CELE_F31D4.2				157.879						660.035	1250.93	1371.46	919.929			1954.46	347.01		3915.78	488.011	1719.83	1927.31	240.674	2039.34
CELE_F32A11.1	1114.8	1094.9	1916.11	257.884	928.102	155.702	368.781	8641.28	2170.71	3080.02	3271.05	5764.89	3484.25	4561.59	2486.36	3068.59	761.421	2058.96	3300.58	6500.78	1320.98	7166.59	4127.55	3302.02
CELE_F33D11.10	2644.22	3681.33	1972.86	6605.55	3275.63	1668.91	1779.28	8161.65	3520.74	7237.52	5550.48	10970.1	3790.59	9770.42	6701.98	7031.51	5738.07	7894.38	24420.4	11763.8	13999	6986.84	11281.5	8307.13
CELE_F33E11.3		263.331	801.018				858.155	2526.23		4458.32	1364.17	4694.65		723.027	1694.16	699.588	1297.53	1757.13	1841.21	3382.17	2846.74	633.018	6580.93	5191.66
CELE_F33H2.6											840.242	501.683			1063.02	671.488	934.149	609.014		1780.41	1079.02	1213.71	520.016	1113.02
CELE_F35A5.8				573.301				1568.3		2427.74	688.091	1685.07	462.013			491.011			1876.37			642.889	576.133
CELE_F35C12.7	1068.03	1097.35	752.012	153.005	619.196	564.012		696.211	2652.07	942.031	4219.42	2960.57	6942.43	8354.13	4167.01	5222.91	3962.65	5800.72	15800.1	5818.83	6599.91	8048.44	2815.06	6675.31
CELE_F35E12.10	13602.6	40300.7	8765.1	15112.7	15506.2	9083.4	8866.16	36008.6	38897.1	41297.5	45739	116104	242971	258586	169991	332915	160818	100493	382877	365251	227322	463056	432335	682414
CELE_F35E12.6	2958.94	6925.86	536.573	4298.16	2920.1	6134.54	5719.69	9104.92	5257.19	13269.8	7647.47	6559.38	12151.8	26586	20357.5	29410.7	4764.76	23873	51523.7	17017.6	41379.7	37641.1	9370.41	117090
CELE_F35F10.5																		381.698	445.751	967.028	429.636
CELE_F35G12.12		849.073		589.013	408.81			4160.41		1607.94	1406.88	984.031	1495.61	1851.21	1120.03	1322.52	1164.83	643.825	14951.7	3784.19	8250.35	2391.45	1802.36	1013.22
CELE_F36A2.7	3851.79	5677.67	4307.02	2780.44	4668.66	3336.98	1270.27	8217.18	5884.49	6665.98	5409.36	15338.1	13105.3	21391.2	10838.2	8785.07	9340.71	11320.8	25913.8	13563.9	13119	13794.8	7913.07	14986.7
CELE_F38A1.8	3378.28	3062.88	3509.18	2850.59	3167.97	2477.88	3635.8	13384.2	2705.67	10385.9	6674.81	10691.5	5754.48	7092.14	5923.32	6117.15	4361.96	4586.89	7230.45	12203.2	8638.3	6932.82	11138.9	13544.3
CELE_F38A5.2			1031.04	623.375	190.007	262.698	660.947	2283.2		3415.07	1795.78	1554.68	3808.54	2402.07	2649.53	5628.94	3110.54	706.017	5080.54	3452.38	2940.11	3545.23	6780.6	12193.4
CELE_F38B2.3		211.256	742.062	3071.08	4371.75	1443.71		6616.26	522.349	6833.48	434.019	4250.33	3144.55	2866.63	2649.07	1578.06	2521.56	1657.53	1462.81	1196.7		3243.84	4889.9	7800.16
CELE_F38B6.4														256.823	377.69				895.028	110.005
CELE_F39B2.3	492.019	403.621	901.961	342.781	360.012	349.012	179.568			662.955		1159.83	1648.63	3865.85	2176.87	4112.64		3383.12	11645.9	6994.96	6451.17	4673.53	463.641	739.665
CELE_F40F8.5				1328.92	417.958		233						464.958		474.311	466.016	924.114	3248.22	6838.79	3827.3	4759.84	1463.76
CELE_F40G9.17		227.846	289.005							1496.98	717.792	3840.77	858.485		1015.58		783.142		2474.07	1493.03	859.017	1474.03	1980.85	1352.15
CELE_F41G3.6		867.019	620.02		778.172		505.013			588.15	520.014	652.513	609.827		618.798	1099.47	426.011		7773.15	3798.64	2446.51	1392.97
CELE_F41G4.8													325.014				271.751		1500.05		1805.05	274.01	1203.54
CELE_F41H10.4																685.37	206.056		1127.66	231.007	940.359	883.021
CELE_F42A10.5	4322.41	2801.54	2301.68	4096.95	2878.85	2089.32	2735.09		6756.25	7084.78	3753	6928.72	4906.95	7230.65	5244.27	5627.76	3923.78	5047.55	14563.3	10741.1	8775.31	6577.32	6478.58	9901.99
CELE_F42A10.7															1198.01				291.695			387.016	669.077
CELE_F42C5.9		654.114	902.221	1419.58	1433.04	1279.82	1134.07	2732.08	2366.89	4174.67	1405.27	3930.98	453.422	1748.3	1740.61			1787.21	8597.29	3002.16	644.27	5272.1	3699.16	3070.61
CELE_F44E5.1	1546.88	3094.09	2022.17	1783.03	2276.04	1809.79	1045.02	37660.7	12906.2	17467.8	10492.9	15758.9	7884.45	12445.3	6366.14	2715.97	6765.22	6989.74	18550.8	7298.39	4289.41	7987.52	18743	13603.6
CELE_F44E5.4											1095.44		383.155				867.631	219.181		185.006			2128.08
CELE_F44E7.4	16621.4	10515	11877.4	15147.1	12277	8041.98	7082.45	4672.49	17716.3	27846.5	24140.4	31406	21669.5	28686.5	18320.2	25224.6	15777.7	30630.4	62537.6	49214.3	33635.5	40002.7	34138.2	31048.9
CELE_F44E7.9	541.463		504.839					2121.8		2547.13	1072.6	2371.04	1393.05	2382.94	2187.07	1350.06	1843.56	1081.49	1767.07	1713.07	2874.98	1749.07	3181.39	4030.61
CELE_F45D11.14	4778.66	55681	5136.45	8844.66	7609.79	2394.9	4811.34		9201.41	87692.9	82324	5027.63	15765.3	124255	16880.8	31863.4	8731.8	28990.3	50306.8	37765.8	39659.1	22036.1	22862.9	2236.93
CELE_F45D11.15	4778.66	55681	5136.45	8844.66	7609.79	2394.9	4811.34		9201.41	87692.9	82324	5027.63	15765.3	124255	16880.8	31863.4	8731.8	28990.3	50306.8	37765.8	39659.1	22036.1	22862.9	2236.93
CELE_F45F2.9											373.01		1293.8	2382.21	985.033		726.155	1028.58	1990.79	1671.36	1622.47	1341.98	934.029	3356.85
CELE_F46C5.9	2677.27	3603.49	2204.12	833.631	1184.23		1942.88	9402.54	6505.65	11078.7	8182.74	19359.6	6752.98	16852.7	5339.14	3633.39	6551.13	6655.66	12296.2	10664.6	20081.1	10414.4	12377.6	8190.35
CELE_F46H5.7	1561.62	5329.86	1620.28	801.299			229.906	75348.2	27862.5	35152.7	12695.7	28670.2	5324.96	3912.25	4971.89	4272.28	3746.75	2430.77	7401.94	4444.44	769.015	4562.36	11958	5808.48
CELE_F47B8.2													1816.06	1501.93	1357.62	2320.24	1191.04	957.759	2494.08	1577.18	989.033	1326.47	1974.06	4898.93
CELE_F47B8.8	644.271		647.554		410.382				4905.05	2134.84	1754.04	3389.28	323.856		1052.7			601.799	960.216	1883.89	656.89	577.591	3642.9	4642.8
CELE_F48C1.6							676.014	4617.11		2851.06	1623.03	2339.76	779.488	2446.23	1156.03	853.385			2086.27	2488.91	2240.43	1386.92	1214.43
CELE_F49C12.12	1650.01	3200.69	446.09	1949.75	2258.81	1857.89		2810.05	1591.98	4758.17	2763.89	2408.39	5213.1	5518.11	3654.07	3756.28	4742.96	2299.19	6369.59	2992.06		5441.11	4936.03	3519.06
CELE_F49C12.7	287.76					660.025		2131.36		2858.92	1789.24	4036.7	475.018		334.47	953.943			3125.63	1256.08	1392.75	865.974	286.401	183.947
CELE_F49C12.9		980.937	642.646				608.019			3260.64	1528.72	1017.26	443.699	3499.86	1864.08	628.657	2694.55		5331.31	3236.07	2226.68	1378.58	2063.87	2107.48
CELE_F49E2.5	8282.46	3439.94	6759.44	5247.21	2639.34	2874.77	5813.97	44726.5	14470.8	22042	11439.2	23005	15084.7	15866.5	7146.32	9760.5	11341.8	7907.27	21042	17451.6	8107.93	12151	22785.3	20767.3
CELE_F52B10.3								176.881				402.539	772.108	273.635	268.01		567.517	381.012	615.992	446.92	750.044	2094.01	485.016	664.019
CELE_F52B5.2				1827.05				588.14		531.954		785.098							646.294	3151.36	2329		1441.55
CELE_F52E1.14	971.512			217.22	232.007	781.02		11455.9		8564.73	14066.6	14332.1	2597.39	2318.14	974.681	7200.2		683.394	988.311	1173.27		625.049	2918.08	27612.8
CELE_F52E4.5				1075.39								1599.26	1765.41	8220.13	5787.15	10627.6	4279.28	5281.15	11900.8	6570.54	8074.43	6302.62	7173.98	7785.71
CELE_F53F1.3														2754.32				1276.66	5308.2	2746.67	3238.25	2087.97	734.07	963.781
CELE_F54A3.2		693.783						6288.63	413.123	4615.54						926.13	1006.02		2966.23		1168.03		1552.2	2742.76
CELE_F54B8.4		1028.71											1013.67	2233.35							2529.82		5204.16	7462.22
CELE_F54D5.4								2626.08	1439.06	7301.26	6701.23	3783.39								402.536	288.006		2865.09	2383.07
CELE_F54E12.2								6472.56		3927.82	265.285	2442.99								123.254			710.872
CELE_F55A11.1	613.398	419.807		611.012	554.617	445.009		1915.53		1045.02		2197.39	1303.23	1397.67	1362.79	605.145	588.017	1005.75	2075.69	737.819	1783.93	1375.51	1178.54
CELE_F55B11.2	78.6727	1065.79			76.0026	474.548	61.1271	231.009		75.0036	1152			159.547	1510.43		544.395	1431.66	7496.14	4853.58	4721.57	1252.59	548.016
CELE_F55F8.2								11772.3	265.649	852.023		280.935	695.024
CELE_F55G11.4	17960.8	30583.9	13192.8	11550.9	15478.2	20395.8	38416.6	40185.3	41392	34749.3	49654.5	43372.8	13067.3	22414.7	17468	27906.5	7272.13	22177.1	22578.5	28084.5	25066.7	24035	34409.3	40031.5
CELE_F55G11.8	4057.33	4307.68	799.016	1465.03	4471.71	300.194	1728.04	4326.35	3111.95	6003.5	4852.69	7164.92			867.666	2209.69		2290.04	2559.66	6925.65	2933.55	2020.84	4363.71	6831.24
CELE_F56A8.3		615.23			701.396	565.012	295.007	4009.58	268.215	3949.29	3189.15	4420.3	2358.57	4128.92	4183.54	1867.79	2118.14	4015.48	7398.3	6822.93	5668.1	4112.49	9983.83	7108.28
CELE_F56B3.11														1359.34					1837.85	518.414		537.886
CELE_F56C4.4													5621.12	3359.6	2789.07	2098.05	2861.07	1921.61	3555.09	3352.09	2851.07	3866.07
CELE_F56C9.10								1555.06		402.201	257.009	325.627										346.935	390.022	408.014
CELE_F57C2.5	5335.24	6626.31	7891.45	7899.88	6170.81	3123.63	3007.2	22294.2	9777.24	16959.5	14988.7	19231.4	13431.6	24738.3	10574	9846.47	7645.45	10954.2	19293.8	14587.8	14832.5	14470.3	26364.8	25321.2
CELE_F57H12.6															315.01				4544.13	522.015	623.171
CELE_H01G02.1			1120.91				764.524					1846.3	1747.04		1912.78	1927.54		959.893				3642.07	2166.18	3699.96
CELE_H03A11.2	1255.09	9439.59	3491.02	4951.09	4796.46	2610.89	3349.42	5086.14	6427.19	12209.3	6945.23	4515.02	14090.6	35451.6	9661.69	20296.1	9220.11	11179	16589.9	18867.6	16226.4	17518.9	13648.9	9030.51
CELE_H05C05.1								4294.2		484.018	151.007	3356.61	156.942				1351.37						2723.6
CELE_H06H21.8																		2902.47	6037.66	1862.94	2252.05
CELE_H06I04.3					2094.03			18370.2	1316.45	9180.37	1456.46	2265.06		832.935									1434.14
CELE_H20E11.3	467.941	422.758						1051.03	628.019	1392.06		1507.93	297.009	639.018	504.328				1116.04		802.173	582.931	1547.56	1612.88
CELE_H25K10.1		3488.25	2324.39		1553.75		1246.64	1973.05	6815.6	3155.26	2092.72	4449.81							6590.62		4407.23	1544.3		1635.38
CELE_H40L08.1								633.116		751.642		2799.05	3025.71	2087.06	557.021	2557.19	2503.96	704.021	3151.5	1065.47	2921.88	1029.03	2448.54	6160.74
CELE_K02F3.9											229.444	1437.04	1041.28				974.988		462.008				3708.73
CELE_K03B8.6								628.75								2303.14			426.111		1059.71		405.009
CELE_K07A12.1	288.458	1131.39		1314.62			532.786	129.006		926.12		2234.25	573.672	2372.25	317.883	2735.7	260.644	818.786	5404.08	1821.05	3452.77	1806.94	2479.38	2146.58
CELE_K07C5.2										669.494	186.006		495.013	1542.06	1498.55	698.602		3120.43	7183.8	2936.19	3395.57	2083.51	935.024
CELE_K07E3.1													157.793			548.075			669.87		444.023	387.013	492.022
CELE_K07E3.4	22393.2	12266.4	13268.9	20399.3	17259.3	17440	15089.8	5950.64	20625.1	38283	26949.7	31425.5	16739.5	23597.9	14557.2	22086.6	6931.26	27198.5	62930.1	31770.5	22356.3	21566.3	13754.4	16194.1
CELE_K07H8.2								598.021		1451.45	939.036	637.064			1236.04		597.449	525.418	479.964	1033.5		732.065	1547.45	3430.76
CELE_K09E2.3	2359.16	1084.81	329.004	1203.68	3036.2	1630.2	946.272			1208.59	2247.33	2493.39	2558.28	3054.35	2426.97	3621.85	980.411	5059.06	10990.8	6279.41	5433.56	4444.31	538.021	2915.88
CELE_K09E4.4	1688.43	2048.17	667.109		937.265		764.926			382.01			1663.04		2049.05
CELE_K10C3.5													153.003		401.012			386.44	1167.41		886.049	554.014	545.954
CELE_K12C11.1	16874.8	4536.89	2344.28	9051.89	9420.96	6151.73	4233.2	391.879	2409.39	9299.18	8681.19	11215.6	12596.9	23196.6	15840	15934	8218.28	32307.4	70671.3	47456.7	39716	25349.7	8654.24	13574.7
CELE_M01B12.4								329.001		2652.96			784.021			1119.11	1600.04						967.027	1316.39
CELE_M01F1.4	308.758	312.757				1327.58	719.039	1376.41	581.137	2858.66	1177.17	3572.23	2873	6001.92	3278.75	2603.22	1250.19	1862.66	4703.14	3780.65	3136.64	3449.82	8334.92	5398.26
CELE_M01G12.9								634.015		413.319			311.01			2585.28			277.97		456.016		1899.6	1535.05
CELE_M01H9.3								205.884					309.546		184.821							188.282		490.019
CELE_M04C9.3		3300.2							718.247		1534.33	950.622	1162.61		669.092			235.57	1652.53	1060.91	1610.96	1380.05
CELE_M04F3.4									896.032	2144.38	1651.83				360.013	404.012	1079.38		1536.83			504.023	1747.35	508.085
CELE_M05D6.5								2784.08	723.28	1932.13	960.029	1369.14	228.005				158.391				308.007
CELE_M106.3		617.133		1129.88	231.007							793.735	492.405	635.4	835.921	1429.56	899.606	1572.55	4594.12	1695.05	2144.11	767.385
CELE_M106.8	1604.05	3431.15	3013.51	3300.17	5624.37	4838.78	752.489	6192.31	9661.42	8136.41	8728.53	6842.21	5935.46	1934.1	3989.42	7999.33	1485.04	3051.09	2946.24			5581.55	8912.22	6610.18
CELE_M57.2	806.9	7841.5	1084.6	5899.69	3044.82	700.016	1156.02	960.13	7057.71	5658.33	4241.64	14145.4	11574.7	22557.7	9073.28	19322	10796.7	16879.8	33721.5	22887.4	25060.4	23191.4	9731.77	16560.5
CELE_M60.4						580.769		2011.04					3790.07	4130.09				2132.04			4070.09		5416.54	5291.11
CELE_R03H10.1										1066.03				1257.96	744.048				1584.45		3141.44	907.921		870.48
CELE_R07E4.3	781.208	902.049	1131.03	460.951	674.075	701.017	341.008	1800.27	1151.99	1264.03	1326.47	1668.65	1435.04	1731.05	1178.41	2001.05	1485.44	1456.03	1503.04	1275.13	602.014	999.027	2144.28	2496.07
CELE_R08B4.3							338.009						693.487	1119.77	491.723				927.222		449.013			736.328
CELE_R09E10.1			477.015	861.987	993.673								893.217		520.552		890.029			2651.55	1843.06
CELE_R10E4.1		597.014	460.619	234.865		274.008		1516.03		1495.38					700.608		613.894		212.007			416.014		330.179
CELE_R10H10.3	5543.02	5053.21	2075.58	2632.89	2527.3	1755.07	2678.09	6891.55	7388.63	8241.26	10738.3	7343.21	2219.08	6803.24	5324.53	2156.41	600.018	8173.04	10464.4	9547.77	7198.24	4265.06	6361.36	9223.31
CELE_R12E2.13	3379.94	2157.81	2394.47	3051.69	2468.47	1696.45	2330.39	4956	2726.2	5020.04	2278.29	3529.3	9263.79	11005.5	8604.06	7504.47	7041.81	7276.33	11901.5	11919.8	11014.1	9922.09	7306.47	10149.5
CELE_R148.3	337.199							13439.8	1452.04	10356.3	6037.64	9073.76	694.022	3509.98	2149.25	1113.44	3825.04	1230.97	3230.75	2039.6	10484.4	2160.52	4528.84	7081.75
CELE_R166.2		2635.71			772.418					820.797		587.848	5936.3	4044.99	4491.71	4187.62	5721.56	3375.01	7944.73	4470.52	4004.37	5965.93	3457.54	2367.06
CELE_R186.3	967.176	1488.84	1091.15	1619.06	1299.04	1620.13	907.451	8414.89	3336.7	5684.22	3955.9	4289.22	4759.47	2036.06	4469.6	3159.65	4559.28	2665.04	10144.4	2540.63	7540.1	4619.01	5750.61	5442.55
CELE_R53.5	837.951	1108.87	4038.66		507.504	695.849	820.926	3185.44	2249.82	4952.29	4202.38	5017.41	4380.57	5923.89	3603.16	3932.84	2205.15	1977.98	3966.34	3060.22	2693.03	5196.67	4602.93	5065.21
CELE_T02D1.8	433.014			1516.03	583.2	910.46							596.361	653.036	1268.03		1538.1	3385.74	8725.5	4838.53	4080.72	2522.64
CELE_T02H6.11	2845.37	2206.17	1671.37	811.83	2896.75	1858.19	871.131	24476.3	9838	12518.5	11956.6	18380.2	5661.01	12243.1	5496.46	5226.5	2775.46	3698.26	8325.4	8596.05	7534.52	6644.88	10783.4	14881.3
CELE_T04A8.7	4463.37	1806.46	4436.58	11190.2	5435.85	1271.32	2383.54		868.377	4386.84	6300.76	9800.15	9062.2	10851.8	7339.57	4797.96	5958.14	18456.7	49459.9	27645.7	25850	13197.1	3598.81	7640.15
CELE_T04B8.5	6131.43	6740.97	3811.11	4378.13	9963.32	9850.59	7437.51	27558.8	22731.4	35896.7	16868.6	30039.3	14076	14204	14660.3	11908.1	6876.68	19057.5	47724.8	17665.9	27842.8	11268.9	34503.7	49657.4
CELE_T05H10.1		507.005						4655.27		1222.05		4582.1			650.134		357.009		9877.4	7125.89	3400.6	1255.03	3149.22
CELE_T06D8.9		524.012		482.012					710.071			945.513	1340.91	1390.15	1184.02	1286.03	2297.48	896.019	1091.75	1157.03	758.016	1416.97	1705.64	1605.39
CELE_T10B5.3												354	681.399			566.019			532.968	302.51			160.068	572.018
CELE_T10F2.2														889.02					171.005				552.833	859.682
CELE_T12B3.3					400.009			904.037				4973.8	407.008		1819.71		680.808	649.019	839.854	761.691	644.137	257.006	1663.04	1626.08
CELE_T12D8.10	815.018			588.138						975.03							715.069	622.082	1640.12	1317.49	945.661	510.843
CELE_T13H5.8			510.013	503.014				1184.01		1148.41		2079.45	793.231		1821.5	1175.03		332.681	3051.73	3012.6	2414.14	1470.59	3639.36	5411.12
CELE_T14G8.3	13868.6	14894.8	15859.6	11218.8	11258.6	15138.5	9256.11	20260	19383.7	26737.7	15167.6	36838.3	27276.2	33090	36981.5	56178.8	31386.3	19296.5	91362.1	50254.8	30533.3	31394.4	36734.2	42253.7
CELE_T15B7.1	1429.38	875.084	523.021	513.019	1067.76	1634.9	884.029	2950.87	5794.67	4973.93	5497.34	4996.27	668.026	1982.25	1266.67		854.033	1238.16	2778.99	2478.28	2416.01	2607.81	4677.83	7973.13
CELE_T16G1.9			505.532			381.323		616.016	919.434	2342.99	1375.61	1599.88	854.587	1828.59	2302.27	2613.02	963.296		533.008	1704.07	2622.27	3620.99	4282.51	5588.13
CELE_T19D12.6					935.418	2349.08	763.03	3056.27	586.386	939.382	456.015	1482.05	342.015	283.063	953.643	827.282				158.63		989.036	6372.85
CELE_T19E7.6														1255.76			474.011		730.893		1312.73	1151.16	1431.03	2401.04
CELE_T20F10.2		697.271				507.693					690.017	816.015										339.697		696.01
CELE_T20F5.6								2135.26		354.013	330.51	1351.04
CELE_T20G5.9								832.235		1042.48		2651.04	3635.68		642.956	1692.41	1133.39	1930.04	2058.75		1389.23	2160.79	997.527
CELE_T21B10.3		532.511					238.945	5596.19	910.564	3382.08		1333.73	436.264	791.554	517.017		777.021	744.961	1357.04	1340.43	869.023		2191.82
CELE_T21H3.1	45127	62659.4	48353.1	47518.5	43576.6	29979.7	35003	76873.2	55591.9	62072.7	86968.8	95583	33310.2	80985.6	46907	40515.4	6950.62	38960.5	50858.8	70506.3	49564.8	42471.3	50950.1	72890.7
CELE_T22C1.6								1858.44		3715.33		3038.2					520.262	503.011	712.577	462.885			3860.92
CELE_T22F7.4											1557.3		2493.57	3758.76	1394.92				3436.92		5358.18		674.701	1829.99
CELE_T23B3.2										767.02			826.018			2266.1	915.435	551.684			800.024	1371.52	611.167
CELE_T23H2.3								7660.55		3202.19	293.011	1404.08							520.808	910.712			1666.39
CELE_T24A6.20	2390.51	1689.36	1740.41	2374.1	2834.06	1423.67	1266.45		1534.09	1512.91	1280.04		1911.4	2621.26	1980.06	1420.23	2611.88	3464.28	7659.85	4235.35	2221.8	3946.03	2813.57
CELE_T24G10.2								1257.03		1084.16	446.014	931.028											780.274	93.8781
CELE_T24H7.2	12366.6	15541.4	6784.47	6565.8	6168.75	5416.98	5141.96	38081.1	23842	35906.2	28592.8	47523.6	31595.6	45831.2	17909.7	34353.9	23090.7	17944.9	46667.3	39741	37682.8	45867.7	61866	75271.7
CELE_T24H7.9	4256.94	6304.86	2792.9	5368.94	5481.65	3912.7	3449.06	9698.8	8218.31	9544.47	8506.33	11660.4	11235.7	18192.1	10139.5	12699.5	11675	10510.3	17982.8	16270.5	34251.2	15643.2	11576.5	14084.3
CELE_T25G3.3												326.075					575.208		3967.56	1974.34	624.018			499.021
CELE_T28C6.7		4512.15						2276.36	989.927	2814.82	1270.04	1672.1	760.494	284.01	128.379				387.631	257.966			3202.36	1898.85
CELE_T28D6.6	2441.51	4959.47	2682.82	692.02	638.019			9025.5	4997.52	6855.68	7594.26	8986	4503.61	7410.13	2692.33	5227.39	1940.5	2144.91	10944.9	6345.45	8647.9	6978.64	8834.62	12976.2
CELE_T28F3.8	5867.51	2786.67	1111.44		690.607	2249.15	392.105	9032.4		6515.66	11325.9	8338.6	671.483		1416.04			1012.36	1950.75	3324.22	869.092	1590.04	3261.31	4822.04
CELE_T28F4.5	1695.41	2086.41	1806.04	2414.07	1885.44	1284.93	1481.23			1840.99		3489.09	6376.7	5630.59	5894.17	10063.9	3216.73	3935.1	10619.1	10472.4	4649.33	4055.41	7204.84	6374.07
CELE_VC5.2																		339.008		758.018	1059.99	508.01
CELE_W01A11.1								983.07	4168.98	660.847		2696.56		3096.22		2981.61					2034.85
CELE_W01B11.6		992.936		810.049								885.154	2980.49	4881.15	1578.47		1806.34	2291.62	6539.89	3021.09	5708.17	5177.27	4341.65	2612.07
CELE_W01F3.2														13768.3	2371.13			5609.21	16372.7	9215.12	6690.12	2626.27
CELE_W03F8.4									352.074	388.252	827.424	813.497							800.748					570.665
CELE_W04C9.2	431.827	763.013	804.614	971.017	626.638			3333.09	1131.02	3253.82	2889.56	2551.17	2492.31	1906.62	1604.21	2233.66	1164.02	1585.8	2410.04	3390.82	2467.2	1581.85	3084.95	4224.11
CELE_W04G3.5	490.009			537.549	789.955					607.012		471.791	416.081		1581.27	779.996	627.063		8175.25	4299.62	3692.01	2211.7
CELE_W06B4.2	1471.64	519.023	948.028	1272.42	1716.65		783.376		2205.16	2529.87	1868.53		2000.75	2397.98	1068.18	2010.06	605.98	2286.45	6552.21	5285.7	2130.07		235.046
CELE_W07E11.1				151.004				3875.41	302.013	898.097		522.096		902.491	2001.31			4366.09	22811.5	5401.92	11058.1
CELE_W08E12.7	16919	22305.1	13162.2	26434	20653.8	17165.4	17756.9	9360.58	32729	30825.8	33769.8	36895.8	32105.6	40698.7	32121.9	31169.7	23491.5	40512.3	98430.4	57932.9	56168.3	37580.5	35102.9	46527.7
CELE_W08F4.3		941.042						2159.19	3043.11	2924.18	1452.21	4684.27	2174.14	2198.77	1392.1	1210.79	748.025	1844.72	2142.06	365.109		2167.62	7875.25	8285.36
CELE_W09C5.1		641.015						12419.2		1923.29		1220.13								1246.41
CELE_Y105C5B.15	144920	348269	132816	237148	187688	129842	232674	570369	832464	868071	987592	764239	191264	528875	300673	389086	213858	342665	360455	300057	373797	387862	1.01367e+06	1.08274e+06
CELE_Y105E8A.2						241.28	311.008	1691.2	540.505	1868.06	279.512	2811.91	1609.26	1076.1	778.069		874.512	658.022	1566.68	452.016	4506.45	2401.08	3046.31	4472.62
CELE_Y106G6H.14			432.014	646.087				1117.57	837.396	2469.17		713.181	897.444			3084.52	1011.58	2388.73	5658.94	2050.16	1967.81	2016.2	1399.87	1661.98
CELE_Y116A8C.3	11091.2	10804.2	8372.18	9751.77	13991.1	10700.2	5041.66	16297.3	10493.2	11510.8	10219.2	22798.5	42149.2	23143.7	25863.5	19353.8	15878.4	16450	22637.5	21718	32558.5	30395.9	14228.4	16337.7
CELE_Y11D7A.10	744.018	1524.03	1584.52	961.814		1076.02	517.503	2253.28	1456.15	2779.35	1424.03	2940.06	3311.08	2970.99	1732.04	1679.04	2048.42	1944.05	3947.09	2873.81	2517.06	3030.95	2426.06	3851.48
CELE_Y17G7B.3									154.258					350.578	291.012	632.701	425.017	661.024	1435.12	1256.77	728.145	1039.04	1428.77
CELE_Y18H1A.4											637.03	412.017	1689.83	354.014		1026.12		651.026	603.023	1481.37	2264.01	2223.08	3199.1	1198.54
CELE_Y22D7AL.10	7689.95	7252.71	8636.75	7181.28	7806.39	4258.43	3566.5	11622.9	7753.72	9549.35	13490.4	14752.1	11382.3	21511.5	8607.42	10375.3	9990.05	16382.2	26728.6	12743.2	16054.3	10129.8	29703.4	22573.6
CELE_Y25C1A.13		331.091			350.26							631.166	526.97	1438.92		1098.57	517.015	710.024	1257.33		884.027	1371.36
CELE_Y25C1A.7			260.004					1167.17	598.133			1162.13	1084.42			3000.52		398.007	2635.82	679.01	1037.01		2505.07
CELE_Y26E6A.3	210.131							1149.28		1774.7		738.201			562.016				1574.02	444.873			1913.25
CELE_Y32F6A.5	16073.5	23346.2	8997.81	16053.8	22552	13446.1	13930.9	28538.9	40572.4	30896	32882.2	35827.9	34558.1	73538	29209.9	49741.6	52992.5	39367.1	75467.9	63373.8	65243.4	64555.1	53643.5	53567.6
CELE_Y37D8A.19								5942.91	4670.72	5196.72	12178.6	8484.17				14982.7	7702.23		13481.4	12565.8	35768.8	31149.7
CELE_Y37E3.17	3894.24	17091.1	14535.5	14465.5	18099.7	12811.2	3531.92	50761	29053.3	44659.8	31304.7	29808.2	21063.9	31095.3	27006.7	22144.7	9520.18	29250.4	51829.9	33989.6	21499	36187.2	32696.5	45096.3
CELE_Y38E10A.24	316.495	374.553	408.873	651.989				2491.46		2067.89		4204.83	659.009	363.198	666.019	223.881	937.026	828.023	2838.22	1084.26			1267.6	5554.11
CELE_Y38F2AR.12															441.01			1871.45	9213.12	3199.74	849.02
CELE_Y39A1A.3								655.514	388.012	419.616	296.507	499.7											979.083	811.578
CELE_Y39A3CL.4	299.732	2730.52	1155.62	2102.4	1866.77	1276.45	722.776	1134.21	1078.34	4323.92	3594.29	6356.46	10852	12881.3	3846.28	8798.68	4662.69	7472.27	14048	14145	12545.2	9852.13	14129.5	11692.7
CELE_Y39G10AR.9		1487.13		370.009														3588.41	3876.59	1528.42	858.033	524.298
CELE_Y39G8B.1	21298.8	34959.8	25975.5	37400.8	24556.6	17296.6	25697.2	260.886	37599.7	54692.4	56882.9	41331.6	38816.9	54098.4	30918.6	38857.9	35845.1	50631	107955	55589.6	61610.8	45982.8	31200.3	47738.6
CELE_Y41C4A.32												8903.89	4734.59	1668.01	40677.7	103732	6340.09		6613.98	1247.53	1685.04	11673	11578.5	8596.05
CELE_Y41D4A.4		1465.1		382.641	662.305	1150.96		2301.48	2373.06	2302.61	2270.06	2104.06	4572.48	4869.6	3235.63	1431.05	1896.74	3604.92	8066.18	1238.94	668.707	4893.91	3276.04	7329.66
CELE_Y41E3.1				480.435	715.024	637.269		3114.36	811.448	4022.57	1525.89	3861.58		3299.65	867.408		820.278		2754				2714.61	2646.49
CELE_Y41E3.7								1294.85	1745.47		470.71		722.419	1818.61	518.762	533.574			960.172	1382.56			2249.67	2871.07
CELE_Y42H9AR.1	4103.07	3936.39	4154.02	4028.49	2913.84	2813.52	2392.48	7586.71	4605.12	7424.9	7140.1	5656.87	4767.4	8205.97	4510.79	4624.57	2897.89	3628.89	8089.53	7639.91	5753.92	3113.02	5367.6	3801.7
CELE_Y43F8C.7		663.221	412.012	363.617	289.059	751.095	329.009	1441.05	2155.76	1573.81		1506.67	889.024	1326.04	950.331	721.023	872.552	1334.39	957.517	933.892	3410.3	954.033	2289.73	1811.15
CELE_Y46C8AM.1			448.138		463.937		108.628			428.325	247.009	175.195								214.248			565.253	335.007
CELE_Y47D9A.1	2708.81	4638.84	2721.84	3290.87	1515.16	750.032	3671.59		4037.27	5931.14	4422.19	4452.2	836.727	2270.06	1229.48	2455.12	3128.13	3754.8	3898.12	4454.34	2601.95	5289.64	1204.36	2364.26
CELE_Y47G6A.18	2393.17	3288.58	2034.19	1624.32		1531.86	1238.04	1821.28	2325.82	2809.33	8221.65	7924.62	3471.15	5158.95	2008.07	4678.3	3085.19	1173.26	4475.04	4903.52	6342.38	4532.03	7294.52	12182.1
CELE_Y47G6A.21	695.452		406.014	220.382	295.01	425.012			750.51	1466.44	1293.76	1186.31	1014.7	1639.01	458.261	1091.07	1094.91	1734.08	9720.47	3059.99	3660.49	3578.88	879.232
CELE_Y47G6A.22	7679.3	7615.13	3867.64	6152.18	5259.75	2759.48	3514.96	3386.53	5108.78	7615.2	10151.8	9420.69	5842.29	10513.7	6245.12	8304.05	5396.63	11201	26748.6	12908.4	13680.6	10683.6	7615.66	7942.59
CELE_Y48G10A.1	5413.52	6737.62	2232.91	4793.97	5284.6	3064.12	4836.39		7940.24	12262.4	12697.9	11721.3	6229.48	9057.19	8673.67	9509.88	6383.64	9573.19	22042.6	13955	15721.4	13932.5	8625.36	15217.2
CELE_Y48G10A.3														1990.22	1070.91	1057.48	2329.02		1039.31	5360.97	3210.09	863.479	615.415	3776.89
CELE_Y49E10.18		213.008						576.994				541.535						517.497		270.013	430.853		500.329	747.029
CELE_Y50D4C.3								2296.72	746.468	1102.75		1084.68			353.299		162.194		1520.71	378.42		506.946	1575.4	232.008
CELE_Y51F10.4										2564.01				906.005	919.888		1640.98		501.825	973.171		3625.63	1512.51	1123.34
CELE_Y51F10.7	11042.3	12789.4	6695.19	4355.12	10039.3	8899.25	8220.22	24691.7	22696.2	52608.6	56359.4	44757.2	6558.19	23167.6	6425.18	4273.13	2840.76	9831.32	17149.5	21562.6	10122.5	9075.26	35474	37646
CELE_Y52B11A.4													505.389	2849.42		493.478				1000.45	1362.03	3108.3		1764.55
CELE_Y53F4B.18	527.019		374.704	422.209	219.008	684.024		631.896	623.572	1428.38	691.024	2762.15	429.02	827.611	232.007	2467.4	515.391	351.011	2982.69	1303.05	1167.92	1112.87	58.0019
CELE_Y53G8AR.6		864.658	1215.04			599.952	992.758	1880	1911.33	291.701	1566.69	1551.87	2836.22	4168.59	3658.55	1050.9	1973.84	3079.06	6327.2	7125.98	7370.57	2836.55	5199.6	6045.77
CELE_Y53G8AR.9												583.828			283.512				465.133		953.27		1685.22	3000
CELE_Y54E10A.6													483.919		979.408				1030.93	1060.4	442.383	1040.3		1071.29
CELE_Y54E2A.4					555.014			2112.14	496.363	684.516	1016.47	884.53	1390.45	2387.27	615.299	4528.9	1630.15		7426.54	4767.07	2883.84	6430.16	2727.64	2116.96
CELE_Y54E2A.8	1800.03														886.063			4898.7	4339.09	2518.05
CELE_Y54E5A.5		900.029	512.017	836.685	712.099			1034.03		1383.04	1078.04	2271.24	959.936	2125.05	2029.28	2468.53	1204.73	2180.96	5219.85	3685.91	4332.12	3006.09	2380.4	3390.98
CELE_Y54F10AL.1								701.429		363.074	509.228	997.589	539.287	198.006	362.01	612.016	399.013	341.573	1678.04			716.022	679.755	912.952
CELE_Y54F10AR.1		433.012	351.015							2328.29		1807.37	681.022	1458.11	1183.38	1462.79	1250.06		6135.39	2444.42	5828.35	3226.85	1248.35	1560.18
CELE_Y54F10BM.12				286.01									1927.07	1604.77	551.713		954.154	1575.23	1483.24	503.467	2146.5	425.357	1682.46	1769.05
CELE_Y54G11A.2	433.513		310.008	633.332				442.812		717.136	278.107		723.017				560.014	556.857	1604.35	1971.15	1184.68	857.023	139.007	2386.07
CELE_Y54G11A.7	215.111	1116.98			556.463	203.903	396.326			373.012		832.177	1315.22	1676.79	766.034	981.6		1134.41	4659.91	1025.67		1703.99		287.614
CELE_Y54G2A.40					635.896									914.864	736.595	1961.04		1100.02	2239.73	1229.02		879.524
CELE_Y54H5A.2		705.337						659.02		437.309	349.009	780.88	572.266						1485.17	1232.41	1350.51		740.143	477.089
CELE_Y55F3AM.13	7804.07	10943.4	6763.14	2975.19	5592.04	1949.36	3747.92	37123.9	10458.5	23382.6	15773.6	23813.8	17813.6	27396.6	13946.1	13987.2	13087	8915.26	36002.7	28712.8	26987.9	22127.3	23890.2	20986.9
CELE_Y55F3AM.9								3101.81	1053.37	1013.04	969.024	1367.93	661.023				1247.57		2004.89
CELE_Y55F3AR.2								728.646		559.281	2698.69	342.011	355.009	1072.83						3526.49			1195.33
CELE_Y57G11C.1147									826.021			1265.03		2424.94	1133.73			1273.36			960.945		1102.03	1473.03
CELE_Y57G7A.1																		437.017	547.178	383.575	538.68
CELE_Y59A8B.8			1550.74		1608.85		925.756	426.012	2348.72	3639.76	4225.2	2379.98	2379.16	4417.85	4930.32	4845.2	3732.36	1697.09	4224.99	4461.14	5672.54	5191.61	4438.88	5276.98
CELE_Y62E10A.13								2162.52	1440.58	1602.91	1030.32	871.146							816.025				705.559
CELE_Y65B4A.8	2855.13	4721.02	3537.42	3502.66	5197.46	3867.22	2404.03		8485.28	11222.6	7691.32	6126.94	5134.23	6864.3	2560.87	2511.96	4320.07	4372.23	7041.33	7088.44	2753.87	8087.89	8122.28	9259.21
CELE_Y69A2AR.16		553.014											123.005				291.283		442.253		741.915	816.44
CELE_Y69A2AR.18	19064.1	31868.8	23070.7	17158.4	19693.1	18940	9199.91	63343	33678.9	48841.1	43119.7	75857.6	30204.4	53978	28249.4	31986.9	23460.2	31921	68679.6	50128.6	20502.1	44686.9	58555.6	60140.6
CELE_Y69A2AR.19	943.023												2065.04				710.557	5435.1			2409.04
CELE_Y69E1A.5	755.495													393.124		654.275	83.253	724.892	3099.37	2211.97	613.026
CELE_Y71G12B.10				779.017				1310.92		1742.61		1611.1	697.836	2370.75	1170.02		457.016	2783.6	3101.33	3644.96	1903.17	1553.98		2406.4
CELE_Y71H2AM.11	7107.1	7439.6	3011.24	1583.9	4087.85	3732.52	4910.39	3948.72	11268.6	12708.9	18297.8	11923.3	13130.5	12934.8	9423.4	13813.6	5771.98	9148.59	23496.6	19505.5	9343.98	19428.9	14053	23764.7
CELE_Y71H2AM.20									2013.15		724.573				1023.03				2047.48	4948.04		557.02	102.191	338.452
CELE_Y71H2AM.6	1106.59			1473.69						1326.2	1017.35	960.176	795.849	3279.98	651.015		476.21		2479.66	1981.5		1657.09	852.972
CELE_Y73E7A.1	5021.24	6873.01	3804.71	4037.27	5268.82		4372.71		6381.81	8881.2	4322.12	11837.5	16934.8	21958.5	15723.3	10528.8	13313.2	13443.6	21809.7	19376.5	17362.6	17322.7	20853.6	22754.6
CELE_Y75B8A.24									177.57							485.01				662.379	2775.94	827.268		508.018
CELE_Y76B12C.3		2276.83	930.434	1851.41	2058.06		598.397	3392.43			778.703	2926.89	2493.33	3615.88	1784.54	2304.15	1130.61	1523.26	2011.31	1999.4	3464.37	2700.22	3844.9	4181.31
CELE_Y76B12C.6								1227.29		808.561	480.017	1056.05											1187.04
CELE_Y82E9BR.14	258.01	1402.04			302.259	395.042	510.015	2776.71	1585.2	2590.99	3710.3	3773.37	1741.05	4274.25	1543.05	1892.52	1734.05	1575.76	5504.86	3281.23	4209.17	4427.47	5040.77	4490.88
CELE_Y82E9BR.16												229.693		1423.63		654.499	568.014			839.296	604.709	1357.81
CELE_Y82E9BR.18		1067.63						6413.75	240.114	1279.56		3838.01	846.018		718.014	1077.38	508.826		1448.94	262.007		637.014	1647.71
CELE_Y94H6A.10	2901.09	2775.07	1373.04	4782.13	2104.22	1138.31	1921.05	1948.05	5971.7	3381.5	7004.27	7230.72	14156.2	20246.7	14815.7	22398	27645.4	16818.5	29345.4	23485.5	30318.5	20946.3	19418.5	25115.9
CELE_Y97E10AR.6	5030.77	1120.94	1073.72	3159.89	875.021	587.014	1054.91	4277.31	4456	6234.1	12858	14385	2039.24	2065.06	1088.03		1311.29	958.926	2142.2	1837.3	2391.14	1896.3	7154.99	6419.39
CELE_Y9C9A.16			376.99									3203.74		6194.35	10830	10178	5094.34	1716.7	10357.9			15889.8	1792.16	14374.7
CELE_ZC247.1	1523.13	777.574					281.007	1064.77		1800.14			2760.82	4628.07	3813.68	4632.08	5694.1	2338.98	5168.42	7195.45	8544.48	4103.35	9135.18	8167.5
CELE_ZC373.2						1829.59		3589.12	3056.1	2126.06	6373.21	2477.1		8318.26		5402.29			3104.4			6574.21	6097.21	3759.11
CELE_ZK105.1				1053.3				807.974		685.592				5933.66	2295.1	1579.03	1597.04		2424.05	2772.05	4391.46	1424.02	988.295
CELE_ZK1055.7								2632.95		1407.04		2777.11			418.99	1385.33	431.716	674.489	4201.38	1262.14	2057.06	1347.08	2902.51	3087.08
CELE_ZK1058.9								6826.14	3481.08	2119.05		950.491
CELE_ZK1098.11	1150.64	843.029	1558.55	1525.59	1048.21	792.653	796.481	1473.26	1729.79	2838.72	844.724	2778.62	2211.51	3852.12	2408.08	3139.26	2911.47	3000.63	5694.82	4186.2	2844.77	4569.26	3108.94	2321.07
CELE_ZK1307.8	2572.36	11594.5	3655.09	7218.8	6771.41	5852.16	4253.59	20165.2	7570.36	23185.9	16507.9	25647	18103.8	33358.3	17624.7	10171.9	17512.9	16846.4	13816.1	26527.8	21973.7	24750	28553.9	33401.6
CELE_ZK1320.13		2506.12	1079.98				1618.5		6470.48	1733.49	3040.92	4292.06	1824.97		1538.4				1593.45	1920.48		1316.81
CELE_ZK1320.9		1129.94			3664.59			2830.91	1586.16	2232.13	1428.07	2675.49	1163.05	8493.19	868.306	4516.64	3283.75	2671.83	14942	5340.61	3231.6	3905.54	4351.91	4664.25
CELE_ZK185.3		4771.89	1605.37	642.856	289.322	311.26			2787.45	3557.44	5128.91	585.019		9154.27	873.023	6163.65	4312.28	477.015	10968.2	3319.42	9952.73	5292.25	1532.25	1033.46
CELE_ZK228.3	326.007			391.501	459.02										196.442			3798.25	10170.2	3774.2	6487.85
CELE_ZK228.4															259.01			1740.04	2351.61	683.866
CELE_ZK418.5		839.02				883.188	561.202	2703.71	1754.84	1784.33	665.876	2266.06	5689.48	937.796	3468.74	2483.08	309.936	907.663	10378.7	865.573	429.701	1856.33	10227	7222.5
CELE_ZK546.2		1102.04				1331.04	480.386	338.514	2135.26	3569.17	4202.42	4736.24	390.843	1929.65	801.293	3136.35	704.823	210.008	1627.24	3241.35	623.582	695.546	4196.55	9005.1
CELE_ZK742.4								2465.21			2539.45	777.118	395.635		634.515		427.601	398.198	916.425	3349.88	592.588	1042.13	1142.51
CELE_ZK813.2																		791.016	1692.42	2345.09	1728.04
CELE_ZK813.3																		2081.83	15227.3	6984.43	10947.1
CELE_ZK813.7													1165.69		778.52			1181.59	2150.04	1751.76	1349.7
CELE_ZK829.7	16748.2	27111.9	10488.4	14189.8	16150.2	19303	20412.1	2589.21	23928.7	39600.9	42468.7	33589.9	17433.2	32749	14249.1	33138.5	14261.9	16848.9	34393.4	27191.8	24367.1	24523	24904.3	35624
CELE_ZK856.5	4061.12	5797.38	5105.8	2182.69	2760.96	3363.14	6908.09	10472.1	4807.13	8472.6	8622.97	8045.63	6965.25	7214.14	6470.31	7576.28	3550.38	4678.47	9953.48	8144.36	2855.09	8387.01	15175	15960.7
CELE_ZK858.6		3144.46		1785.59	3124.43	1995.62	1206.09	8811.4	8093.84	9959.99	6993.83	13379.8	5707.07	11144.5	7536.75	7491.12	5588.86	4716.05	7327.39	3066.71	4195.86	8210.87	14981.7	14751.1
CELE_ZK973.11		244.62	321.01	478.898	1492.4		104.753	1243.53	1418.25	755.618	1320.05	1081.38	2439.04	1183.29	2020.25	2802.34	1190.53	984.345	2371.61	3668.18	1815.31	3685.37	3734.1	1821.1
D2005.3	442.98			397.136	379.272				858.025	741.781	1122.03	1583.39	663.765	336.116	799.438	499.015	809.216	762.352	2355.15	1733.92	2615.09	2051.23	1265.08	1546.05
D2023.4	1123.63						310.445			846.53			452.011	1242.03	302.882	588.176	255.334	1520.11	2811.07	1618.89	1143.03	1118.01		863.757
E02H1.6																425.044			464.561			556.782		540.391
F01G4.6	22845.3	58932.3	45813.4	36759.2	49434.2	42673.5	14494.5	109094	97339	114995	86909.9	153259	85849.2	128065	84346.1	105311	71080.1	88203.2	145130	103841	63139.5	109203	146559	168630
F07F6.4	5296.43	6146.37	4679.17	2997.78	2928.27	1450.86	2355.61	21148.9	9801.51	24574.9	11125.8	21991.7	6479.17	6292.12	6106.36	7338.94	3103.12	4775.64	14041	10199.4	9484.58	6722.75	23178.2	20987.4
F08B12.4	183675	258146	109583	223315	203580	134518	171394	82486.3	221773	261250	236976	256460	639397	480680	517890	597350	632710	347439	861725	580593	808428	749826	470261	818549
F09B12.3	7647.66	6074.25	4030.8	6386.3	7365.28	4624.74	4446.4	15015.8	12875.7	15301	20703.4	15783.6	2203.11	3688.9	3632.81	1099.63	1867.61	5291.65	5440.66	4614.47	5635.06	7791.47	9269.05	1692.43
F09E5.8							521.182		453.762	453.389			1187.6	1360.36				1515.95	2149.05	1171.02		1801.57
F09G8.7			624.504	1218.94								1746.72	1286.03	4530.53	878.52	2280.22	1900.05	1901.12		2210.05	2546.08	1229.03		2415.32
F12F6.7													2810.49	5154.87		1725.83					1676.29
F14E5.2		654.032		536.566				7268.15	1703.16	2705.9	1930.61	7597.79	2379.3	879.022	2035.11	1456.68	689.025	1951.74	4074.97	530.014		4129.3	3035.02	1840.59
F14F9.5	2637	3581.42	1197.43	2942.25	3085.77	2493.71	2503.44	2093.07	7110.29	3512.81	5145.96	2568.01	194.004	739.026		352.845	709.019		2674.93	308.909	269.509	2179.19	1584.45	1143.03
F22B5.10			850.214	810.016	921.146			575.892			448.124	564.577	1984.71	3358.63	2092.04	2845.9	2156.01	2315.37	3547.97	2987.82	3610.75	2532.17	458.014	890.004
F25G6.8								727.026	390.208	1525.11	1253.34	1135.25											1510.34
F26E4.3													1269.12					1354.41	332.007			965.029
F26H9.5	3614.35	318.382	1310.13	3055.1	2670.3	1605.54				503.016	1513.56	1668.35	5107.88	7135.63	3998.84	4857.87	3390.56	7213.85	28305.5	17362.1	13274.6	6169.9	578.57
F33H2.3	413.007			1081.02	516.01	419.857							869.017	1360.03	1090.02	700.665	489.037	1647.03	2943.2	1098.23	2348.94	1055.8
F36G3.2					821.929						508.44	690.881	1244.04	934.023		275.506		907.022	3430.98	1756.54	1897.4	2760.93	873.02	2039.19
F37A4.1											1227.41	607.021	187.006	681.02			458.215			519.014	916.137	385.237	3033.67	593.929
F37C4.5	57442.9	77410	24100.5	19608.8	41594	48312.2	38588.2	21220.5	42025.3	41687.8	60973.4	140581	150487	323951	157005	648107	220583	146411	442659	398280	230653	327401	222798	440268
F37F2.2		947.426						699.975		1145.03	884.691	264.194	998.337		319.753						913.988	444.014	1851.03
F37H8.5	60860.5	79030.1	35450.4	26214	52736.4	47758	45176.9	128186	101491	153502	123900	102618	64066.1	74143.8	40635.5	46988	44399.1	30583.8	99433.2	97359	48264	93227.4	91793.5	99663.9
F38B2.4		550.083							1131.96	695.359	1242.8	2799.86	551.629	6747.79	3531.09	7097.49	5034.03	9518.33	22704.5	12245.6	11522.1	3943.5	1159.42	2484.24
F40A3.3	4509.99	2429.96	1524.23	981.235	3942.4	4219.63	1722.22		1164.04	3052.25	2907.22	3458.52	4215.14		2953.52	3760.86	1979.41	6059.28	13055.9	10002.9	6297.15	5294.37	5407.49	2075.07
F40F8.1			666.362	1188.11						1775.71		1649.23	968.641	1535.12			461.342	1597.95	4914.29	1894.48		797.513	1209.51
F42H10.3										550.257			3783.86	6541.29	237.008	3953.23	7510.75	2026.57	5334	7288.29	3140.12	8441.81	3065.09	8539.12
F42H10.6					279.799							740.131			881.029		782.968		1571.65			768.021		1057.54
F44E2.6					781.019								894.586	3035.08			1327.48		2252.73		1419.7	1810.05
F45G2.8								8293.87		1427.23	734.974	875.311	316.007						1132.92			992.979	542.368
F46B6.12	535.314	581.013	431.244			409.399	549.012		382.045	713.694	473.001	1333.66				633.016							529.013	1117.41
F52B11.2	6582.26	7480.02	5290.95	5275.2	4889.9	6107.15	6105.88		14349.4	17298.2	11225.9	19419.7	14313.9	19159.4	11871.9	16616	8106.23	8168.81	22127.4	17937	19791.2	20016.5	17534.9	27060.8
F53E10.6													276.392			516.759					727.604	320.892
F53E2.2	5441.1	9949.25	4144.67	10813.3	7689.36	3458.25	3807.94	7208.31	15321.9	11238.5	12674.8	16133	9619.3	14515.1	7281.12	13116.5	8400.76	18271.4	37546.8	25814.6	27786.7	16412.1	11862.5	14495.8
F54A3.5	425.684	709.813	1425.03	735.635	369.478	871.018	372.007	3274.19	1849.04	2838.9	2274.26	2387.86	2299.05	2918.52	3426.22	1612.04	2069.04	2249.41	4600.57	3702.5	1891.94	3304.63	4763.1	3969.11
F54C8.7	2617.98	2275.08	2028.3	995.078	2649.66	1231.58	664.412	3537.41	4916.69	6514.86	4481.57	8910.99	7049.54	4131.3	6759.53	4693.55	5512.92	4563.69	11748.8	8333.29	4264.37	6579.02	10164.2	8492.75
F54D5.7					632.02									1194.03			367.008	465.087	4528.2	833.982	1414.59	945.026
F54F2.9								2229.22		1659.27	691.754	1011.07			1274.09	490.016	464.901	956.475	1072.83	636.068	414.306	823.688	2954.21
F58H1.3				276.624						284.011				254.902	849.526	518.602		1554.44	5870.31	2053.2	2613.66
F59B2.3							576.016		769.021		962.565		328.57	502.662	253.235	4759.49	465.92	1792.05	4243.04	3714.86	2889.8	665.016	1763.11	5180.46
K02D10.1		923.033						1727.77	859.516	1328.38	1152.44	2960.16	1289.7	877.034	1102.19	497.017		766.933	350.014	854.578		630.021	3009.26	1841.94
K02F3.2	250.543	219.444	1143.04		1584.48	1149.38		3574.16	1290.82	1558.53	819.675	3998.15	4203.06	7824.42	1591.48	5212.47	3048.11	4840.26	8540.57	7474.36	4119.08	5120.38	4807.4	6693.68
K05C4.2								3270.25		1287.42		162.096	385.871						617.024			746.787		1005.04
K07C11.7																		341.576	1188.12	377.355	591.362
K11H3.3	3322.29	5455.69	5069.18	2966.88	5280.23	2307.58	1042.03	14723	8653.27	12884	7209.19	15659.2	8736.06	16473.5	5472.88	10335.6	4738.84	7680.91	12461.9	8908.83	4798.98	10141	9592.18	11090.8
K12H4.5		1194.79						6262.75	1756.97	2105.81	1797.05	1682.92	280.524	4920.96	299.005		313.136	1079.79	3558.97	3928.76	2647.08	1247.32	2233.03	394.209
K12H4.7	29475.5	46408.5	15162.6	23166.7	21024.1	24054.2	28618.9	31998.1	39188	42182.9	52879.6	48050.1	29686.1	55230.1	33404.8	37092.5	10882.8	31092.7	52897.4	56689.3	35332.3	47159.5	29686	59270.7
R09H10.3	17578.5	19594.6	13278.7	6773.42	13640.1	9322.29	12527.8	24853	32782.2	32201.9	39889.5	24918.4	11683.6	15460.8	8749.92	10502.3	7753.05	12366.9	19561	13657.8	5320.15	14810.7	12261	10649.1
R102.4	753.743			660.284								706.018			903.204			2483.74	4107.45	1518	1204.04	748.708
R107.2	2758.62	3368.78	3054.26	3881.9	2455.68	2525.89	2071.64		5045.34	8277.82	7119.49	8310.35	5148.76	8218.26	3976.32	5489.26	4228.03	3694.5	8121.26	7242.93	6123.08	7828.32	8950.01	8505.93
R151.8A		1142.04		432.067	270.89		365.744			1455.87	1579.57	2614.24	976.822	1953.06	1434.54	1227.02	1297.29	1201.28	3577.78	1612.51	2972.62	1650.82	3016.64	1303.9
R166.3												1187.03	159.411						393.311		175.316		727.122	842.019
R53.4	5045.13	8829.26	9860.24	8238.6	9393.24	6598.2	2199.05	23290.4	22640.6	21631.3	23426.1	35847.2	12951.5	29036	15958.8	13108.1	12952.5	15487.7	32477.8	25845.8	16515.4	18323.6	32793.7	34644.8
T01G9.2												377.308	634.685			200.068	433.173	378.013		1107.35				605.02
T03F6.3	47038	44887.6	50584.9	41584.2	33716.4	36374.2	45951.3	1863.73	82160.1	109954	109995	96268.8	54571	85999.3	33303.7	99320.2	23962.6	40729	70752.8	63223.4	33725.7	83619.2	79423.5	71271.7
T05G5.5		228.007		573.204				968.136		1300.58		590.479	1327.61	1469.9	859.833	432.89	1053.56	794.2	1716.88	2446.37	3845.86	2336.7	3824.64
T09B9.4								2512.26	651.763	419.017	1481.88	1601.84	223.443		205.006				1473.04	942.927			354.083
T16G12.1	9216.3	14849.9	3630.27	4386.06	10399.3	5265.82	7829.73	26147.3	17330	18418.4	31449.3	34997.6	332.654	1877.4	5107.15			482.015	1681.72	5806.24	3607.62	3319.59	15308.8	24124.3
T19C3.5	13837	34082.7	12221.1	14096.2	25106.9	21206.8	12288.4	44722	26363.8	41810.8	33572.2	49514.8	38088.7	71277.7	42686.3	38062.1	26778.6	43183.3	57410.8	62122.5	49658.4	83723	65153	93659
T22D1.3	1311.99	1437.43		634.398	352.264			618.855	4744.52	3997.18		582.993	2044.06	5225.66	448.833	4779.37	1581.8	4015.85	12162.4	9996.23	6686.93	4428.8	1289.22	1306.62
T25B9.9	9999.2	6209.72	4232.47	13499.2	10954.1	7532.55	4994.05	747.872	13649.5	13456.3	12376.5	18433.6	9955.68	13509.7	12281.3	7281.82	6383.77	16088.8	46778.7	25229	23645.8	16231.7	10716.6	1985.33
T26C12.1	1005.64	325.715	894.69	197.843			200.133	1942.18	1386.87	1110.91	1174.71	1600.88	1151.08	639.333	1131.02	1296.04	545.014	927.367	1256.65	2473.63	6799.65	774.447	1358.75	6482.46
T27F6.6											185.943	169.005	294.012	612.016		646.783	358.198		947.609			420.151
T28D9.1				439.81					765.026		423.014			490.463		238.008		961.607	2106.48	769.469	1514.05	526.522		626.132
W03F9.1	414.402	1090.04				490.016				187.571	379.01	851.029	791.584	1841.09	840.022	899.715	854.119	924.71	4814.42	5043.89	3301.57	1671.33	1032.04	1507.87
W09H1.5	1025.02							1024.86			723.275	1944.01	933.685	2064.77	3036.8	1128.47	1341.65	2625.49	4705.76	1207.03	2341.7	2612.05	6563.7	6490.24
Y106G6E.4	480.013			621.016	762.017							960.766	955.148	1603.04	1163.9	1886.11	753.019	664.014	2676.84	1288.83	1243.02	1530.14	1556.04
Y17G7B.18	1092.34		722.603					5738.88		2966.08		1440.64		1125.05		932.257	1397.39		3037.74		1554.9
Y18D10A.3	286.161		460.208	360.378	1059.26	199.257	737.603		671.467	1423.54	2150.7	1740.77	2812.8	1971.71	967.014	1272.09	772.824	1940.08	1649.38	2719.14		2932.13	422.142	2291.01
Y18D10A.9													717.74					576.367	4637.7	1573.64	898.401			758.895
Y37D8A.2	45003.5	62018.5	31814	18750.2	37084.4	25540.5	34953.7	92797.9	127855	83026.3	121564	98276.4	122153	185263	96648.4	146158	93325.3	89184.7	180778	190737	121945	165570	258994	380628
Y43F8C.13	910.729																	1162.25	3353.8	1273.29	957.54
Y45G12B.2	417.693	1651.86	821.497				438.928	3711.71		1120.42		716.021	2961.81	6303.69	2481.59	2634.26		900.595	3719.11	3588.26	4092.05	2960.2	670.017	3538.84
Y45G12B.3		512.349			742.191			5212.56	634.137	3691.04	2427.02	2736.22	665.022	1132.71	991.033		403.087	750.818	1210.62	1353.96			1422.68	1200.55
Y47D3A.21		796.959							728.02	872.652	595.018	1159.23			494.793	1359.59							732.409	775.041
Y52B11A.8	3349.1	3444.26		3091.07	2699.06	2044.64	989.87	4260.51				2946.06		5141.59	2426.56			4688.36	6516.17	5341.13	6508.13	2029.06
Y54E10A.10	435.008			523.019			235.947	3758.51		1922.79		615.283							1647.81	644.369			1191.29	1214.47
Y54E10A.11												567.013	363.383	788.025	141.006	639.254	620.433	272.195	2314.15	2428.32	1488.54	1994.31	662.571	1518.22
Y54F10AM.8		6331.82	1142.69	3957.44			1158.02	1323.48	3468.96	8884.62	4709.84	1077.45	13503.2	12137.5	6971.1	9126.2	9829.6	2618	17167.1	14567.2	10305.2	12901.4	13977.7	23516.5
Y57G11C.3	4528.27	2369.72	2548.25	3280.39	2379.62	1879.51	3230.06		2917.54	5182.01	6908.63	7786.65	4117.26	2051.21	716.496	4332.13	3405.53	1999.8	9394.1	4812.02	4323.55	4115.41	7182.28	5873.35
Y62E10A.11	760.028		450.972					383.076	476.5	540.279			483.895					808.149	1637.03	1354.14	937.428		1747.79	732.513
Y73F4A.1		1515.27		551.01	1960.55	1812.83		2632.78	3894.12	2113.47	4080.28	3667.08	7599.61	2829.06	3085.85	1107.01	5005.1	1402.03	3908.03	3594.69	7192.16	5009.1	11744.1	4417.03
Y92H12BL.1							954.873		296.007					7671.06		1390.95				2188.11	858.687	3004.45	1398.93	5117.66
Y92H12BR.3	14389.8	22737.8	10302.2	13903.5	13279.6	8027.01	5519.88	42963.4	26843.6	36427.2	37380.7	60050.2	40642.2	65907.1	37651.6	38281.8	33767.1	35390.1	60382.9	45650.1	46666.9	51963.2	56214.3	63595.7
ZC262.2										419.06	992.875		1425.88	1600.35	1878.91	358.011	1836.27	1193.42	1531.85	287.762		190.158	852.035
ZC412.3	701.033																	1203.18	5045.61	2189.86	1988.21	673.533
ZC434.8	5024.65	1336.04	1269.34	5460.62	4064.73		781.024	8228.31		2468.12	3127.28	5013.23	3767.76	4777.21	5848.52	2140.2	1779.52	17046.4	41928.3	22824	24560.9	7271.26	2823.59
ZK1073.1	4070.6	9308.75	5491.71	7356.47	5018.4	4859.94	5032.73	1123.82	6378.39	8934.23	11862.8	11484.5	10366.2	17707.4	7518.31	17382.4	9952.25	8967.13	23747.7	15128.1	9811.98	19539.9	11628.1	16633.2
ZK1098.4	599.561				822.022			1690.43	1583.92	1341.94	1232.7	2041.86					745.787		1209.79	11008.4	991.529	2046.4	1423.04
ZK1307.1		518.818	489.017	2590.45	2473.97	401.745	430.811	1220.68			303.385	3627.62		1895.71	1207.79	1370.79	946.511	4906.49	16001.5	8335.18	7862.37	3347.1	686.521
ZK1320.3	25921	33134.6	18712.4	19572.4	23067.6	20230.1	23799.2	29414.6	28618.6	35974.5	30438.4	20354.2	25366.6	41872.9	25117.2	19061.4	13117.1	32167	44112.6	34951.4	37499.8	29891.8	24616.5	32097.9
ZK353.9	846.146						231.177		1434.72	1314.03		1203.96	954.834	7050.74	2254.57	3968.54	1461.29	2370.35	4614.3	3915.14	3767.94	6076.81	2388	110.005
ZK512.4		223.056		756.16	451.008	555.012				600.02	1726.75	899.97	538.01	606.021			354.013	483.933	2235.56	706.024	473.018	421.969	837.676	719.292
ZK632.12	1480.9	1255.04	461.576	1096.97		922.123	920.669		2920.23	5617.31	2621.96	4579.75	2812.7	1574.3	1581.38	1292.56	936.983	931.026	1939.4		2208.89	5903.94	4566.75	10598.5
ZK632.4	2028	588.27	2154.62	1844.84	1953.69	1108.03	1924.85		2284.24	3071.69	5583.63	3854.27	2594.29	4887.41	2351.99	3085.41	1600.67	4535.44	10478.3	6374.7	5320.33	4726.36	3061.71	3692.48
ZK673.2								4350.92	770.019	2752.03	709.16	1591.25		2288.58	1288.95		520.014		1018.44	1425.92		615.015	316.569	1055.18
ZK686.3	7664.68	9772.24	6360.45	6555.28	7117.84	5712.24	7654.26	13962.2	10043.2	14912.1	10035.7	13457.6	16992.2	19588.5	14414.4	11269.1	12936	10108.8	21141.5	21259.9	15166	19494	23492.9	21622.2
aagr-1	2094.17			375.677					703.532	264.883	1007.48		654.632	1029.24	1191.04			2557.18	3787.21	573.017	2339.32
aagr-2	17717.2	29203.9	14767.4	22666.3	21396.6	13145.9	17800.5	39233.3	44401.5	37340.3	39439.4	39672.1	25295.6	57949.6	22436.8	30160.4	17430.6	39090.1	58477.1	53590.4	44427.6	44610	37875.3	53273.1
aagr-3	34933	52341.9	25910.5	46088.8	34885.7	29300.8	30072.6	58525.5	56274.2	55190.6	52150	69534.1	76022.6	92301.3	64155.5	63584.1	56372.1	51068.7	85718.2	105950	90794.4	87344.1	79975.2	93879.6
aak-2								1150.04			1012.68	1320.05	536.229	659.004				854.801	1069.64	1116.24	750.133		1850.55
aars-2	9299.49	12997.4	4095.06	8855.51	5378.07	5573.95	5013.74	12359.5	17370	21278.2	17347.9	33577.3	14117.6	26131.1	17828.3	18740.4	9802.32	19846	64776.4	40209.3	32484.1	30802.8	29354.5	40817.9
aass-1					3328.26			1771.22		761.83		309.509							7610.87	767.249
abce-1	845.464	2433.8		4077.25	3796.54	466.829	1102.17	621.018	3592.2	4145.12	2431.46	7566.42	6944.55	12955.9	8543.19	5177.56	5671.66	7212.99	19875.7	13080.5	11207.4	6668.86	6430.37	14549.8
abcf-1	5333.58	9067.64	3468.51	9025.11	4341.89	4815.52	3486.71	7707.97	12175.5	13871.4	9833.05	25080.1	15317.4	21190.1	13300.9	15459.7	13449	14206	26146.2	21753	22529.2	20683.6	20751.2	27005.1
abcf-2	11304.8	19245.5	4923.94	11759.9	8496.58	5739.47	5678.48	23156.7	18319.7	27300.8	22364.4	33170.7	20681.6	36536.8	19964.4	20359	15598.2	16726.7	25592.3	30056.1	29334	22937	31893.1	33689.4
abtm-1													1064.49	2134.76						655.372			877.092
acaa-2	4139.74	8197.47	7659.18	6077.76	10505.5	6099.09	413.477	14776.8	10465.7	13488.3	9325.08	12654.5	6238	21856.8	6789.52	9901.58	7260.96	16376.8	46244.2	21966.4	21844.3	12558.8	15962.4	11667.7
acdh-10	1241.71	8658.77	4883.69	5542.09	4583.9	4114.87		13251.3	5674.27	10254.7	6505.49	11725.7	16826.4	26471.4	13466.3	19797.8	16891.6	12024.8	26985.3	17796.9	12539.1	24665.1	21969.9	29767.6
acdh-11		1004.16	677.017		533.203			3733.23	5108.08	1747.8	1995.33	4554.86		11680.1	3962.68	5418.99	290.009	1305.68	5755.27	7465.22	2283.79	8617.39	8334.34	10843.8
acdh-12	3001.4	7249.77	5685.16	6088.18	3666	3823.01	169.007	26425	10327.9	19399.8	13266.1	44237.2	7784.65	15590	5136.24	7541.65	7135.75	7137.58	17918.1	13597	12806.1	13145	28721.3	16105.4
acdh-3	605.205	2959.17	2496.13	3102.97	1357.04	1152.81	794.546	8246.97	3001.37	6616.08	4135.09	6535.53	5987.23	23822	5477.32	4435.78	2774.64	6283.29	10867.8	6970.76	9445.73	9098.1	10802.9	6827.53
acdh-7	495.617	1841.29	1222.96	3339.48	3627.01	1832.27	432.279	4634.8	2456.68	5113.77	1538.79	5759.75	5556.19	17119.8	7030.49	9425.94	5658.11	7611.94	20065.4	12108.3	9829.97	10134.8	9428.4	12900
acdh-9					521.701			893.034		820.029	194.008	1469.2						578.022	4650.65	530.43		2089.14	929.631
acer-1	8819.31	18706.5	16762.3	17572.3	19898.7	12493.5	8721.14	27127.7	28943.9	25833.7	27345.3	22750.6	22771.7	21130.3	18869.3	27860	17876.2	24229.7	53309.9	24252.1	18072.3	25685	24370.9	30477.2
acl-1												1276.01						619.898		433.209	1489.06	505.014
acl-14	770.017					416.011		3397.54	1759.89	1163.13	726.559	1436.12			1240.97		620.703	849.882	2083.84		2684.07	2091.03
acl-9					754.025			2315.07					980.727								527.833	1196.18	1594.43
acly-1	7488.13	9348.85	2431.8	8524.92	10950.5	3642.59	3875.67	2804.78	3080.78	8045.81	7650.89	15853	10461.5	7076.06	11734.7	14782.5	3911	18886.8	50501.2	31805.6	26637.6	15877.6	4295.42	3894.68
acly-2					251.006			1405.49		1053.55		766.688			454.415			1442.2	11495.5	6812.3	3884.08	544.015
aco-2	12848.1	24777.5	18252.9	20380.2	25801.6	15831.1	4564.69	43108	30590.2	33728.3	32103.8	37743	32922.1	65274.7	35067.8	38518.7	28769.5	44915.9	84748.7	54413.8	55602	45512.6	57383.8	51080.6
acs-1				864.023					2148.88					256.014		663.361			3783.98	887.025	1053.03	450.015	384.016
acs-11			345.01	610.019				1054.39	309.733	1059.36	478.014	1821.83		3332.29	609.082	1048.03	1387.29	924.724	3006	3943.46		690.884	2299.35	522.207
acs-13	3491.72	6320.4	2550.72	3761.64	1530.05	1172.35	182.973	18328.9	2657.37	7548.84	7180.21	15951.6	3358.88	16665.8	4802.03	6372.87	4148.11	5312.21	16704.1	8756.87	12848.8	4184.8	10817.7	8060.41
acs-19	874.974	1725.09		1091.03		640.325	303.736	576.946				1661.42	975.329	1068.69	2488.26	1410.37	1292.04	5649.82	22138.3	11008.9	10050.9	3917.93		138.318
acs-4	8545.51	12721.7	10038.1	10035.2	7858.65	3577.61	5404.46	18421.6	17718.3	21341.6	20688	30682.5	32941.1	39532.7	22909.4	35592.5	37501.8	26959	49294.9	40058.8	94818.6	31443.4	37185	51729.1
act-2	264698	265063	173256	282693	216336	147973	168010	307946	359545	356431	340314	458175	477807	921704	322268	656295	556881	472374	1.15551e+06	758943	896554	791652	518844	728628
adah-1	3074.2		197.008				164.292	1703.14		738.021		7671.95	540.008	984.77	386.007	8445.65		5605.9	13268.2	7330.98	253.005	1644.97	1775.05	1857.97
adh-1													224.175				1915.4	3526.59	9424.97	6470.68	3812.34
adh-5	3002.16	4153.21	4305.16	8700.96	6606.06	3963.9	3927.62	447.81	1169.04	6246.57	6729.93	12336.9	8968.23	10314.1	6213.07	10785.6	5946.38	14071	45792.8	18194.9	26008.8	12591.7	5533.05	8750.7
adr-1	337.757		284.135					1913.19		257.009	659.018	1902.84	729.039		294.885	175.419	805.168	1139.18	974.819	506.996	1169.03		2466.55
adsl-1	3530.12	455.141	152.005	5022.55	2376.29	256.522	467.703		912.368	3312.51	3014.15	3951.01	2648.01	2168.21	5037.52	3175.47	678.431	6044.5	23027.4	9006.6	6971.12	8006.15	4372.15	964.906
adss-1	13564.1	10474.3	4291.33	10774.9	11716.2	10928.4	9083.1		13704.3	20728.4	20083.3	23100.8	21552.4	21066.9	17636.7	35912.4	12312.3	30037.8	53178	31316	27272.6	23605.7	26068	33102.1
aex-6	657.025	895.663		458.818	930.791				632.173	1975.65	833.084		462.65							366.133			1419.91	922.19
agef-1		482.366								340.467		474.827	639.208		1110.46	487.574	384.99		3525.7			1991.57	927.556	989.057
agl-1		543.011	711.783	1551.13	1233.11				449.76		820.014	1271.39		3837.36		1429.47	139.004	3237.15	13674.9	5846.16	4534.1	3765.89	526.833	373.523
ain-2			3069.24					372.479		1421	583.017	528.014	2482.86		2728.64	1603.39	4219.34	3560.68	1924.39	784.022	349.012	2202.36	1236.74	865.95
aipl-1	461.259		473.014	2329.17	2014.61		271.842		300.368	1246.63	754.022	424.012	520.204	3004.2	1169.04	1953.31	913.523	6628.17	13637.9	10595.5	12187.5	7012.44		903.886
aka-1										355.937	352.849	757.664		450.504	495.58	1465.73			727.214	300.198		2214.2	1413.12	1285.93
akt-1		1761.92	235.506						239.008	1458.3	887.018	695.015		1246.94			237.819	399.009	1750.42	1386.53	3210.43	1543.7
aldo-1	29534.1	41300.1	21575.1	30592.5	33017.4	19094.3	28795	1490.32	43295.8	37990.3	56744.4	49792.7	52436.5	84424.2	42107.6	57132.7	41757.6	52810.4	101770	73473.5	50530.3	67868.9	40760.9	58501.8
alg-1		730.02	738.282	901.024		800.021	626.049	597.002		1350.89	326.729	1125.58	1277.04	865.977	830.787	1141.02	1932.46	737.022	2240.56	2181.3	4257.03	2950.43	951.037	427.35
alg-2								239.006	895.022	2056.79	1683.85	3118.19											3685.36	3166.43
algn-11													876.015	2402.36		255.132	958.9		497.014				1627.58	1984.54
algn-13							315.568						1742.54			749.015	1101.03	979.32	587.942	748.35		2128.05
algn-14												397.139	492.014								979.993	526.02	331.778	1074.17
algn-2	446.261	1823.05	270.008	433.836	348.491	192.881	448.194	2540.87	934.222	3217.92	2966.34	5662.63	1256.71	1539.17	1279.3	2060.24	666.137	948.616	4219.27	2817.62	2316.71	3144.03	7626.97	4484.17
algn-5	1954.37	584.928	2081.05		1276.15			2430.46	4020.82	5668.65	2848.47	4151.18	6261.53	10320.9	3680.89	6007.81	4799.35	2010.97	11883.5	9949.95	8100.73	8212.78	11504.5	15214.8
algn-9														2116.95				802.737		844.195	1446.03
alh-1	9480.76	29281.9	30702.6	42033.7	25669	8952.54	3988.51	52682.1	47937.7	79005.6	47703.4	42049.6	32149.9	46381.6	8501.09	521.013	2112.86	12259.9	52359.2	36199	32204.8	22652.9	20624.6	8115.64
alh-10															1481.53			1246.45	5566.68	290.077	1082.48
alh-3	443.73		97.0036	1818.05	932.985						1304.03	2976.31	657.597		2597.97	3408.95	805.407	9925.13	31048.1	10329.4	10427.1	2743.58
alh-4	5554.06	4701.85	1289.73	334.01	1977.74	1942.4	1482.35	8325.33	2499.44	8588.48	7701.95	10975.8	4925.27	12552.4	5714.28	1667.06	1878.98	4883.68	7637.93	13885.4	4902.72	8428.44	7964.14	7635.97
alh-6	1849.19	993.828	5231.76	613.025	2675.04	574.015		14370	9389.11	9837.82	6636.01	10350.9	8144.51	11974.4	6471.99	5957.25	8666.39	8071.08	16861.7	10091.4	4366.32	9208.92	19543	25291.4
alh-7	1620.95	9090.34	6215.08	5364.84	7157.91	4343.23	276.008	14075.8	10631.9	8301.52	9462.81	12748.3	11502.4	21383.3	11383.1	16907.1	11560.9	10442.3	23544.4	14324.8	5487.45	16289.5	19934.3	22512.1
alh-8	27086	58077.2	35952.9	44421.1	58731.9	31280.5	16089.2	75168.5	58206.2	71094.6	65294.6	84027.3	40079.2	70994.3	37656	51709.6	35147.8	59752.8	126356	79187.4	51660.8	55079.9	62378.4	68237.5
alh-9	10507.7	4730.48	4804.09	12195.6	33150.1	6916.08	2591.66	4988.4	1879.03	5587.71	2034.07	29880	11401.6	36508.8	21520.6	13938.1	13861.1	22252.3	107404	61899.3	35158.7	21881.2	17433.2	12080.9
allo-1								3400.27		1429.29	588.439	524.282				987.795	414.809				409.186		1167.79	1509.04
alx-1	13206.6	25154.3	12531.6	13417.6	11417.8	8411.78	8450.81	48024.8	40448.9	47755	35649.8	61446.1	30931.8	58426.3	36752.5	50083.5	32297.8	26645.4	94420.3	58426.4	54558.5	51607.2	64738.3	60072.1
aly-1	349.948	591.019	1409.77		1271.68		277.009	5757.55	930.605	4163.82	870.205	2151.54	812.71	901.027	1663.07	1009.07	1133.1	1853.5	1968.26		718.019	1269.72	2052.63	1078.27
aly-2	926.031		1134.02					11768.5	1152.26	4270.67	1349.32	2133.42				404.762							1071.12	718.229
aman-1	77723.1	137496	52081.8	59013.5	123068	101290	73654.2	252969	207390	213733	195701	263509	210237	214323	210869	125599	95773.1	168992	162365	178570	127617	174272	286822	305088
aman-2		555.164	192.007		443.25			5583.84		2044.8	987.795	4947.27	1548.04	1094.31	2893.48	679.022		1316.47	4931.65			3412.41	5456.22	3032.89
amn-1	3306.08	8577.23	2926.09	10606.7	9824.03	6617.47	4563.85	24646.4	18387.9	15962.9	16872	18956.4	5285.11	12545.8	8224.03	6638.78	1185.93	10216.2	5657.38	4753.5	3954.5	11276.6	16830.8	24444.7
ampd-1	429.133	520.767	271.069	2074.57				1338.67	1692.17	712.683		3520.45	733.016	5776.99	3738.13	9888.81		2847.43	19069.8	7803.43	8998.91	3177.67	3266.65	239.88
amph-1	1168.98	152.38	646.587					714.412	2664.23	3317.49	1692.41	2890.18	875.175			579.394	140.942	711.027	2739.5	497.333			1797.44	562.284
anat-1											507.412	867.566							559.953	600.866	875.029	507.828	549.515	781.026
anc-1	28063.7	42413.1	26227.8	10019.3	16240.4	5582.41	14023.2	168676	65825.5	88260	76008.3	151484	59245	59762.9	35212.8	38612.7	26662.8	26880	84858.4	62876.7	25927.9	42605.8	50073	70934.6
ani-2	817.321							5801.78		1658.39	323.015	2255.23			774.327								1549.16
ant-1.1	126714	261799	168794	190731	206405	185054	78378.3	716909	532663	597618	419623	786366	380417	609900	410757	389924	343048	396009	677560	477716	358312	541245	698742	793021
apa-2	626.017	1088.91	370.912		521.016	261.132	521.691	924.216	1261.04	3099.44	2346.58	3294.48	504.635	3574.75	1221.98	1343.06			2529.65	3402.54	3535.6	2220.18	6065.05	6295.22
apb-1	2921.49	4434.56	1399.96	5816.03	4386.3	2244.83	3837.98	8409.01	8751.32	14868	11181.2	13726.1	10355.2	17040.5	8457.91	15883.7	5799.56	8477.83	21855.7	14965.3	14205.2	14406.8	17720.7	21648
apg-1		542.211	209.505	635.389		530.012				988.671	1050.58	1022.67	953.538	2481.66	1496.4	1849.63			2967.71	1369.49	3693.68	1889.42	643.748	2344.55
apm-1										214.006				2789.1	562.02	390.013		839.983	4359.21	868.363	582.016	820.337		437.94
app-1				681.168		488.196			550.021		1355.68	1037.28		2922.07	3785.79	3163.74		5237.72	7670.41	5498.04	4125.74	3980.56	1203.04	593.015
aps-1												1160.53		849.154	509.91	1127.03			1683.04	903.021	1068.49	1001.03	667.017	1465.04
aps-2		1217.29	1376.02			730.024	1505.52		1079.53		2722.1	4195.19	828.6	1829.11		711.647	2388.03	1029.06	1312.1	1570.65	1739.39		3586.76	3348.54
apy-1		1342.46	535.015			320.12	1017.32	2922.5	1808.32	2202.49	1721.37	5247.33	883.022		815.719	812.025		1216.06	3056.86	1430.49	931.589	3794.01	4234.61	6438.4
aqp-10						850.248				597.881		456.373	1187.03		1670.05	989.025		903.658	1959.16			2116.05	1494.03	833.266
ard-1	2541.09	19011.3	8338.46	10947.7	7951.37	13992.1	856.847	47504.2	23541.6	36124.9	25935.9	38752.1	11130.5	17169.5	10935.6	17510.3	6174.7	10516.8	15414.8	6635.88	1208.05	9294.3	20114.8	23195.9
arf-5	10739.9	17669.3	9464.22	9901.94	11886.7	10257.1	11050	9668.26	28543	34943.7	32915.2	43335.2	16665.8	21521.2	17213.3	15930.5	15416.8	13983.5	27116.2	23035.6	15843.6	23138.1	45168.5	35620.7
arf-6					188.942	278.881		296.495	378.027	410.436	709.427		757.852		658.017	2010.07	875.774		1021.36		1202.62	672.2	2124.01	5022.47
arl-1	1816.56	1057.03	1488.64	1778.67	798.021	760.859	842.316	2141.05	1703.04	2107.16	2338.06	3633.43	2303.32	1289.6	2846.5	2218.38	2211.09	1483.55	2302.14	2455.94	1459.04	2768.34	4158.81	4408.56
arl-8		1104.82		1704.62	1618.73			5251.62	5544.07	5528.07	4822.93	12820.5	5173.38	12157.6	4864.4	12606.4	5299.82	4690.16	10940.5	8745.08	10650	8346.41	15722.6	14386.4
arp-1	3731.88	10100.7	5079.23	5666.89	5341.74	4507.11	5170.37	4078.73	11621.2	9621.9	9779.16	15918.1	10027	17697.7	12607.3	17116.3	8810.53	10037.2	28160.5	23905.7	19704.2	22292.9	11730.1	25050.4
arp-11		182.005											226.093	166.005						640.266		524.085
arrd-11	792.202						548.073						1973.04	705.014	1255.7			1207.22	2257.05	1856.48	1183.02	1553.03
arrd-13	792.202						548.073		1697.49	823.065		1221.34	1973.04	705.014	1255.7			1207.22	2257.05	1856.48	1183.02	1553.03		2161.04
art-1	2348.95	4620.32	2958.68	2119.05	2350.97	1834.12	1858.04	10156.7	8308.01	4312.54	6152.76	7826.35	7362.07	11632.5	10064.5	7630.92	8243.33	8408	14368.8	8624.23	6297.85	10942.4	13123.8	17259.4
arx-1				993.958	1094.05		252.01		1620.18	2122.06	3181.69	1122.47		4854.76	2228.76	859.035	3014.66	2854.11	6579.57	4044.56	5031.33	1782.04	3764.23	3135.82
arx-2	2619.09	2519.7	2096.31	2893.3	2142.34				2807.05	3602.35	2426.48	3876.21	4173.31	7494.74	3874.92	7402.27	5358.94	5583.81	15722.4	8383.97	10321.9	6295.08	6798.99	7818.89
arx-3	587.537	1549.07	406.297	836.292	668.13		845.023	267.783	980.033	1340.71	1468.1	2640.6	2802.18	3446.47	2723.07	4784.49	2189.32	2351.84	8779.63	5164.27	7763.12	4889.33	1572.22	2763.75
arx-4	3754.17	3554.21	2434.51	2830.34	1358.03		754.246	376.532	5088.28	3676.65	4495.66	6213.69	5372.43	6414.91	4990.47	7969.03	4168.2	6331.76	11812.7	7090.78	10347.2	7662.03	7092.47	11424.4
arx-5				1218.03	1214.03		1348.41	1629.56	4664.69	2639.75	3791.8	3258.42	941.603	3486.81			2230.63		9202.58	3350.74	4289.38		3261.05	3502.52
arx-6	3258.06	5408.09	2422.87	4213.42	4213.47	3256.1	2244.52	2716.64	2389.74	6109.78	8864.59	6358.74	4974.89	7953.36	3241	9018.68	3953.32	6164.47	11973.2	8956.42	9767.29	7070.09	5765.86	7123.06
arx-7	498.982		573.781	964.778	914.245		1676.56		1882.02	3005.21	1560.92	4654.46	1041.95	1860.33	1467.65	3024.66	2949.35	3343.66	6995.35	5243.62	3131.66	1879.05	3289.49	8267.01
asb-2	13057.2	20489.8	15057.6	12652.8	16237.2	12345.8	4015.89	47422	34843.6	36934.9	36272	45535	22623.7	37129.5	23060.3	18762.2	19538	24326.8	46411.4	33525.9	18700.7	28766.2	41819.9	41118
ascc-1									413.683						294.008	462.014	360.986	156.755	1230.74	429.365	493.015	1048.28	1443.71
asg-2	2836.07	8026.53	7381.9	9041.73	9026.85	5514.63	3657.54	23129.7	17026.6	13448.1	14357.5	22789.5	9792.88	19885.1	10657.7	12519.2	10447	10885.4	21620.2	17049.3	13655.7	15213.4	17765.7	24431.6
asm-2	719.016	1089.95		798.131	3598.26	552.054	1778.07	2064.68	3753.15	5052.14	2354.51	2205.63	956.03	3812.83	549.017	1713.59		849.651	1030.6	821.29	1056.04	1025.03	2113.81	5117.11
asns-2		3014.01		252.012			2566.83			2087.55	401.496	1073.68							3087.09	989.072	1338.91	449.013
asp-1	101390	193419	64593	111503	131568	103318	66727.2	212669	163319	148476	227054	433083	76152.1	272725	170775	190787	25898.4	124333	224090	323497	199772	176318	249013	507935
asp-14	10127.3	15380	1399.36	8424.22	17180.4	17385.5	6549.74	31827.2	18818.3	24969.5	19070.6	25800.8	1991.66	11056.2	1599.29	6604.91	1033.91	7555.15	10005.9	4135.3	6625.59	10985.6	37297.7	29475.6
asp-2	15078.1	22767.7	5230.38	18147.5	15668.5	19335.7	12314.9	25203.5	19354	20165.3	30391.9	32408	12500	34680.8	26048.8	15275.2	5492.21	25113.4	42554.4	43938.4	32625	23664.9	24273.8	41428.2
asp-4	196831	347389	145241	112511	185150	193213	205835	569807	657193	573410	653259	746141	246674	328000	184494	343054	174462	143347	395083	378394	283463	312789	483330	654325
asp-6	54573.2	87023.9	20462.3	65138.3	45112.7	35090.5	54480.9	127959	75086	71371.4	126898	132566	27023.1	122791	54512.6	34816.2	14533.6	76827	104312	110458	88394.3	61192.5	96245.3	208405
asps-1								1781.05	765.024	1692.05	1181.78	4739.99											1473.05
atad-3	1163.59	1243.55	1060.04					42303.5	7015.4	24359.7	8469.7	13503.5	1471.14	8181.48	1223.77	928.027	761.397	843.488	3548.91	10761.5	7714.5	1048.3	10649.6	6056.8
atg-18	1312.04	1072.05								3400.7	1128.61	3917.97	446.648	763.013	4435.62	312.009	851.932	1424.44	7519.02	3050.54	3121.21	861.03	4079.7	9062.08
atg-3	937.611	1486.17	695.48			1028.15	526.466	971.035	1231.5	1016.04	822.034	3443.36	2264.6	2664.69	745.437	5569.43	1567.53		5325.39	1877.98	1562.03	2215.24	3878.29	4005.3
atg-4.1		1026.8						687.022		2228.17		2730.62	1364.33	3056.81	331.169			1017.95		1857.03		1616.01	1919.14	1951.05
atg-7		239.454					274.01			1022	323.01	522.237	1631.65	933.522	464.017	1254.03	664.584	2058.31	7638.6	4236.29	3902.91	935.157	343.012
atgp-2													440.014	1195.81		1296.47			2592.16	3148.83	323.282	3515.05	1483.7	2265.66
ath-1	1104.41								382.796	434.274	699.042	686.482				223.194		1923.95	4466.98			2988.62	697.024	1137.54
atic-1					396.135			2544.04		349.008	539.012	5780.06			525.014			1901.93	13028.7	4440.25	3967.42	976.17	1927.47
atln-1	5001.98	10040.6	5180.26	1979.19	6088.7	2640.04	4558.88	15412.6	4338.33	9044.06	8050.84	18670.8	20386.3	28065.5	16449.8	18842.6	12931.8	13790.6	23301.4	23275.5	27858.1	20809.5	25491.2	28135.2
atn-1								1724.04	941.668		1472.08	260.205	763.454			317.153	11214.8	629.105	6805.15	1197.8		357.852	1289.64	1997.34
atp-3	23339.7	23976.7	24041.2	26634.7	23368.4	18084.2	10250.9	101397	54323	74528.1	64292.2	85867.7	37077.9	69906.9	38711.9	30763.8	27339.5	42691.2	70910.6	64886.4	49695.1	44810.9	68933.8	63286.2
atp-4	15617.5	14354.6	21035.6	23490.8	19671.3	14286.1	15402.3	48525.4	32605.3	29791.5	35514.6	60391.9	23927	64380.4	27025.2	17364.2	22994.8	32544.1	53535.8	49203.8	44248.9	31463.4	68727.5	53897.1
atp-6						180.257		511.221		1643.77		2957.96	2460.43	368.018	2998.17	861.258	341.014	307.828	5031.51			688.405	3485.2	1090.05
attf-2															1230.31		1132.73	964.786	3515.08	2319.22	2116.88
baf-1									338.005		2707.17	3713.64			193.382	1795.37			13139.5	600.945	7489.57	5460.9	2961.34	7806.49
bag-1				1570.55			900.262			329.012		808.17	1388.82	3214.2	1487.22	2384.76		2734.44	8701.17	3793.08	3970.93	1573.83	1124.52	597.335
bbln-1				292.01							305.008	109.004	238.009	569.015	218.393	203.006		457.015	469.015	736.157	380.657	500.018	309.885
bckd-1A	5371.99	12126.8	6916.69	7444.19	6890.23	3874.74		15214.6	9648.45	16456.3	18941.1	16205.4	12438.5	26552.9	12330.1	11106.5	6339.99	14608.5	25388.4	19046.4	9500.38	15698.7	23475.2	22557.1
bckd-1b			543.449		432.89			4484.14	1373.04	987.228	1061.02	3573.55		5189.78	508.021	542.013	434.511	884.432	3460.18	1935.15	455.957	2314.74	4653.31	4303.11
bgal-1	3072.33	4427.48	1335.13	1496.31	3602.46	2564.44	2209.27	7696.79	8095.01	8598.82	10120.4	8558.07	7479.22	1687.17	2259.9	5705.19	2230.88	2183.06	7908.24	5852.26	2082.93	8691.95	7754.67	10172
bgal-2	3926.84	3048.56	2731.09	748.064	2592.74		1877.53	3086.65	4466.84	4903.8	5072.21	5676.98	1301.37	1824.62	904.544	1114.01		2054.16	1985.89	1554.09	3043.53	3781.21	926.026	5046.45
bicd-1	676.252	355.321			381.01	422.012		7888.72	4263.09	5332.81	1369.31	4840.11	852.889	2101.44	563.013	798.913	452.013		2860.63	763.771	600.302	618.113	4014.58
bigr-1		766.293					364.987		424.592	429.014	654.723	916.364	1088.73		629.016	234.136			2295.96		1014.03	1806.12	1306.38	1874.48
bmy-1									409.015								778.676			2108.91	1352.03		734.026	1163.04
bpnt-1														2294.55				1339.8	2726.11		1606.52
bre-1	3506.43	4552.67	2417.73	3439.97	2514.76	2557.78	4326.57	715.024	6541.47	11520	7582.27	10980.3	5031.55	10847.3	7226.92	13594.9	6301.6	4929.53	11864.7	12851	6506.82	12159.4	11344.5	17952.1
brp-1								1984		4838.85	744.835	3608.88							1339.06
bub-3					207.006										442.012			1128.31	4433.79	1092.6	1766.26		327.009
cah-4					1283.42										2061.99			3431.24	12393.6	13827.8	5376.12	2099.91
calu-1	33506.7	33182.1	28818.6	27732.9	31111.5	25193.1	20497.9	50359.7	39969.2	63224	54028.5	61632.9	49112.3	74974.8	41456.9	29186.4	47571.1	33686.6	68705.2	60263.3	41807.5	56307.5	77455.6	51051
calu-2			470.193			805.936				1050.14		1488.72	1751.7	2336.13	1286.08		1368.54	1237.55	2575.08	1668.7		1479.94	1569.04	874.048
cand-1	9402.39	14752.3	4671.38	13726.2	8829.74	4697.28	5887.81	3539.72	9434.2	12732.4	10529.1	26291.7	28710.1	64789.8	23555.3	42622.6	24185.4	29346.6	86641.5	59706.5	66631.3	49913.9	31500.5	59085.3
cap-1	4583.55	6988.18	5057.61	7732.76	3743.76	3017.07	4888.11		9896.64	8982.22	8191.02	9682.34	10042.9	14542.6	9762.78	15100.1	9299.15	8753.5	30242.3	18848.1	23491.2	15430.1	9053.08	13957.5
cap-2	1282.04	4398.37	2177.66	2580.64	501.277	1918.91	794.696	2731.26	3663.12	3413.35	4424.47	4532.29	2242.75	5819.88	1453.79	2683.74	3096.52	2046.85	9137.94	5787.52	7597.59	4409.87	5968.18	10737.1
cars-1	9022.11	10398.6	4945.6	5362.64	7145.16	3689.17	5385.72	10127.7	13722.2	21727.7	18223.2	20356.1	17711	20338.2	11737.4	14823.2	7147.75	8355.96	43491.3	28290.9	21710.1	25542.2	19264.4	20171.5
cas-1	1807.72	1247.35	1640.39	3261.2	1580.98	410.779	2128.47	16357.5	11798.7	12119	10645.5	19241.3	9123.91	14798.1	7465.39	14031.7	8407.79	6818.23	21592.3	12796.6	9061.34	12321.2	15031	11582.2
cash-1			580.015	1446.6			444.122	4907.52	843.141	1777.4	4202.7	12221.2	1288.47	4575.98	1259.94		518.016	1676.1	7583.89	1719.28	13714.9	2104.25	5467.75	1575.05
cat-4	178.005			453.013								703.56		415.402				629.022	1142.47	1492.05	836.667
catp-8	1665.95	3413.06	603.223	2181.64	3580.82	556.789	2455.73	8120.29	4114.82	7835.14	4120.1	7012.62	6010.1	9951.73	8934.74	5179.49	8535.79	8378.24	10680.7	9877.9	8454.02	12404.7	11746.4	16960.7
cbd-1	578.017							22566.7	2904.91	9481.43	5402.06	4773.45		4708.64				405.055	6879.9	2720.99	113755		1201.04
cbl-1	3587.39			1529.45	926.028			211.008				2992.02		989.035	1586.99	1113.53	1249.97	5701.17	16769.3	8567.46	6902.7	2541.98	322.245
cbs-1															549.024			620.829	4472.12	1621.21
ccar-1								7875.53	2232.56	3978.46	1328.04	1924.37	314.575	2166.59		491.003	298.115		3280.52	958.438		1071.9	2371.99	1785.55
ccct-1		963.117					209.132	2692.99	518.808	1965.61	685.963	812.838	1778.23	1966.51	1119.94	1959.15	2627.83	1357.63	3140.59	4693.58	2578.32	1754.16	3324.54	1401.03
ccdc-47	1715.19	2294.61	1501.04	1571.86	575.94			11187.4	2064.78	6601.54	2408.4	8695.92	2082.06	4807.71	1563.93	1925.36	2032.98	1491.04	4570.62	2965.73	6356.25	2626.46	5135.17	7547.48
ccf-1		705.086						1006.5			782.966	960.093			542.106	815.424		230.383	818.579	875.026		320.637	1077.8
ccg-1	4742.13	4939.14	3772.76	10044	5831.2	4267.13	2310.1	2410.15	2691.05	9699.25	9375.28	15436.7	26097.8	36137.9	18991.6	27575.6	23404	30341.5	84526.2	43424.2	41899.3	43589	9903.26	25153.5
cct-1	12427.3	14041.4	5350.39	15533.8	10480.4	7065.18	5086.14	13180.9	13265.3	18739.6	12665.8	25040.5	11307.2	42783	12814.5	20638.6	11770.2	21433.6	69865.1	42917.6	39934.1	24051.1	21568.9	21083.6
cct-3	19335.3	14104.8	8163.19	17304.2	11323.7	7439.95	3611.76	7315.28	14081.6	16335.7	17501.4	29294.9	17185.5	34373.1	23731.7	25898.5	18020.1	31453.2	81641.7	55790.4	48252	33649.2	15913.5	20262.4
cct-5	12030.6	14778.6	9182.04	20889	11874.3	6297.74	5163.74	17502.1	9479.17	16622	17008.3	23470.1	11257.1	35250.6	14358.5	24276	16302.4	21177.9	91539	57434.8	44991.9	19520.3	17089.9	16585.9
cct-6	10550.9	9558.47	3910.14	14390.9	10792.5	5096.8	6328.03	9724	9524.24	9731.94	14036.9	19316.5	12686.5	31602.9	16761.7	16361.9	9658.56	22358.9	70921.5	45933.6	45150.3	27701.6	17402.6	17190.3
cct-7	11042.1	12271.7	6062.54	11920.1	11892.7	6920.73	5445.75	4376.42	8111.01	13176.7	10104.9	26297.8	13926.5	35946.9	19612.9	18048.6	13294.2	24400.8	54648.1	39410.3	38951	24901.3	15956.5	19580.6
cct-8	15273.2	16761.5	7039.63	18539.8	13964.6	9191.33	5732.1	16133.5	12982.1	23719.8	21718.1	36359.6	17047.2	39194.1	20736.1	27213.2	16299.2	33102.4	91219.3	62657.3	57252.1	32509.8	28298.1	24148.5
ccz-1													598.328					377.34	912.888	835.191
cdap-2								1057.64		281.758			851.154		1003.4		898.282	399.038	3165.79	1292.65	427.853	602.511	3274.23
cdc-48.1	47696.8	59623.7	25638.6	41366.5	43297.8	37171.9	38780.4	62133.1	66951.5	67437.5	65639.1	93164.6	54976.4	82503	56278.1	95468	56910.3	64859	155889	113400	111735	91488.2	71152.7	92899.6
cdc-48.2	2557.46	3694.61	4205.5	620.949	2354.53	781.032	2789.78	3541.61	2676.14	6574.31	7191.32	20523.2	12463.7	13370.4	10881.7	9459.65	4764.85	12731	30819.7	23031.2	14837.9	12966.4	16949.5	12268.6
cdc-5l	367.949							12099.2	1529.05	6878.25	1172.04	1990.22		1996.92	426.299				1800.65	897.019			1813.67	952.299
cdd-2	1507.84	451.014		1208.47	361.011	639.456	353.011			513.454		1320.93			769.729			2878.34	8343.37	3907.73	1827.38	367.622	758.425
cdk-1								2750.08		1526.18		1162.66		7183.91	888.017				6576.24	2845.41	4397.18	1215.22	1022.75
cdk-5								1101.36		802.567				322.468				149.004	507.374		542.015	272.006		226.005
cdkr-3	1306.27	4327.56	1976.12	923.399	1331.06	366.82		5509.61	6701.38	10605.9	5737.2	10407.2	5780.76	7039.86	6653.28	3035.24	3526.67	3879.97	14172.4	7970.22	8460.02	7520.46	14232.7	15766.9
cdr-2	179.628	1659.74	561.017		416.823		265.63	2316.06	1354.04	3003.91	3400.01	7647.57	2039.3	2507.54	2033.08	969.448	1711.35	1920.05		1749.34	1241.04	1952.37	20133.1	5027.26
cdr-3	520.946	908.779	525.013			271.007	376.679	1265.03	1878.17	2521.64	707.015							260.419					512.008
cdr-4	1360.87	1574.66	747.021	1042.68	936.028		697.616				489.01	1677.61	12444.4	6925.47	19559.5	24438.9	33312	6547.99	6173.63	4481.97	4365.14	8660.63	4364.22	2217.75
cdr-6		1429.25	721.992		675.465	410.295	507.569				887.837	1677.14	683.017	2305.15	1098.29		552.012		1668.11	792.538	1029.84	1374.03	254.006	503.183
ced-7								612.711	422.01	659.458		1630.39		419.544		1023.02		1109.4	499.243	751.542	659.235	2154.85	1585.52	2523.91
cee-1	420.839	2294.7		173.004	309.16	741.878	536.738	955.467	803.055	2596.66	1774.33	2248.79	4228.54	4861.2	2461.61	2983.29	1419.87	2396.13	6686.26	4398.85	6629.32	7254.65	6296.31	5605.46
ceh-44								1308.69			652.615	574.082		149.005					1011.62	322.008	725.065		458.273
cept-2	363.941			735.982				1715.14	707.024	902.526		646.467	470.102	427.453	574.537		277.643	606.023	751.613			777.474		2964.81
cest-13	8513.33	13223.3	7224.92	6006.1	7504.88	5246.23	11845.2	11376.2	13213.6	23617.7	22682.2	13495.5	11539.8	23421.5	7901.07	4986.3	1599.11	12527	18797.9	15947	15111.3	16023.9	9716.3	26365
cest-32				845.056	730.84							3325.22	473.014	347.389	1182.03	2071.02	331.009	4046.48	8196.6	6168	2776.65	2388.9		878.54
cest-33															354.137			3692.94	11676.3	4210.39	7300.64
cest-35.1	6522.36	3607.24	5552.62	6311.49	2767.39	5095.8	4320.37		7540.33	12907.6	11297.9	9252.3	3050.6	7499.9	2414.57	3675.05	868.19	6022.62	11625.3	4878.36	4905.81	5216.9	2950.45	6919.26
cey-4	4732.47	3582.03	3753.06	4199.81	3592.42	2648.55	2387.74	1397.75	1561.25	2463.12	1420.52	3017.88	2359.16	10473	8226.47	6192.16	7306.25	9405.42	23335.5	11785.3	9516.53	7320.77	1733.99	1963.04
cfim-1				376.466				1008.18			257.583	1208.59	210.005		217.006	247.595			1076.02	486.455	291.387	463.012	542.012
chc-1	242025	368362	249826	271182	258864	239771	297242	302562	562972	613531	640678	604803	485954	719312	398687	603990	332986	421792	662840	651294	608946	605453	608723	925636
chch-3	3898.61	1897.48	3295.87	4442.52	969.429	821.974	1568.41	18861	11362	11045.4	6770.35	13010.2	6274.47	15918.5	6520.84	3624.47	5247	7300.61	11967.7	6087.11	10554.1	8479.91	11542.3	13450.9
chil-10	447.016	1862.42			236.882	1472.38	1179.31	6369.69	2505.25	2160.89	2150.39	7133.91	2929.94	4307.34	5048.72	11035.8	4023.15	2895.57	11017.5	8085.05	7874.18	3135.11	9969.41	8420.58
cht-3	2835.01	4727.78		16541.9	11368.9	3531.24	3148.11	722.551		419.016	1198.68	7923.07	1382.76	9390.89	9625.55	7083.94	2468.35	38708.4	97067.9	62198.8	138670	13791.6	295.545
cif-1	5945.56	13139.5	3748.61	9497.51	6369.36	4564.79	3816.11	15543.9	18808.2	16395.7	34305.3	37092.4	20696.4	30822.5	18829.4	16777.2	21658.4	15269.6	58178.5	28716.6	31291.6	27182.8	25752.3	31585
cisd-1		1335.04		534.222						664.486	543.015	510.356	462.043	1596.04	949.026		707.788	341.704	775.026	242.382	2282.07	684.023	1451.23	854.939
cisd-3.2	268.444	480.958	1051.6	265.985	663.598	335.781	210.632	2048.38	713.029	1599.42	1429.07	1705.63	553.852	3643.81	976.037	1012.75	971.153	1100.33	1470.01	1707.47	976.841	1445.06	1190.64	1587.09
cka-1				602.014					426.947						573.467			878.322	5056.44	3215.46	2402.94	1117.55	507.023
ckb-2					1269.44	499.112			247.631	1163.15		3268.75	4460.58	2395.75	5541.21	1394.84	2667.95	2852.44	14246	9381.09	7786.05	7472.33	1032.28	3919.15
ckb-4						465.012			277.07		384.985		679.02	1321.29	564.425	919.042	652.819	671.586	1004.8	607.142	1542.07	1637.85
ckc-1															316.411				5239.87	1985.27	775.808
cle-1	1662.89	5279.02	1526.04	1982.05	1922.75	1521.62	1045.03	12000.8	7574.85	10993.9	5871.1	4524	3727.63	7344.67	1739.04	3722.45	4146.22	1569.62	6646.57	4365.1	5821.18	5893.61	3828.1	5861.34
clec-10	3570.11	11484.4	2895.36	5987.54	8216.61	6228.63	4369.46	7453.67	13551.2	8655.81	11499.6	11874.3	4691.17	5296.39	6291.59	2096.17		2292.41	7740.19	6880.64	2114.64	8957.94	10084.6	12440.7
clec-145		3186.88			1082	820.525			1598.81	2111.89	3193.49	2242.05	11547.8	14118.6	4103.61	8564.91	2331.54	3816.99	5484.33	6797.34	8914.06	11196.4	7975.31	9735.88
clec-147		2016.77		540.015	1370.04		2111.61		1372.88	844.704	2249.72	1010.03
clec-150	2123.29	7423.71	466.626	1958.85	2437.06	3660.28	1907.05	37510.3	21811.8	25685	23878	37814.4	1931.04	7542.33	6290.86	9927.02	2894.5	6619.62	6931.17	4017.93	4689.35	4564.17	32728.2	41196.2
clec-160	21473.5	19510	7280.14	3568.29	13055.3	5416.64	11350.7	31520.5	25398.7	38220.2	41371.3	34061.3	9032.35	17725.4	14524.8	6177.19	5829.82	9963.5	11559.1	20622.1	7464	8265.05	5626.13	19452.2
clec-178					673.836	913.721		1742.04				1730.62	3920.13		4116.93	1230.03	2802.59	1796.99	1797.1	5687.47	1383.15	1553.7	1727.53	1926.69
clec-187	765.948	692.252						2208.42	2524.31	820.292	1286	1956.27				1257.18							1261.48	1742
clec-209														757.924				950.408	1340.89	1216.04	1445.05
clec-218	3563.97	9822.23	3462.11	5174.19	8090.39	5477.86	5240.02	12476.1	11538.8	10944.2	14484.4	12389.1	5002.16	9193.29	6048.76	3460.75	1324.74	4905.63	11656.5	7681.51	8731.25	9671.62	7481	12316.4
clec-265	5629.21	7366.31	1598.09	2779.5	3233.13	4324.32	4153.16	11631.4	9526.31	11080.4	13399.5	13463.5	1506.06	2334.09	2001.09	5284.19		3022.13	3256.13	3538.03	3724.78	2518.1	11034.4	18422.4
clec-3					282.346	227.004		2344.32	1590.64	1997.09		4278.31							551.211					325.663
clec-4	2582.3	4790.81	3245.84	1735.91	4585.27	2121.99	2436.07	6784.18	9456.68	7201.48	7352.94	9386.86	1309.08	3987.25	2523.45	1296.53		2060.07	2960.07	2337.36	1890.07	4252.91	1799.59	5695.45
clec-47	439.015	2523.05		1977.34	3027.08	1148.68	2768.74	3867.61	6232.15	3865.29	1675.55	7657.19	2965.27	3156.82	1864.87	3058.75		5125.29	5384.85	6724.91	2678.8	4276.79	2938.07	6561.14
clec-5		766.806	584.019	617.853	1165.04	589.015		1285.78	983.669	1267.38	1507.04	1310.04		2234.58	917.024	1520.71		641.189	1337.47	929.805	1536.7	1042.03	1708.91	1432.04
clec-50	957.024							829.019	821.717	795.019	1940.54	2175.05	478.67	2406.98	832.02			1820.12	3001	2195.1	1612.04	528.456
clec-62	11340.1	15824.1	8297.42	6482.19	10411.6	7737.69	12676.7	22419.3	23658.7	21969.6	31383.4	23711.5	7316.21	14636.3	5687.51	13456.3	4377.07	11448.8	11141.6	15729	9538.31	11169.7	16404.8	23356.6
clec-63	18722.9	34025.4	20835.6	14116.9	22902.7	15158.4	22672.5	18545.8	21321.9	31003	44966.1	30871.3	23016.2	51988.8	20870.7	24487.6	19758.5	26117.2	36767	27718.2	33407.7	29765.7	19646.4	35037.9
clec-65	4085.94	4576.48			973.12	251.259	1054.28	2623.11	507.02	1073.49	2542.97	2784.21	1695.81	3326.15	1506.12			6634.72	9059.66	8179.06	3329.93	2375.09	445.017	1809.6
clec-66	1735.22	3051.66	533.93	1985.13	1976.12	2364.57	1103.57	2550.68	1810.46	2373.39	2034.46	3827.47	969.002	3014.3	1506			2010.69	3402.51	3502.91	2215.24	1279.52	1645.68	3494.66
clec-67	39137.7	45349.2	27177.3	28588.1	32490.7	24582.8	27410.5	58568.6	76700.1	58593.9	61178	56615.8	26041.1	45475.2	18340.6	18823.1	22730.3	46602.5	32219.3	30708.3	32281.2	25907	32056.1	36457.4
clec-71						336.007				742.708			419.519	797.417				803.02						374.018
clec-83	3057.29	3770.89	847.754	2026.08	1786.29	2539.09	4201.41	4539.96	4499.04	5810.21	6991.15	4497.16	1837.89	4273.37	2680.94	3893.37	1575.05	4220.13	5066.82	2829.93	3784.86	1181.07	3833.14	4767.44
clec-84	1138.14							8363.24	3289.17	3285.74	5473.45	3684.1		1962.17				1664.41		1943.04		725.891		4773.53
clec-85	3019.33	5069.19	1726.5	1591.04	2811.61	1558.04	3745.92	7150.84	3273.94	5993.64	7618.88	5924.72	3183.07	6411.75	3132.32	3010.05	1464.44	9106.23	9543	7132.07	6568.15	3554	2904.27	8242.38
clec-87														3634.52					459.016		20085.4		2267.25
clh-5		168.296				385.738		993.719		600.687		1333.59		496.01		1222.53	282.01				694.29	979.38	902.434	448.015
clh-6										245.012		205.755						240.006	1303.35			136.004	584.775	434.695
clic-1	5238.05	5710.73	5932.78	5324.77	5636.95	5047.47	6340.56	5476.15	12192.9	12685.9	13428	15499.2	9888.53	15815.2	15133.9	14423.8	10040.1	8197.26	25957.7	14805.2	18979.7	16865.2	8347.4	23663.2
clik-1					1265.24			23804.4	2785.92	5191.22	2414.95	7714.07	539.212		298.01		6153.32	4216.23	4532.44	1809.52	1497.27		2931.36
clp-4		2622.03		1644.02	2027.78		484.574			1723.48	859.601	1961.85	3344.08	1198.03		2800.44	2860.99	1918.3	7713.79	7960.53	2413.46	3787.22	647.926	678.251
clp-7	938.604		1613.68	1560.85	2032.38	450.451	429.823		4670.48	2084.1	2870.21	4914.23	2163.22	10847.8	1398.71	6114.65	2573.21	2763.01	11130.1	5774.66	4459.78	8298		451.585
cnb-1			1542.46							1649.46		748.861			995.538		1702.91		771.241	1969.65	279.403	1521.24	592.342	631.592
cnx-1	472.016	7359.44	2021.21	1427.3	998.664	1620.59	3115.17	17030.5	7059.57	8913.42	7170.71	15709.9	7955.55	17652.2	10492.7	15253.7	10885.8	5934.28	16234.2	10446	16574.3	7621.59	18603.7	15842
cof-2		585.512								580.851			618.788	928.429	692.026		562.202		864.895			321.171	986.365	182.005
cogc-1								583.184		1015.78	1608.35	663.031			687.017				3235.58	2010.74	645.021	2075.05		206.216
cogc-2		145.132								437.675									1194.78	461.346		833.4		260.336
cogc-3		1134.07	1706.23		1044.4					296.448		277.506	2673.86	258.01	1045.2	351.012	131.504		3103.99	2949.23	1476.01	3872.02	238.508
cogc-4			221.788		945.44			2077.04		705.169		3851.85	1132.59		2220.67	4233.31	339.013	2345.45	4765.84	4857.43	4173.69	1364.45	1349.87	4578.68
cogc-5								488.193	1499.51	682.025	1565.49										842.572		2924.02	4330.47
cogc-6	244.871	473.92	320.016						371.513	1251.69	1067.06		861.296	309.512	1027.6		268.01	193.777	1197.83	1724.68		1194.59	480.016	2272.33
cogc-8															316.694				1903.61	207.007	1005.27	211.007
comt-3			586.016	752.014															4183.63	2687.59	4003.91		495.746
copa-1	35699.3	45848.1	26131.8	30734	29282.6	21139.7	24934.5	41681.9	64677.7	75689.9	66037.6	82295.7	58080.2	68645.3	50079.5	53019.5	32485.4	37890	82000.4	76979.8	64930.6	74272.6	77956.7	97110
copb-1	14176.1	23290.6	14659.1	13890.9	13767.3	11774.2	15904.1	15081.6	38459.1	44961.7	41013.5	48505.7	27023.6	44932.9	23179.9	27553.7	16732.8	18454.1	48730.6	37975.2	36790.5	36492	42227.3	58086.8
copb-2	27891.6	27585.8	21024	24760.8	17724.4	16448.8	17323.3	48193.7	26709.1	71832.8	40329.1	56446.1	35922.2	35887.9	35734.5	32667.4	19870.9	21395.4	66892	49141.3	36619.9	55793.8	47370.8	49153.2
copd-1	16085.3	25247.6	13885	12681.3	15985.2	14050	16268	19025.4	24975.2	32526.9	22597.8	33983.4	25403.3	36764.1	20286.6	25696.6	15569.6	20480.6	45650.8	34121.2	29788	31245.3	15345.1	32648.8
cope-1	4266.63	5373.97	1777.93	1864.62	1975.55	2255.32	3234.41	4993.42	7225.55	10705.9	8344.09	9309.31	6620.66	8832.05	3389.38	11172.4	4432.68	3121.79	11434.2	13020.6	4082.14	11739.2	10213.5	8737.77
copg-1	15579.4	29842	18754.5	25581.3	19237.4	15621.8	18811.9	16596.7	37095.3	43230.4	42103.1	58072.1	43445.1	74027.7	39970.5	45970.4	27915.6	26603.1	79702.1	72539.6	69416.8	58820.7	35243.9	75415.2
copz-1	2820.72	3824.6	2459.32	2672.29	1781.9	2359.96	523.023	3235.1	5779.99	4725.67	4706.15	5346.74	3014.48		3328.56	5113.17	2245.82		6353.81	3828.64	3737.06	3776.6	4476.73	8006
coq-3								2207.65		348.752	1173.77	1943.35								1490.31		1075.11	1582.18
coq-5			180.757					2248.55	811.024		569.857	1393.08		1269.01	566.019		332.493		1289.15	425.014	780.022	500.018	1477
cox-4	4178.68	6187.62	3113.03	1305.22	3203.49	3156.09	1217	21657.6	6829.61	14118.2	8112.25	16058.5	9378.28	12597.4	12338.2	6015.6	6870.72	5833.38	21576.2	7113.79	1844.98	12228	14847.4	15738.9
cox-5A		931.909	956.924	1484.84	862.23	869.033	155.628	8259.67	3560.2	4955.25	2968.09	6527.31	4472.62	4973.61	3967.69	2467.37	2756.07	3022.37	10715	2892.53	1309.1	4771.75	4466.3	7641.47
cox-5b	1769.85	2188.76		3195.29				10187.5		2181.08	3356.09	7581.33	2710.65	8214.71	2235.14	5128.75	1668.13	3779.98	8816.22	5344.13	1659.98	4628.55	3184.57	7655.21
cox-6A	3358.52	4725.04	2578.5	806.03	2614.5	552.452		9650.29	3505.66	6869.36	7597.71	12207.2	9263.98	20104.8	8977.45	4447.62	6846.41	6272.25	23042.9	15575.5	5766.45	13012.8	10334.2	12146
cox-6b	6374.46	7815.86	5268.46	8513.27	5839.23	1079.1	3455.79	39592.6	20351.1	23074.6	16254.9	27627.9	10916.5	22795.8	10800	12185.7	9861.5	10631.4	24430.1	23888.3	16281.1	15749.1	20669.5	28380.1
cox-6c	1995.32	2627.3	2439.71	1354.14	2391.4	1842.94	1611.7	8270.65	5827.25	8238.4	6745.78	12488.5	6033.59	9365.28	5485.11	3498.71	4284.19	3845.01	9615.16	5601.97	6679.21	5754.17	5611.17	15753.4
cox-7c		577.011						1994.34	2630.97	2590.14		4636.77	2410.63	3155.55	2349.99	791.018	2591.06	1779.04	4046.09	1928.48		3363.08	4246.11	6865.4
cpg-1	2414.14	13157.3	1510.03	12864.1	5750.73	5702.69	8385.15	4776.09	2121.04	3075.06	8355.53	4548.09	3475.07	9126.51	5455.97	1779.43	1629.49	11017.1	23250.2	11658.8	13998.3	7495.13
cpi-2	20821.6	30889.9	23108.3	30262.4	32017.3	22067.9	21901.6	5491.16	20374.3	36790.7	32800.4	31669.5	42719	42524.7	27334.1	41221.6	26817.3	37373.7	59780.3	57210.6	55527.1	48931.9	26601.7	21859.3
cpl-1	21843	25946.3	10975.9	21890.2	21610	39074	9700.79	53308.7	57545.1	38213.1	85240.7	49724.7	264447	221910	122118	181323	118969	57453.7	426483	254464	174470	244134	155768	125857
cpna-5	459.01	2282.07	263.506	883.276			580.02		1220.45	3100.65	3433.65		1274.47	4088.67	728.839	785.145	934.315	1868.18	2805.55	1777.85	2136.58	3230.61	3128.01	1442.28
cpr-1	408.821	13509.9		5314.47	4087.41	8666.81	8408.42	12221.9	893.492	11064.5	14064.9	17602.5	2890.59	1989.1	7548.17		1402.03	582.018	2018.3	1555.05	561.116	5093.51	1036.03	2600.09
cpr-4	124033	211917	147035	130156	148921	106828	280127	241627	206670	216873	360927	381642	59580.7	170938	72114.3	160113	108448	207416	166071	142345	114021	76356.2	120959	182077
cpr-6	45139.3	43640.5	34249.8	25365.7	19551.6	28249.6	35604.2	23069.3	12277.6	42105.8	49858.6	25842.5	38368.2	34889.4	33223.3	22451.3	24876.6	32222.9	56726.5	69797.5	25349.5	69666.6	42653.7	37560.1
cpr-8								1176.97		822.019	2482.47	2117.99											647.648	3795.16
cpr-9	4941.34	16029.6	3183.28	9944.41	8259.37	4758.12	7084.2	6394.14	14410	13163.4	17307.8	15507.7	5985.69		10091.2	4884.42	4712.13	6906.5	31987.5	22765.8	23060.2	11121.6	5545.96	9670.82
cpt-1		309.796		469.828				3543.23		364.871	647.019	1908.05	438.429	1525.74	641.421	338.01	740.656	659.586	1534.37	3207.74	5953.81	686.198	1653.81	4280.01
cpt-2		638.019	276.222	2462.45	358.013	1559.27		5825.99	2963.91	7101.78	2696.73	10401.4	275.94	6615.85	1241.65	405.014	329.409	661.022	8100.04	5124.82	2042.65	3106.42	4723	4443.6
cpz-1	57868.7	72133	38349.8	31482.5	91457.4	63694.3	29851.7	113296	93185.6	117792	99637.9	131199	64705.4	102238	60860.9	44260.7	38408.3	55213.3	126590	92795.9	77272.5	85644.6	83537.4	110324
cpz-2	481.011				353.01			1808.05	1014.03	1362.61	1236.03	1006.36			319.008			591.017	596.016	509.758		824.529	1446.28	1610.05
cra-1		2341.9			823.024			2532.94		2862.45	1718.91	2588.85	1095.03	937.304	2930.18	1506.95	2358.99	327.693	9606.86	5567.07	5507.83	1522.08	811.77	549.107
cri-3		1307.55	289.012	609.025		110.004		879.389				1691.07	586.371	1687.07	365.012	4105.84	297.011	2260.66	4689.15	1992.07	1311.04	548.02	5362.71	3792.23
crml-1		1268.1							1011.24	2858.09	1638.4	1200.79		1356.72			64.2515		537.187	741.311	527.009	3799.36	493.78	674.731
crn-2														1132.16				186.004	309.005	278.005	978.686	346.991
crt-1	115372	133907	122448	124523	124446	102604	96938.5	186012	186261	223022	188824	277113	252146	332076	242746	204279	210739	214471	315067	279203	313030	276591	301177	366466
csn-1		1349.79		378.885	475.063	451.01		1450.62	955.026	2948.23	742.475	1896.05	939.787	2551.57	1303.84	2909.33	387.01	445.381	3886.09	5435.01	2666.01	3952.54	1479.87	3362.44
csn-2								669.14	484.221	463.447		924.161		479.021	218.004	1738.92	211.12		1104.04		603.024	957.146	370.099	1975.28
csn-3		140.005						869.855	522.058		910.87	1878.87	798.786	1797.65	262.006	776.018	353.009	314.006	3887.35	2288.42	1480.26	1074.87	1310.22	591.402
csn-4			592.255					246.011		728.815		673.716	205.322	1451.04	989.093		454.512		3265.8	1594.39	2017.93	1978.96	2368.91	1871.71
csn-6								1211.75		2729.58	1235.14	2101.05	912.73	1640.35		1833.86	411.414		48543.2	3410.64	2774.43	2236	1742.07	528.492
ctc-1												1223.03	748.772		1120.1				1757.04			1427.6	2359.83
ctc-2	2458.05	7194.91	4373.65	2142.56	2470.88	1812.05	1094.2	6201.58	5607.82	7202.34	6108.61	10630.3	10871.1	159424	7860.19	7479.92	7966.65	7903.98	17960.4	12732.3	10301.3	10966.9	9535.32	13064.8
ctf-4								1690.09	515.025	237.01		854.107
ctg-1					267.005			1370.05			393.948	478.018		584.043	204.358		435.013	957.028	3764.27	996.846	1059.57		432.712
ctnb-1										720.69					107.005	274.013						111.004	263.663
ctns-1	1455.35	1706.21	1527.7	850.12	2294.29	1247.22	1198.64	2823.29	2206.91	2602.46	3970.38	1901.45	2172.58	3462.14	1717.71	3402.52	3132.39	1894.26	4254.1	2908.45		2335.33	4377.88
ctps-1	1583.6	2878.77	559.267		394.642			2591.8	1692.16	4059.51	1366.98	4059.09	3206.21	5867.97	3169.18	4269.98	2464.2	3396.94	20854.5	13805.6	11917	6852.91	3228.88	4343.98
cts-1	17564.2	30121.2	25832.4	28092.9	28477.4	18127.3	6651.4	56030.8	48366.1	55664.1	52173.7	65414.9	35729.9	77874.1	31561.3	36247.6	34074.9	49073	94935.1	70912.3	54192.1	43440.5	76198.2	86447.9
ctsa-1.1	127511	164795	69583.9	74623.8	99295.3	86091.1	95603	213056	318197	275766	248014	231611	100197	171290	78855.1	107928	96201.2	94691.9	189646	162473	129246	141524	200924	234281
ctsa-1.2	17075.6	24669.5	6533.62	20337.2	17441.6	13765.5	9729.89	33459.8	14535.4	17538.4	21317.2	29501	10642.9	39077.2	16458.1	8353.21	2895.96	28418.3	39773	34445.6	36751.1	17481.2	16464.7	49353.6
cua-1													978.355			844.686	680.019			1012.01	1144.92	2300.57	3008.83	1066.67
cubn-1	97644	325853	88520.9	276176	304977	272202	76083.4	606852	555552	547821	573324	703194	193761	323254	195898	202889	121036	233273	266575	107000	49825.7	282886	428540	606723
cuc-1	916.032			447.724							1739.18		14425.4	987.027	1034.85	1235.35		3769.88	5749.62	1473.05	2776.09	892.266	2030.4
cul-1		422.011		732.018		242.007				1068.67	488.014	3700.67	1035.56	1989	1679.15	2781.84	1097.78	971.026	10175.9	8430.85	5497.46	4453.4	2306.06	1072.06
cul-2												672.506							1155.38	562.463		1081.15	784.942
cul-3			470.529					3875.3	1194.26	2188.18	481.964	2844.57	670.931	1711.01	368.012				2592.65	1030.12		705.595	971.025	1238.03
cup-2		1785.41				1618.91		4590.11	2858.29	4536.74	3538.83	4805.21	3279.06	4181.57	2630.73	4235.36	2702.52	2050.96	3903.73	3288.01	3334.09	3852.05	7004.35	5771.65
cup-4	3123.08	104091	7732.26	51938.7	67224.3	90173.4	38867.7	220411	208790	183915	190849	217454	64613.1	86969.9	103561	110334	74556.4	75289.2	126979	36160.3	22049	101934	191185	228878
cup-5		1672.29							3175.06							7009.11			514.009			595.113		874.027
cyc-1					634.335	759.206		1784.15	1135.48	667.083		3906.45	1057.02			905.478	569.99	2661.07	6276.51			1276.3	4972.15	1990.41
cyc-2.1	10009.9	18619.5	10113.2	16122.4	15896.4	9036.47	7189.08	28699.7	28757.6	29867.1	30179.9	31471.9	24145.6	38718.3	22564.7	26509.5	22618.3	26979.8	47026.8	35526.1	49259.5	27638.8	38789.4	37277.7
cyld-1											435.016		431.95						601.896	362.012		339.013		148.505
cyn-1		1662.98					389.376	3183.49	1972.15	1287.2	1399.14	4960.62	750.507	1918.55		2179.21	959.792	2172.79	4424.71	2228.86	2204.09		7105.64	4050.16
cyn-13								1259.2			243.009	207.01			1224.22	1724.69			1871.98	1446.52	765.989	1042.24	963.136	1678.02
cyn-15				758.483											563.461				2728.05	1037.33	505.783	476.637
cyn-3	19269.5	18237.2	10250.4	9341.22	10523.8	12538.7	11535.2	1088.02	33563.2	34079.3	30571.9	35398.6	12179.1	34674.8	11246.6	23470.3	6049.4	25640.3	48246.2	33736.8	28811.3	27904.1	28963.1	44398.5
cyn-5	114202	142530	125846	138101	108489	102206	105161	252666	275948	264606	231852	268002	178501	264938	178876	186586	139894	170735	207478	197666	212898	207547	352242	312508
cyn-6		193.006						4315.35		2562.55	1001.02	7251.98	4745.27		179.574	232.094		3638.05		3235.83	4806.49	171.943	3759.98	341.447
cyp-14a4		555.781								1004.03				1989.36					770.811		2462.06	3832.08	465.582
cyp-25a3		2254.47	615.015	2913.47		913.227		177.443	2513.07	11961.7	19803.7	1648.8	17146.3	14914.6	3769.72	1027.8	532.738	2407.15	3361.93	3262.11	16552.6	17915.1	2495	18256.4
cyp-33c7													217.006		488.015		388.01		766.293	441.964	194.005		2171.86	1918.45
cyp-33c8	1980.61	8561.3	926.693	2686.93	3137.19		3368.22	2774.06	6003.15	5974.65	12362	14348.6	4219.01	7536.1	4019.36	6190.06	3885.11	7633.47	6890.86	7907.84	6351.27	8523.79	30235	9857.84
cyp-33c9												633.245		1139.24					1493.14	1213		1333.04
cyp-34a8							333.448	239.126	472.912			653.02	5420.19		1237.59	694.959	2069.38		327.256	720.089	923.371	6618.59	21525.1	7979.86
cysl-1	432.725	670.017			1133.76					1517.49		1662.77	349.097				942.026	837.831	4645.04	2629.83	620.453	1587.76	1103.04
cytb-5.1	794.673	1127.03	824.406					4058.98	2003.36	2335.06	3880.09	5803.85	944.205	2226.15	1599.46		1074.02		2732.93	1134.03	1570.04	1636	2010.53	1808.71
cytb-5.2	1285.91	2919.61	899.89					431.012		2020.57		2028.09	2771.35	5156.8			2132.89		3461.37	3177.03	1871.21	5109.13	3022.66	2443.39
czw-1	1018.78	821.115			453.014					932.917	349.01		734.089		230.642	1036.91		2264.82	5265.35	1736.72	3354.4	1918.2	1873.22
dab-1	32741.3	54859.5	31012	32894.2	32998.9	36875	39554.9	33433.8	87173.2	102363	96361.5	95511.3	36569	50945.1	42025.7	32953.1	22743.8	41358	46961.4	48687.8	40540.6	49562.4	83960.3	90929.1
dad-1	2980.45	4216.05	3872.1	2306.31	4665.74	4711.56	4571.24	7985.32	6904.62	5086.8	7260.38	6429.18	12801.3	16885.3	11331.5	10988.3	9642.48	6885.17	16502.2	13698.7	7627.19	15068.7	12425.3	16003.2
daf-22															234.32			385.322	2533.01	1067.03	500.118
daf-31									664.474	363.012		1012.25	739.26		2828.37	2277.05			3694.63	1957.85	663.015		1636.53	2979.29
daf-41	6174.59	7364.67	4123.99	10620.3	7739.18	4571.72	4147.09	6172.31	8625.98	7028.83	8280.48	15278.6	10364.8	17730.7	12407.2	12432.3	8912.32	29488.3	61059.8	35869.8	37711.1	16934.8	13856.5	12758.1
dao-3	592.926				634.66	702.019									729.021	809.116		4511.8	14281	5840.8	1141.56	1206.04		1004.03
dars-1	24820.4	32121.9	16780.2	28032.5	41752.3	15108.5	17761.8	35138.1	49914.8	48541.9	45081.7	79062.5	114114	77976.5	73278.9	59227.4	34570.2	50636.7	115260	138130	132319	85315.1	37218.7	59921.4
dbn-1	930.633		733.375		506.012			503.319	593.611	449.018		2092.05	2697.85	3535.2	1401.56	1699.41	990.337	1697.17	3947.3	4551.55	3649.54	3163.19	3170.61	3409.7
dbt-1	2837.14	4680.54	4473.69	1574.35	2882.35	1051.34	367.013	20981.4	9899.34	10469.6	10029	14959.4	3528.48	9470.97	5138.42	3394.58	611.776	4081.42	8493.98	3682.85	4683.83	2177.03	9860.78	7612.39
dcn-1													1244.62			1258.94	643.02		1768.44	1175.09	2676.83	895.721	552.771	733.82
dcs-1	573.067	983.3	597.834	658.721	528.875	488.13			676.79	1845.34	1338.41	1484.69	1450.08		1208.39	844.403	169.257	1331.69	1558.53		1841.82	960.636	1974.07	1798.4
ddb-1	646.253		506.051									1007.78					1805.01	317.008	4131.56	3145.23	2644.85	1331.03		1001.38
ddl-3										286.009		356.325	843.654						1346.03	1393.86				1666.55
ddp-1	494.014	2031.25	1428.23	760.977	704.023	914.029	482.017	5571.43	3077.08	3787.52	3635.92	7630.71	3260.11	5083.05	2416.97	2505.34	3256.89	3424.25	5559.99	4242.98	5534.55	2779.73	7026.31	9553.82
ddx-15													321.578						1232.24	304.213	321.579			170.068
ddx-23								719.486			590.384			1385.89			454.982		1614.78	1130.58			1360.37
ddx-46		276.007						7090.71		4132.1		711.02		2516.51	595.013	457.012	128.566		930.773	491.367	372.105		827.02
deb-1	4678.6	7050.1	6083.22	4780.65	6004.15	4773.77	4458.94	7830.77	11550.5	20109.9	12305.4	13663.7	2267.02	6315.04		3452.71	1591.12	2375.44	8633.23	3098.34	1701.7	4011.67	1886.97	908.77
decr-1.1	3806.65	6254.68	4539.15	4934.96	2510.18	811.032	1232.73	4753.77	3555.74	9428.83	8502.8	5598.08	5316.48	12303.6	3679.52	7977.6	401.018	6528.72	4542.92	2483.09	4962.85	3190.37	6528.25	11035.1
deps-1		458.014																794.023	4230.06	1181.03	691.354	1242.17
dgn-2				3286.07	1059.44											1278.46		1048.71		1770.4	4993.04
dhc-1	499.566	2321.81	2276.24	2689.8	1874.91	1330.27	2068.29	10102.1	9156.91	13369.4	8737.6	21744.2	15715.1	31222.5	19366.3	37251	12783.6	6836.79	58697.3	40634.9	50781.2	35631.4	29197.5	44056.3
dhfr-1				484.008				547.158				1271.95	444.012		612.518	1864.66	404.009	1072.34	8085	2342.37	3405.76	2835.47	1967.86	960.772
dhod-1								1869.6											1714.97	1028.88	1597.91	670.706	926.304
dhs-1			1168.45				340.101	939.983			896.026		1140.13	2250.25	916.237		666.997	723.019	1896.4	841.633	2176.56	695.017
dhs-12	9293.56	14054	11910.1	14520.7	15004.9	7633.61	7674.5	10302.3	16457.6	14149.2	18900	23769	24835	44895	26696.7	33011.7	26007	24434.2	72614.3	50161.3	40450.4	38327.6	28968	22270.1
dhs-13														1111.21			227.068		1813.46	320.008	222.006	237.005
dhs-19	970.03	5344.01	3027.66	3664.69	879.148	3654.62	5357.08	6956.72	1982.02	8788.69	8251.91	11793.6	4613.6	3984.39	1574.9	3884.36	3835.78	5468.76	973.03	10878.9	4078.12	13266.2	97.5443	2010.28
dhs-21	199.456											605.343		1041.8	1538.07			4186.71	8553.26	5332.72	2474.13	340.009
dhs-22	273.566	1234.6	612.61	1074.39	1125.03	1563.22		3560.76	840.138	4930.81	1545.13	6860.14	2485.42	2526.07	2535.29	6147.98	6808.13	2199.23	5311.57	3519.19	4262.11	3384.5	7323.36	5020.98
dhs-23	3668.41		2090.04	1052.38		11682.4	5168.12	1352.03	2150.64	10920.1	2913.89	2998.58							3372.81
dhs-30					520.815			474.203					553.273	1557.9					807.018	1533.94	2069.93	924.316	966.025	1312.99
dhs-6	665.73	1225.78	1663.58		843.946		204.343	9482.16	1187.07	2537.94	7161.68	9588.54	3870.93	9829.51	2899.39	1989.94	2912.09	4127.52	11624.1	7027.79	5915.7	3835.21	7459.14	7414.12
dhs-9	2144.55	3410.89	217.008	700.154		1412.42	1468.04	18533.3	2149.9	9170.79	9265.65	14866.9	10317.9	8490.2	8445.45	9559.32	7278.47	2235.18	11047.9	6765.91	6679.49	11294.1	18862.3	13813.6
did-2	1921.47	1203.96	2882.6	2861.35	1963.23	534.394	1610.83	13087	7166.34	9527.82	9427.6	12127.6	6464.34	12769.2	6512.66	6183.45	6435.32	4753.6	13090.5	8491.54	6970.16	9688.49	12485.9	14510.6
dif-1						1006.02				2254.05	1312.53	1745.1	3181.81	4220.15	2688.57	4730.79	1646.58	2527.02	3851.1	3290.28	5652.43	4465.65	2268.21	2788.47
dig-1	336549	256889	272615	105863	220523	242295	119666	366710	380121	594267	313994	485290	608263	587091	399631	492789	376551	315994	506079	549285	527129	626302	605825	673275
dim-1		225.301	1502.94	199.632	852.025			9349.68	1742.99	2920.14	699.389	6459.93		924.506	838.03		12138.3	3100.72	11175	3043.51	1905.39	1048.61
disl-2												222.106			1508.93	763.017			2286.35	1636.35	4126.82
djr-1.1	4139.72	2848.45	2830.24	6321.5	3417.34	2691.18	2759.15		3118.82	3828.7	3992.51	5086.83	10099.8	10125.5	7727.94	14520.5	6840.02	16275.8	20731.6	15099.4	16741.6	9852.52	7529.84	7573.18
djr-1.2	686.495	6066.3	3598.87	3761.89	2229.56	1600.94	3298.66		2528.07	5406.05	4168.69	5460.86	18136.3	20921.5	11830.6	33599.8	10075.8	14884.5	19789.3	13580.8	18800.2	19714.7	7591.39	10236.2
dlat-1	6272.11	5198.75	3195.95	1151.29	1519.32	1717.02	607.019	11321.2	6869.66	18322.5	7850.31	14164.8	6884.12	9311.59	3603.13	1556.39	3505.75	3440.91	19696.8	16360.8	6661.53	3059.59	9435.82	7840.18
dlat-2		514.015	687.679		213.27			1601.15	385.639	1044.52	1159.25	1491.16			779.91	346.534		197.13	427.495	1324.37	1244.15	257.009	1099.35	1911.01
dld-1	199.39		122.439		303.282			1709.54				2152.3		4329.73			172.382		206.006	782.525	144.816	197.63	376.573
dli-1				1541.59				2127.88			644.023	457.614	1309.06	10121.9	3399.5	49919.7	2473.89		10020.6	2683.21	10558.6	7931.49	966.699	2369.44
dlst-1	1062.02	6544.69	3821.46	3889.54	3134.38	1380.03		12441	4248.33	7659.95	7572.91	10756.2	6364.16	13364	5400.48	8163.63	5107.76	5888.15	11695.9	11392.6	9593.85	7743.8	5751.71	13502
dnbp-1	13257.8	14273.6	13766.1	9582.6	11865	9847.07	11367.2	6299.14	19293	41300.3	23161.4	26092.4	20641.2	31792.2	15308.1	30960.5	12770.7	18492.7	30233.7	22860.6	20319.2	27383.1	36415.4	38533.3
dnc-1	1011.84	564.519	799.94	331.011	531.161			5968.7	1321.69	4945.45	1059.12	5427.72	2572.73	1479.64	529.019	1601.54	1063.61	474.015	10598.8	6134.04	4954.64	5421.24	6348.32	6819.8
dnc-2	1956.46	1953.91	1722.76	1414.06	1734.76	573.445	674.57	6905.66	3121.55	5478.41	8451.7	8366.21	7750.32	7604.79	3473.8	4979.34	4204.29	4138.93	10222.9	9133.21	6566.37	9091.94	11145	8347.75
dnc-3			263.385	483.014				1291.04				2540.16	682.063	2375.18		1370.42	1648.04		1694.93	4198.83	3251.25	1847.42	2275.58	2906.28
dnj-12	973.172	1744.21	560.02		207.936	344.576	676.315	21551.9	6250.81	13309.7	8966.5	13714.8	1236.04	2299.47	2420.57	3179.22	790.591	1612.67	3788.43	2624.05	2883.29	1147.88	12467.9	4539.87
dnj-13	2809.6	6866.89	4157.93	3935.76	3266.99	2644.72	2402.03	6918.96	7897.1	10043	9147	11873.4	5103.88	11754.8	6470.91	8278.17	7106.24	4735.66	16961.3	12102.9	8628.08	8990.49	11646.3	10666.6
dnj-16	1867.4	3589.81	1815.32	508.094	1012.28	731.648	2371.89	6506.49	7750.55	9316.28	4955.85	13342.1	10263	6424.43	3861.63	13194.1	2373.92	1333.96	14487.7	13695.5	7177.17	12323.9	7984.52	14446.1
dnj-19		1162.72	72.689	748.02	2089.92		558.015	8067.23	3309.08	5186.29	5005.48	9647.14	3581.05	3049.07	5504.85	1907.61	2494.48	4933.89	5499.92	7416.16	7575.07	5422.91	9437.96	4781.82
dnj-2		386.185		839.241				1184.08		389.947		1402.61	2063.53	1433.24	1758.12	2010.43	2129.17	1284.61	2816.3	708.23	901.579	3207.65	3055.94	3886.03
dnj-20	374.013	230.634	891.033	704.031	854.034	334.497	428.711	1409.91	1965.16	2357.81	2389.98	1721.38	2413.52	1880.47	1138.04	933.857	972.649	537.221	1559.83	960.637	1418.05	1139.07	4854.06	2984.26
dnj-25								351.513		477.393	881.707	7913.78					134.942				244.008		6112.93	2573.55
dnj-29	2431.58	3574.44	628.398	342.009	321.721	1598.56	2377.7	9386.47	8648.15	5999.61	4453.53	14452.7	4842.49	8608.75	4001.7	6228.78	4070.07	3271.93	5875.91	4781.59	9022.34	7294.79	18387.3	21063.5
dnj-7	6022.58	5346.1	5277.4	4720.7	3198.56	3821.95	3300.98	13130.4	6817.07	10600.1	8003.13	13037.6	11132.3	11967.3	11129.9	16735.2	8399.64	8613.97	15035.9	13487.6	15743.2	11984.1	12745.1	19830.7
dnpp-1													1136.4		874.024	440.378		702.024	1057.49	2683.8		927.055	317.315	217.006
dod-17		884.783				350.01				138.693		234.547		1103.02				2557.19	1349.49	1632.53	1373.47	459.108	470.195
dod-22		404.827										515.013		3039.11		1096.51	78.0643	436.888		1208.03				1033.95
dod-23		1939.39					772.812	789.335	546.089	856.798	1984.42	1290.04											800.957
dohh-1			196.689												455.012	1464.61			1298.87	959.345
dpf-3	609.44	406.495	261.009	1020.34	474.016	299.011	363.915	431.701	2516.2	3939.36	2159.13	4810.25	2503.69	6008.7	4711.35	2023.78	2256.31	4817.75	13126.7	7778.87	6921.44	7178.29	4334.36	10263.7
dpf-4	3432.09	587.338	391.009	2450.28			1381.61			895.175	1368.02	1410.31	5054.8	5633.31	1987.49	2397.74	4249.07	6855.22	18435.7	8342.63	7873.62	11574.5	4412.51	5493.4
dpf-5	5163.04	866.793	576.865	3622.57	1922.75	1682.14	2275.47			1048.2	402.652	5501.92	4734.75	10916.9	4260.37	11599.2	4129.53	9047.88	21736.3	15248.5	13486.8	9201.26	5323.88	9861.36
dpm-1	3376.39	4779.83	3529.84	5061.1	2234.27	2504.27	5204.17	9168.91	5470.73	8824.53	13447.8	11450.9	10533.5	19962.2	8900.79	14937.4	9447	7865.45	17710	15187.6	17778.3	16582.9	13374.3	27671.9
dpm-3	1141.19	1510.02	621.013		1093.39				1361.68			1672.04	2467.05	2601.89	1379.12		1475.03	2042.04	2373.05	1692.04	1948.04	1884.04	1923.04	2092.94
dpt-1	6290.62	2933.03	4273.18	7939.66	6466.74	2018.73	4457.58		1696.76	5974.21	4895.72	7513.4	7047.33	12170.1	8030.74	13458.6	8025.65	13111.2	25046.7	17374.1	17320.4	10492.9	4485.47	8018.35
dpy-11	1595.06	1892.98	1880.99	2524.55	816.652	619.653	994.037	4410.73	2287.88	3450.26	4232.79	7427.73	2608.58	4454.07	3423.43	3819.12	3008.23	3352.3	8276.79	5168.48	5722.89	2692.11	5744.04	8880.22
dpy-18	5073.84	12316.5	7718.49	8499.63	6590.12	4872.81	7003.2	16262.2	16325.8	22026.7	20103.3	22304.8	30456.7	33670.6	21123.7	37922.9	21168	16877.1	46722.1	45472	47005.6	52685	33299.8	39358.8
dpy-23		4196.48	1709.73	3000.74	1830.65	1771.32	1603.56		1111.49	2920.63	1450.61	732.023	2760.22	4234.75	1454.04	6350.87	3738.27	6485.37	10355.8	329.431	9308.9	6786.02	3875.86	2620.33
drp-1	1568.64	3299.69	1111.31	2182.2	1158.41	1316.03	1701.83	11987.6	4777.79	8689.89	8520	12707.8	3830.55	7512.94	450.14	8195.29	4727.77	3401.98	12192.5	10816.1	10495.5	8331.99	14903.5	16282.7
drr-2								4220.11	1881.05	7185.42	2908.97	3035.07	3977.51	1098.08	3186.66	2914.49	3550.74	4649.43	6670.09			3840.36	4432.12	2662.48
dsbn-1								795.988	442.834	1011.98	1304.93	1228.45					566.105				268.884	285.236	206.135	514.18
dss-1	3480.1	2533.08	2367.07	3064.09	2647.91	2140.39	2171.07	2375.94	1673.98	2881.22	3383.58	4690.13	4944.05	8532.22	6416.17	4233.36	7233.21	6369.61	16271.4	10254.5	6733.53	8795.46	5662.15	4691.48
dur-1			329.39			141.63				1022.17	3676.43	1699.83	393.012		128.005			504.554		1319.61	776.03		2119.06	422.017
dyci-1				1078.58				358.208		3112.57	1324.05	3777.81	2285.17	4238.62	2259.9	1221.48	1202.63		5342.75	3418.12	3020.69	1467.13	4231.72	1775.17
dylt-1	980.798	1558.34	698.637	1119.14	913.026	423.759	961.028	392.009	3315.94	8156.05	7108.64	7325.65	1448.04	3364.06	1366.03	1677.05	2745.09	1758.7	6412.82	2542.51	2080.05	5003.51	4947.13	12658.6
dyn-1	21229.3	33784.2	25720.9	23620.8	24297.5	19591.2	21404.7	7614.29	49983.6	59609.9	71534.2	67685.2	47067.7	93663.1	21568.1	55587.2	36083.7	33611.4	79665.9	70818.4	52330.5	76779.5	53761	96069
dyrb-1	1269.46	958.967	659.166	1360.05	157.755	277.865	858.213		931.029	1030.09	1209.37		1141.51	450.91	1239.5	1778.4	1356.32	1559.98	2976.09	2353.21	1778.3	1870.87	2116.24	2251.48
eak-7			667.09					1051.44		615.532		1497.43	1702.75			423.719	527.946		4115.42	1172.09	759.53	2873.26	1404.45
ears-1	18455.4	20419.5	16774.5	10580	10136.4	4763.35	11247.6	74682.9	31611.4	46528.9	34867.2	60083.7	37672.4	62116.7	31011.9	31270.4	25607.3	27906.3	76142.9	66514.5	72323.2	51231.1	40808.8	64841
eat-17												168.006				2103.05			1496.07				548.766	500.775
eat-3		894.513		445.014				4455.77		2937.68	2038.19	1586.35	588.447	1225.04	189.005		485.137	311.134	2795.01	3029.75	1732.5	2036.15	3935.12	1366.04
eat-6	15896	21696.4	10083.3	13836	5124.71	5976.41	7219.9	62423.9	34408.5	41185.7	39514.9	91810.5	30228.9	71143.6	29557.4	62299.6	49503.2	24828.9	51043.8	44302.5	163985	47462.6	67143.2	80078.4
ebp-1	1602.71	3190.64	1286.47	1663.12	2376.32	152.196	2641.91	482.429	7797.43	8246.7	3481.33	8655	8869.27	14037.4	5339.46	9115.35	7393.09	10069.4	19892.1	11788.5	10322.6	10387.1	4352.67	15612.1
ebp-2	1684.49	2955.5	1414.38	1623.12	1636.62	939.032	1307.18	8699.37	3766.21	8354.13	10277.8	9637.44	4469.9	5787.07	4545.86	8271.72	8244.9	3255.51	16926	5904.21	7162.62	6602.65	7933.86	5750.33
ech-1.2	2801.6	9185.52	6498.91	3797.96	5829.1	1637.13	681.018	32990.5	11556.3	20335.5	15688.6	25997.1	16506.5	45368.9	13692.4	18278.4	14243.6	16844.1	40759.7	31360.2	25119.6	24922.5	26004.5	30255.3
ech-2													1085.02	1628.03					1004.66	1239.02	846.048	2192.68	406.132	1191.47
ech-4	635.017	903.019	878.024		486.679			5946.27	1942.73	5681.64	3653.03	9076.31	355.849	2724.55			1467.34	1105.02	8186.53	3791.99	3302.8	3641.77	3958.97	4962.49
ech-5	644.986	1886.66		1634.69	2079.47	1038.08		2997.76	3576	255.025	3636.85	3765.97	2081.07	4746.84	3820.04	1535.93	2291.02	2228.48	7082.88	6403.09	2161.66	5060.58	4706.1	6426.32
ech-6	14858.8	16588.4	19113.3	16880.6	30972.4	10370	2261.84	29907.2	19990.5	37370	15970	33218.8	22698.3	38447.9	23406.7	24713.1	21382.7	39758.8	96013.7	55732.3	35407.9	36411.3	35079.5	31538.6
edc-3		724.711						6164.63		4133.39	2142.97	1207.11	886.017	2185.12	772.63		910.771		1898	1326.61	419.017	549.115	2956.97
edc-4					212.756			2452.36	425.012	2380.06	1728.1	5535.14		1029.21		1100.91		298.009	1506.03	828.962	288.571	476.012	962.63	572.971
eea-1	2764.37	3315.47	4244	3577.32	3217.49		2747.06	3683.28	4792.23	15597.3	10424.8	7757.91	8387.14	3569.78	6678.24	3117.1	3385.45	6020.41	13866.8	9985.67	6767.94	7645.02	13912.6	9130.56
eef-1B.1	53300.8	44622.3	39924.5	46193.2	46059.3	30883.4	33476.4	17191.2	12329.1	10660.7	12344.4	14242.4	70153.4	119681	83899.9	75616.5	53383.4	80430.8	233611	162771	124272	98601.8	9775.08	11086.5
eef-2	235517	396963	176503	312025	256786	199365	192672	184554	340792	388623	361499	538759	388593	727698	466160	487405	331475	565958	1.383e+06	928580	868353	596707	579704	643585
eel-1	2717.96	5300.13	3017.06	1614.13	1765.67	813.617	1296.84	14802.5	8229.77	13524.8	11033.6	16604.8	16317.5	31179.6	7157.51	14675.6	8544.61	12675.6	44392.4	32475.1	22139	28300.8	29711	22599.9
eelo-2		184.006										746.379	466.08		252.009			519.59		423.484	533.014	273.431	553.177	396.171
efk-1														828.924				661.265	1037.31	1156.04	680.019	932.648	663.278
eftu-2	115.003	601.992		640.022	470.501			670.025	956.214	429.763		875.737	992.906	397.386	789.901	690.794	914.812	1207.48	11945.4	5562.23	4995.33	2714.85	1598.78	1825.39
egal-1										442.876	285.007			1144.17		1037.03	316.011	602.04	1596.16	983.176	718.022	536.021	1063.83	2396.98
egc-2								11787.4	1494.74	2356.9	1294.78	2235.15					540.018						2371.43
egg-6								4455.92		1185.36	1693.3	3595.32								1218.04			857.2
egl-3		1830.88		1833.87	2279.12	331.576	1786.28	6055.07		1574.05	639.799	1044.7		820.714						351.473
egl-30	2834.67		1596.64	2721.78	3127.23	729.114	1348.04	3354.06	4506.23	9546.28	2448.38	5262.56	3429.09	1524.11		2737.76	2762.31		2443.77	1802.9	745.02	1092.38	5071.8	1881.27
egl-4	8871.89	11878.7	7029.33	11230.3	4191.42	1969.79	3307.37	28475.9	18999.5	33971	20487.3	25190.1	11777.5	23510.8	14431.3	16223.9	10809.4	9817.36	31443.6	21459.8	21016.9	17332.9	16108	11037.4
ego-2	534.016	1431.93	1170.26	1402.04	1410.01			1631.57	5676.55	4326.85	1708.43	4212.84	3383.2	6880.29	3070.65	2602.23	870.026	2367.08	5987.05	8411.06	4711.11	5771.85	4232.85	10240.3
ehs-1	2608.51	3926.44	2588.03	1486.85	949.687	2452.32	3752.11	6402.27	7333.51	13818.1	5641.71	10668	2534.76	5556.21	2133.26	1840.59	2224.62	1912.67	3097.88	5267.66	2145.22	4165.52	13615.3	13423.7
eif-1			313.014						543.528			406.954	261.009			380.445	204.693			445.46	515.015			247.447
eif-1.a	784.786			880.133	704.427				2055.87	3462.67	2065.73	5232.71	4260.83	2474.89	2371.45	1871.75	2298.5	3798.83	6864.63	5245.11	5791.03	5136.36	4128.47	5997.73
eif-2A	1174.33	2604.45	2043.12	3964.28	932.446	1021.44	1050.01	4857.03	3653.89	4984.17	5167.33	6086.48	4899.7	9795.23	8132.11	2368.07	1478.61	5104.13	29015.2	18779.8	20268.9	11775	9668.84	8146.33
eif-2Bgamma		802.019									429.655	803.813	583.536	580.694	314.882	620.831		274.96	1159.11	1318.72	800.489	438.826	644.042	2592.85
eif-2alpha	1031.08	10233.4	1622.36	2512.8	2264.31	923.98	2191.87	3793.16	14104.8	14877.4	15432.1	19465.7	12093.8	13970.3	9189.88	8706.82	7327.31	8196.81	23774.2	17835	12356.3	15879.9	17131.6	19549.5
eif-2bbeta													362.898		327.723	605.854			359.006	1971.88		285.006
eif-2bdelta								3982.4	1113.74	2434.62		1567.68	761.854	1751.58	497.015		707.006	585.016	3028.27	2038.53	2259.65	1924.34	2065.78	2125.23
eif-2bepsilon								1584.05		1302.14	684.209	1535.86	1299.88		218.006	1968.07	398.014		3418.82	1607.62	1439.57	1639.99	1604.73	1081.53
eif-2beta		2593.58								1716.1			1665.02	4315.08		1689.26	910.017		2836.53	2654.44		1887.59
eif-2gamma	7472.51	14399.9	4943.25	5014.99	3131.97	4119.35	3644.53	5265.97	8171.38	11094	8451.71	14355.9	12134.3	22098.6	10838.1	13490.2	8104.89	5757.72	23943.3	24848.5	17927.3	17334.1	12411.1	18151.4
eif-3.B	4583.35	12623.7	4275.22	6339.43	6825.49	3497.18	479.068	10372.1	9396.03	18608.5	12836	23853.6	9607.31	18663.5	12474.7	16163.7	9993.76	8408.42	35154.9	20220.2	20709.8	18290.3	17558.2	23736.9
eif-3.I	5557.44	3685.86	4979.94	6151.8	6259.02	2414.23	2421.91	6031.77	2974.11	4943.72	5327.44	11920.2	8479.52	12310	8745.06	10430.1	9024.52	10434.7	27139.5	17479.7	18251.9	12050.4	12491.4	9198.85
eif-4a3	2644.22	3681.33	1972.86	6605.55	3275.63	1668.91	1779.28	8161.65	3520.74	7237.52	5550.48	10970.1	3790.59	9770.42	6701.98	7031.51	5738.07	7894.38	24420.4	11763.8	13999	6986.84	11281.5	8307.13
eif-6	5289.39	5662.79	3114.05	3203.91	3897.22	2664	2718.08	3659.34	2967.69	4402.08	5136.07	8270.25	9023.56	17527.2	8359.63	8791.58	7415.56	11359.8	26128.4	16735.9	18600.8	12064.8	10100.1	11013.2
ekl-1								920.498				715.916	445.872				380.911		1977.99	2062.11	1164.33	779.027	838.463
ekl-6												120.067					219.044	332.013	2773.57	765.281	1377.93	1169.03
elb-1				804.619				294.347	5919.61	5495.82	5656.35	7059.62	2073.6	3501.42			860.017	3235.26	8610.13	5892.15	4789.93	845.025	6893.91	4956.81
elo-3										394.754		347.607			375.176				430.015	506.741	192.007		499.073
elpc-2																222.882			3174.8		835.019	390.012
emb-4		694.604								997.222		1875.53			682.893				1618.65	1372.03			226.924
emb-8	533.226	1221.68	143.003	362.75	617.025	488.394		2475.28	299.007	392.051	599.014	3253.33	2370.19	5448.64	1350.34	1263.01	707.013	1702.97	3084.21	1857.31	6621.11	1951.06	2885.01	1353.32
emb-9	1263.16	3104.08	1515.53	899.024	1669.04	1053.66	1105.07	2046.62	1747.48	3994.76	2404.28	2699.38	3274.98	3268.17	1486.19	2151.51	1528.04	1728.04	3424.39	3132.07	1885.1	4267.84	2796.06	5673.11
emc-1	2594.68	1400.79	526.358	1004.26	2323.61		351.2	3755.13	3752.36	6675.49	1698.21	5674.76	1461.42	8026.69	5651.13	5300.72	3150.71	2538.94	4931.72	9307.56	3359.98	6191.53	7167.88	8274.95
emc-2	2306.74	3616.32	1357.49	599.356	553.181	2140.81	220.283	7591.43	5597.26	5158.31	6088.49	7700.73	4387.15	3735.88	4470.96	4227.45	5769.58	4699.51	6667.25	6464.39	8958.47	8292.7	9944.21	10970.5
emc-3	667.274		398.758			280.011		968.03		3148.52	956.836	2177.06	1845.57	152.008	1061.82	2482.79	246.011		3439.24	2819.27	1160.77	1492.04	4994.38	3224.44
emc-5								1373.04		718.942	763.059	1014.59											1562.04	1437.35
emc-6													402.513	762.122	758.734	971.035	477.704	748.024	817.032
emr-1								7173.82	708.858	1319.22	625.6	1177.31	969.455	3596.44	957.137		226.491			1323.97	3339.59	517.964	1917.69	1506.59
endu-1								5031	612.88	1815.22		2459.08			382.387		821.577		613.018		518.641		1994.58
enol-1	106994	111818	77093.4	130789	110407	96302.4	90465.1	24220.2	130626	151411	142152	164657	126964	179966	102190	156974	96191.4	186063	350764	229966	195749	169188	145040	162001
enpl-1	131804	140451	111326	131937	118123	108535	103318	277979	204320	264886	230987	301971	193608	291458	218817	198821	156242	169132	278981	224279	229725	209970	284789	277677
ent-2											1021.03			2556.43		455.014	849.816					863.327
eol-1	1375.76	94203.4	42216.8	3166.73	39954.7	7757.03	9512.48		107845	145078	71278	47059	124002	215964	145367	134080	147456	104398	125212	280492	220520	134891	268074	408690
epg-3		1067.38	1138.61	1028.66	2994.7		1663.26	2802.69	1572.83	2535.02	1262.23	4471.05	3648.13	7747.96	5010.33	3987.1	4696.96	4818.09	4701.91	6203.67	4056.7	6406.7	3353.21	9033.22
epg-4													521.547			722.316			711.238			667.242		829.024
epi-1	13109.6	39710.2	9257.13	11068	22337.6	11592.1	9134.47	105488	39726.1	73175.5	29601.5	37930.5	45423	66264	24049.5	39541.9	22447.7	31254.7	78730.9	76082.2	43436.2	79990.1	53843.8	27373.2
epn-1	743.02	1004.13	1610.93	774.024	588.721	707.567	1309.04	9197.61	4212.61	7415.57	5837.91	7263.23	3132.18	3585.11	3714.49	3559.75	1089.5	2341.74	4912.99	2655.61	3654.83	3764.86	7762.72	4065.1
ept-1		1416.1						316.722										1849.31	3512.03	2182.93			2129.54	2566.08
erd-2.2								753.27	1084.29	1429.04		926.272											2197.68	1955.92
erfa-1	7055.57	12741.7	5072.05	8158.27	4657.69	4168.06	6433.56	5983.57	9487.74	14436	12224.1	16237.8	10585.7	18520	13126.7	15582.8	5451.39	9882.95	34001	20537.5	17404.3	13730	14313.3	13686.5
erfa-3	7280.01	9437.97	5547.15	7519.03	7102.46	5697.33	5050.46	6721.01	11938.3	18442.8	17352.7	20904.7	9623.11	17853.5	11148.9	13363	8418.2	9368	32898.3	21978	17457.2	18510.2	19682.4	19954.6
ergi-3								430.014	990.433	1245.39		754.028	373.696			640.548	429.838						594.02	1060.51
erm-1	2485.48	5444.7	852.209	3925.21	512.968		534.521	15587.9	9059.18	15989.2	1958.68	13886.7	7022.48	11088.4	6462.95	18423.9	8203.03	5062.44	34163.4	17682.6	17828.7	15254.6	14488.8	21230.4
ero-1	391.033		409.05	467.433	982.139	1023.01				1363.8	2659.74	3706.35	2904.23	3993.67	2373.4	487.275	377.602	1324.12	2961.72	2307.1	2206.95	2569.07	3055.58	1943.36
erp-44.1	4594.91	7691.59	6432.79	10723.1	5814.98	5096.32	3985.1	16027	13615	10432.4	14151.8	17929.6	9757.07	14723.6	9692.08	15915.2	10193.7	11195.6	17462.5	14930.1	13690.6	19426.1	19619.9	28744.8
erp-44.2		760.474		241.758	891.561			1373.48	1665.73	2173.1		1183.8	3473.34	2291.96	1626.03	484.755		979.703	2068.21		3541.73	2666.72
ethe-1		620.462	669.431	1003.53	1255.79	1029.09			354.276	846.857	922.084		1038.41		823.027	1118.73	654.658	791.231	1741.34	624.02	476.014	2359.05	1748.14	719.011
exl-1					676.368				2455.31	1709.64		1808.89	1657.04				1515.04		1426.05		1337.04	3881	3207.66	2448.2
exoc-7					628.669				210.633				636.529	1784.87	641.018			632.118	1489.51	1194.99	693.148	518.521	1388.65	1254.22
exoc-8		686.787								1499.11		1262.55	1161.67	1240.33	488.925	1634.37	590.426	713.251	2199.42	1764.16	1063.67	2139.05	558.015
faah-4				278.727	376.259	341.64		7941.48	1877.79	4321.38	1502.05	6434.44	929.089	2251.01	1851.05	2939.66	1224.75	863.711	1275.03	714.552		948.027	6303.53	5205.99
fah-1	13406.5	185.004			929.026	378.012	683.579					803.017	7073.66	3764.49	6522.9			35757	28904.5	32431.7	8557.47	6225.95
famh-136					376.844			252.008				588.022	1094.73						2280.14	2602.08			751.443	1087.73
fars-1	2565.78	6405.32	2293.89	7461.7	4078.81	4730.19	5198.3	2073.44	6899.74	7889.7	7432.79	17394.2	12924.1	23248.8	12523.8	13895.2	6688.59	9966.6	36725.1	28063.3	23205.2	27459.8	15915.8	9073.63
fars-3	8351.97	9234.15	5425.39	6408.11	10065	6150.54	7793.54	4150.98	15172.4	13588.9	16740.7	25893	24440.9	32487.6	14251.5	22644.9	7460.23	13924.7	52189	36306.2	34290	34505.3	29927.9	33875.3
fasn-1	3576.91	2527.38	1280.97	15272.1	9003.53	3279.89	567.326	3393.87		1878.25	263.421	7210.79	1744.33	7675.95	17824.4	8678.56	13299.9	27925.5	130508	69679.4	55275.1	21400.8	1491.46
fat-2		209.605						902.399		451.906	1504.32	10768.6		435.028					268.292				828.02	870.213
faxc-1		1053.22								3177.51	927.82	1435.08	8318.8	5883.12	3636.12	9939.68	6551.98	1840.3	7996.74	7710.05	5590.85	11518.2	6349.15	13340.7
fbp-1	33373.1	19426.2	17518.1	24248.8	17673.1	23158.6	15891.7	15266.4	43819.3	54143.5	45948.4	59238.8	25146	40651.6	22215.9	29065.8	18170.9	54285.2	103120	66474.9	55403.2	39373.5	28846.2	36473.6
fbxa-4													316.384			1344.79			1442.15	606.142	542.762	476.328	885.496
fbxa-64	767.878	2071.97		712.83	978.665	1699.46	1463.3	660.014	825.218	2794.07	2109.96	4875.69		298.798	1397.04	2432.76		287.815	2216.77	1707.59	1122.99	1103.03	2480.12	1146.8
fbxa-72	1225.74			1642.12	296.337		176.264								1108.6			3130.9	8318.04	2114.7	821.06	508.023
fce-1	1080.04	1962.84	853.034	1479.41	993.979	804.027	912.628	2179.99	1336.62	5008.71	1533.14	4295.24	3941.76	3410.87	4079.06	4829.06	3410.2	2328.23	7254.67	2866.85	1302.16	5557.43	8024.93	11063.3
fdps-1											344.01						649.83		521.149	636.555		354.009	387.49	1076.03
fdx-2												747.99							3522.27	2197.96	1655.04	1890.43
fem-2		426.598		271.644				2753.46	993.196	1807.94	1052.67	1224.64		1112.61		748.938	721.9	1051.64	4103.8	774.757	2007.1		2343.9
fgt-1		1279.04				512.014		2911.58		2511.85	2161.07	3137.73	979.183	2632.05	1226.61	2827.09	3207.59	1924.21	2812.95	760.317	1360.84	2339.08	648.804	2652.67
fil-1	290.061	594.229					625.495	739.028	2068.87	1140.61	1087.22	2265.07		3460.09	1032.16	419.085	499.009	808.776	2122.74	1130.11		549.703	1635.27	2781.12
fipp-1								1683.08		2012.56	751.815			2514.07	779.717	325.011	1678.05		1905.59				1112.69	1294.04
fitm-2								289.909					1442.18		323.01	1923.14		1286.87	2474.38	521.017	642.019	520.836	2942.43	856.644
fkb-1	32024.1	18678.6	23419.3	25924	19643.5	16716.2	17096.1	57975.2	53580	45739.5	32235.8	64427.4	93758.6	90765.5	73517.9	54555.5	68381.5	63105.3	109212	105697	123576	113097	93254.9	124583
fkb-5	1498.21	19934.8	13272.7	3857.32	7317.54	1017.8	1833.05	26182.3	24275	40175.9	31698.7	276.515	5604.56	14857.9	4859.33	39916.4	1857.36	4811.59	5220.45	19582.6	4699.42	20157.9	12065	2141.87
fkb-6	2526.28	3524.07	1139.37	4732.64	3555.34	2841.55		4920.19	2756.91	11100	6330.68	10538.9	5402.09	14811.6	10690.1	5121.22	7843.78	4626.11	46966.4	30247	19026.9	11451.7	8581.72	8690.03
fld-1		1454.16	525.884	1317.58	189.394	1001.79	319.285	2669.28	1773.28	1738.11	1938.61	2930.63	3297.34	3457.78	2280.06	1970.59	2320.01	1821.42	695.579	270.793	1017.42	2342.65	2289.96	4831.13
fndc-1												733.522			273.011		302.494			1062.71			368.076	610.534
fnta-1	895.565			838.419	631.729							2013.27		2353.06	1158.73	2309.79		1703.04	5914.1	4116.65	4819.73	2647.02
fntb-1	414.953									233.944	521.012	729			192.255				5308.81	1091.43		154.878	333.007
frg-1													987.031					967.513				3996.56	103.254
frm-5.1		534.057	1313.79		556.389	964.165	749.926		827.252	2727.03	3835.99	1937.15	515.165		464.376	824.216	332.852	563.697		635.765	337.01	2164.2	2628.39	966.869
ftt-2	35516.9	51513.1	29781.1	39953.4	40980.5	26370.6	27085.2	31233.5	57154.4	77016.9	78425.8	77066.4	64262	89148.3	58661.9	77024	68073.6	64797.3	186874	115436	96243	81951.4	89958.7	76753.5
fubl-1		886.024			403.011			4396.4	1033.02	2269.06	1931.28	1548.45	6530.51	3361.41	4659.15	3851.22	4452.73	1289.03	11244.9	5971.17	10724	7050.5	10071.3	9959.25
fubl-2								8445.74	2976.13	3302.6	3947.07	6645.57	420.007	269.316	352.008	377.446		1627.17	4450.25	757.719	3403.48		6902.09
fubl-3							250.787								882.443	997.483			1431.72			459.013	2342.9
fum-1	13578.4	13517.8	14302.8	14314.6	13035.5	10858.4	6223.3	17489.9	14499.9	24904.4	23406.6	25823.7	12888.6	27092.9	11119	12160.9	10777.3	17312.4	36785.2	23548.9	20509.9	15841.6	21322.2	17711.9
fut-8								872.063		1065.75	1019.02	879.058	864.807	2682.08	1443.07	993.985		581.014	2723.45	1126.53		1770.04	4152.17	3402.81
fzo-1	758.251							313.563	574.015	1291.39	569.019	2113.16	351.468	757.848		1281.4	189.005		311.787	2977.05	1123.06	542.152	1447.3	2480.69
gale-1	11240	14783.4	9682.36	13796.4	12106.8	9636.48	9383.85	10141.8	33731.8	26532.4	33066.1	31645.5	11562.1	21718.5	13842.8	24949.4	12594.1	12687.5	26508.2	16276.9	17447.8	18580.1	30756.1	17597.2
gana-1	5864.35	9868.69	2445.32	4374.32	3786.9	5173.57	6532.42	14465.5	18377.9	18364	14717.8	13222.7	9726.47	13041.3	7856.25	13520.8	12020.5	6487.73	8041.32	12292.6	7759.16	12307.1	20628.9	22793.1
garr-1			391.618	286.809				421.936		302.012			669.231	1349.93	987.376	723.15	492.023	484.018	1993.74	1376.31	1325.05	1232.65	468.017	2134.45
gars-1	5119.57	3550.69	5001.3	6826.49	5445.7	4573.71	4527	3604.37	7422.95	6594.53	7094.59	14167.5	6994.73	15752.2	10554.3	19399.3	6247.02	17272.4	34969.3	26255.7	23217.4	14123.6	12160.3	16638.2
gas-1			927.091	1542.03	643.721			3953.71	2062.71	6886.02	2422.18	12590.8		6552.95	1073.03	2737.26	1399.03	2641.11	6935.2	6859.22	2693.26	2005.04	6722.26	10080.5
gba-1	8849.56	13385.2	7146.72	427.886	8219.94	4077.17	9631.32	15938.5	17678.3	11031.4	19267.2	10360.7	8461.7	22354	10248.2	7644.47	1273.03	13476.1	13950.2	16729.8	8678.38	8275.79	9962.41	18805.6
gba-2							407.703	734.016			2905.06									1231.5		593.45	1931.22	2072.41
gba-3	10447.2	13267.7	7633.51	8090.35	10418.4	8345.24	8196.46	25152.4	29107.4	28311.4	28498.8	29863.7	13917.8	18699.2	10880.5	20480.2	13821.1	11682	20692.9	22362.1	17135.9	19579.8	25572.3	34960.2
gba-4	3388.58	3299.79	1333.53	3150.88	2483.72	1184.72	3270.69	4126.88	4687.35	4564.08	8844.69	8652.15	489.016	4961.52	2960.02	810.075		6411.67	9454.87	8270.76	7933.63	1142.05	2431.97	2372.9
gbf-1		407.016		343.009			158.003	3508.13	1844.53	5313.49	1836.37	5507.33	2331.48	2843.54	2513.01	4744.97	3270.31	2071.12	6690.37	5771.32	6722.08	5296.84	10873.8	11983.5
gck-1								3325.9		1804.06	646.947		97.0029				409.013		966.032	196.006	695.384		1671.25
gck-3	1392.03	995.911	894.088	1185.02	2350.74	784.556	923.022		1233.4	1641.02			1206.03	4619.32	2433.21	3625.79	570.012	3077.48	2223.15	4268.62	1648.65	3640.14		1554.64
gcn-1	7942.25	24496.6	7868.89	9493.78	8792.82	3912.7	3497.38	40930	22668.9	30498.8	25579.4	53169.5	33940.3	72904.1	23898.4	50916.6	22601	25995.5	90736.9	73862.3	70263.5	65672.4	48659.8	71796
gcp-2.1	11039.4	12098.6	8355.91	3564.75	8688.75	8974.52	7765.95	11532.7	25698.2	22116.7	19184	19847	12027.1	16251.5	9875.87	11513.5	7855.7	15866.6	23481.2	20157	14382	20840.8	21630.9	23642.5
gcs-1	312.615	728.229	525.012	802.678	636.889					2475.78	812.906	2526.74	2197.02	5683.49	3895.28	926.286	2371.06	4859.23	14610.3	9600.48	6086.48	4569.57	5412.35	1929.7
gcsh-2			372.009							610.625								1058.03	1432.36	985.649		1540.98
gcst-1	513.012							2867.05		848.025	448.323	1503.13	1580.62				1716.35		11356.4	3756.94	2278.82	1244.02	2271.93	2554.07
gdh-1	44721.9	107548	63167	82079.6	84495.1	58272.4	19308.3	193340	155098	179801	169735	172264	101172	168798	81249.3	112807	80716.5	116798	219685	131084	98804.7	119897	174689	202677
gdi-1	25648.8	31738.4	18269.5	34848	27998.4	22284.2	24505.5	842.55	42917.1	50915.7	48675.3	53576.7	52199.2	75209.1	42813.9	51859.5	38159.8	57781.5	109825	86689.3	72539.2	75345.9	56053.6	76041.2
ger-1	2434.09	1581.28	1520.97	1861.52	2503.36	1468.64	665.059	388.015	3702.3	5837.01	7758.87	7313.4	4892.14	7459.19	4301.58	4178.26	2928.03	3387.11	5944.98	4699.71	2788.25	5689.99	6135.84	5368.44
gex-2																2029.55			1584.53			578.595	140.003
gex-3										600.559		288.445					457.851		1917.26	644.022		840.471		4211.08
gfat-1	6353.62	14891.2	12904.3	9232.08	11017.2	5386.33	6320.24	16569.7	17133.8	20299.4	15521.4	28874.6	11982.3	27753.2	18342.5	18985.7	12117.8	18684.3	48904.2	43440.2	40068.3	37595.7	17223.4	10358.9
ggtb-1	337.427	778.308		819.512	234.13	448.012						1946.44	2414.57	2070.63	753.542	4354.82	2471.16	2453.63	5148.02	3285.62	4326.98	2360.8	959.879	394.639
glb-1	418.015	310.749	251.409	855.025	544.018	297.01			410.936		196.007	310.487	71.9404	806.026	1012.03	261.01	585.02	1354.51	3524.34	1541.67	1322.03	518.02	320.01
glb-19																				525.677	440.102	474.457	6499.89	2905.59
gldc-1					710.161					277.185								555.755	5195.53	4407	1653.13
gldi-1												157.006						688.507	3029.89	677.019	1171.46	355.013
gldi-2								980.834		325.76		1809.84		400.513	291.82	207.566			1163.19	759.019	690.02		282.021
glh-2										584.7									3462.05	1762.93	1024.94		334.009
glh-3								2570.05	1547.27	1016.03		1233.04											1131.45
gln-3	30875.6	55706.3	28799.8	33429.3	36986.9	18803.6	25302.4	8523.42	47385.3	77298.5	82626.3	79930.1	62372.3	94581	30394.1	32073.2	24664.2	44851.1	94363.6	64001.1	54564.1	83103.7	62848.1	57215.5
glna-1							146.004	2335.7	401.012			2342.24
glod-4	277.01	715.296		726.02	326.328	201.007	371.01			167.008	1730.23	1529.5	1602.62		1328.11	1979.82	1902.39	1770.81	5455.85	3179.79	4309.63	2284.06	478.972	2424.2
glp-4	11148.2	15401.7	7465.6	7572.02	7502.83	6089.2	8231.32	26254.1	14785.8	18673.4	20634.9	35022.1	13220.2	42565.4	19622.2	32638.7	9696.73	13000.5	49448.4	39188.8	36409.1	22150.2	31562.5	34463.4
glrx-10	4225.12	4852.17	4374.8	8209.36	2815.67	4179.62	1226.04	2369.61	5390	5185.52	6440.6	7239.83	12235.7	14624.4	5728.28	12125.4	9299.59	10725.5	26914.4	22996.8	24305.8	14418.4	14128.8	11873.3
glrx-21								861.868			602.577	902.031	548.979	990.568	550.389	722.025		511.358	864.912			1115.03	244.139	891.309
glrx-22	569.929	251.38	1085.03		800.771		141.629	341.748	289.008	1486.88	1360.7	647.378	809.881	2064.59	807.445	824.029	834.624	477.609	998.037	747.262	1287.06	1322.59	1222.96	3676.31
glrx-3	1218.01	3183.76	409.014	3582.65	1413.36	272.007	644.688	1300.64	1543.23	4523.37	5749.72	7496.98	2615.55	4633.57	1618.45	6217.11	4202.48	3800.57	14793.8	9638.02	7588.34	6190.84	5747.78	5590.09
glrx-5			487.015	505.983		387.616		2517.06	504.3	727.584	2555.1	1742.2	1638.16	1625.4	2517.74	2758.08	1365.33	2792.41	4582.73	3149.74	2504.95	2539.02	3895.15	1462.16
gls-1								1723.06		140.161	1657.79	531.017											419.013
gly-10										520.623	667.905			808.164	147.642			432.897	475.452			418.013	1749.86	417.543
gly-3		531.958							294.821	979.591	673.015	2162.3	933.024	1666.29	573.152							715.659	1389.03	890.024
gly-4	356.008	10881.7	1452.24	9230.93	6540.71	5116.98		21570.9	26960.9	22656.4	25492	30099.5	17698	26152.7	17794.9	16108.1	13234.8	13725.9	23857.1	5837.08	5105.78	25228.5	55787	63033.6
gly-5				268.26				3279.62	487.817	2752.05	1040.78	2199.8	1846.78	2013.06	723.015	2490.4	1684.39	847.649	3265.95	667.386	392.079	969.027	3147.96
gly-7		3016.9	167.191	2105.76	3104.3	395.233		8019.51	6456.19	7219.85	7119.64	8975.22	3424.45	4255.53	4021.39	2182.56	576.01	2489.12	7925.79	1644.04		6280.87	8880.12	8367.98
gly-9					336.009			2297.18	329.009	1747.01		5992.4	351.009	1440.63	346.855							452.012	1361.33	4809.19
gmpr-1	2471.1	5748.08	1346.71	9014.94	5303.35	6601.31	3187.57	7044.69	10484	10389	4401.5	16168.5	1985.66	6467.56	6058.64	10906.1	1307.49	11804	29989.3	15324.7	13139	11135	10086.8	5841.26
gmps-1	5123.57	8741.99	5979.73	4847.98	7915.68	3443.62	3618.78	774.026	8403.68	9150.5	9717.88	11858.2	6582.6	12121.7	3386.06	8952.59	5088.29	14474.2	19775.7	19519.3	13912.9	9020.48	4260.2	6200.29
goa-1	6923.49	9713.15	7026.26	7631.74	6973.47	5095.6	7363.67	14177	15693.9	18932.5	16187.7	18729.6	5703.91	15974.5	7251.11	11746.4	10977.6	6280.12	11788.8	12769.4	19124	9198.85	9696.92	11984.7
gob-1				305.132	813.231	398.01	763.805			1971.17		1470.59	778.986	1421.82	854.373	680.114	292.755	919.214	3815.81	1979.55	2474.4	1391.85	1268.34	2175.02
golg-2		1356.86				704.482	1070.32	2773.6	1791.04	2332.89	2233.7	2649.06	2758.07	1571.91	3041.99	1969.65	723.11	1910.06	2930.82	3265.95		2790.41	3781.73	3257.78
golg-4	423.497		442.011					3903.8	830.995	2385.47	2154.32	8277.62		161.007	779.032	589.746		318.009	337.385	157.007	146.38	222.008	3470.57	2908.62
gop-2								727.662				784.439				244.381			212.631	873.836			1120.95
gop-3		546.336			163.004			369.01	2730.28	1406.47	2308.85	952.945	3834.5	2618.08	882.337	856.035	1294.54	796.02	4154.5	1756.49	1367.79	3739.08	4051.78	2467.9
gos-28			735.226			652.226	545.492			3740.45		845.878		1177.44	982.696		473.016			1186.22	1321.64	1153.78	1123.91
got-1.2	8858.76	1131.7	3264.35	5442.03	6071.59	2112.34	1430.04		1729.21	5091.89	4824.93	9325.65	8842.16	18236.4	8210.8	10741.3	7030.5	17164.1	38325.2	23500.4	20499.3	17670.2	7181.18	9498.4
got-2.1								690.24									397.378		1190.1		1620.06	1392.53
got-2.2	7512.32	9291.09	3538.74	11693.8	16649.5	9929.94	3937.97	13350.1	18411.4	20345.8	21321.5	22753.2	6604.88	98758.3	10389	11985.6	18883.3	386.017	30389	28647.9	27456.5	14177.1	15596.3	20365.3
gpa-13		2294.06	2078.92			1271.63	1089.03	2749.07	3819.68	3551.08	3058.08	3182.09		3456.1	1387.06	2269.2	2657.19	2447.35	2530.08	2427.06	2629.07	2215.79	3192.09	3206.08
gpb-1	4928.78	5786.7	5430.55	4668.26	4533.7	4980.15	4435.89	14572.7	15375.7	13027.4	15954.8	15767.7	7198.71	10467.3	4821.85	7927.79	8117.29	6777.45	6246.79	9867.45	7205.19	7631.89	12136.8	18766.8
gpc-2	4875.33	7184.65	4305.42	6471.2	3992.21	3175.17	4138.1	10606.3	7521.81	8201.74	10951.4	11082.7	12166.3	7941.27	6546.07	6447.89	8861.81	7299.12	10601.1	8758.94	11101.7	8229.38	11092.9	15278.4
gpd-3	156260	113808	61379.3	163520	125176	102418	80170.8	26258.9	102040	103371	113425	144699	103515	168409	124734	154162	105328	246688	499982	262899	266077	159640	95184.4	107758
gpdh-2	5618.65	8354.3	3796.15	8190.21	9354.12	4402.14	2946.09	2236.56	10370.6	7649.63	8447.38	12967.6	12082.9	21684.7	17226.9	18753.6	8498.81	33389.6	54786.3	42029.8	27128	21032.3	12400.9	15806.1
gpdh-3		563.702	267.956		492.014			2852.08	796.857	4403.62	3117.15	7234.59	1835.48	5531.15	1132.5	2887.45	1765.62	3357.57	6215.76	4517.16	3807.7	5758.59	2743.58	3488.13
gpi-1	50337.1	47756.5	39013.9	48276.4	43619.5	32601.7	38256.7	1247.47	96823.7	107709	119067	89039.7	38062.3	70527.2	34537.9	43386.1	23458.6	52768.2	97986.8	69677.6	61816	66805.1	67374.7	67459.8
gpx-1											766.017	1619.85		661.402		516.018	727.023	431.014	1296.74	424.609	316.009	793.026	1089.02	1013.03
gsa-1			3038.49			1404.04	786.598		2760.74	2015.97		1525.95	814.16		410.752		1290.5	937.659	1032.03		570.77	1119.5	277.447
gsk-3				779.542	907.971	147.005			716.647	3831.62	251.008	2960.09	2077.98	3419.75	1407.04	2777.06	1379.69	851.933	6605.32	4486.98	2416.91	2694.99	2146.84	3302.13
gsp-1	1072.53	1476.34		670.515	514.862		908.031		709.918	532.701	827.597	855.818	1122.04	1141.04	1257.99	1889.48	721.839	1133.03	2764.37	2060.92	1741.05	1125.81	1295.02	1743.06
gsp-2	3578.33	5794.49	1757.92	3324.1	2275.56	287.01	2689.58	1847.85	3063.52	5853.32	8020.56	5781.46	6146.65	8422.72	5602.07	8521.01	4285.39	5933.17	15441.3	13177.7	8292.15	9503.28	6994.29	8124.24
gspd-1		2052.07	409.836	3448.1	1819.09	757.145		1469.73		226.007		4093.21	807.024		3672.35	3617.72	308.008	9017.02	27061.8	11120.6	10735.7	2137.12	368.992
gss-1	6089.31	5793.97	3090.65	5214.88	3930.44	2280.76	2874.33		5517.44	3771.8	4604.31	9436.85	4484.56	19263.4	8380.78	7874.03	10773.9	11669.6	20164.7	22808.4	11242.4	14029.6	13371.1	18052.1
gst-1	1456.9	7342.24	8098.78	13102.5	10346.1	6038.31	5189.74	3515.58	4441.13	9827.08	13447.3	16776.5	24653.6	44716.5	40086.6	35604.8	48545.9	30375.7	78671.8	45567.2	60522.9	39684.3	25347.8	16196.8
gst-24		1770.08						2478.41	15732.9	2843.51	5246.27	5221.32	35384.6	37441.7	8124.39	35297.3	21569.2	13042.3	90360.2	1544.67	67361.2	78863.7	33704.7	54944.4
gst-38			2359.04		1021.57		1899.99				2495.67	2171.01	2063.38				697.695		7082.05		3737.12		793.018	1541.32
gst-39	5114.63	9374.69	5430.15	13375.3	7576.19	5434.54	7421.29	7246.54	23598.4	20308.2	27020	30707.2	14248.2	24319.1	10866.1	21593.3	13867.8	11756.8	22824.7	15769.3	27212	30491.8	35659.1	46821.2
gst-42	5159.97			9943.02	2060.58	1049.31							409.016	1366.58	1520.01			9487.27	22873	10871.5	13164.5	779.028
gst-7	46915.7	45283.8	43780.5	52277	45481.4	43427	41752.6	11336.2	70301.6	126709	123773	106759	63579.3	78205.6	36417.6	38943.7	27165	37982.8	91429.5	67744.2	80248.6	74262.6	24957.2	72064.6
gst-9									1376.73			835.025	1865.35	3079.4	1627.84	2707.29	531.016	691.359	3515.2	1756.17	2363.88	3200.16	3309.14	5296.13
gsy-1	2379.78	2258.53	905.563	2794.69	3720.77	2065.05	390.651		438.646	1469.67	1131.22	2394.9	3092.99	3989.54	4638.59	4737.14	2290	7082.7	35201.9	14828	14782.6	5093.27	889.047
gta-1	4053.75	5262.82	3431.23	1357.05	5052.2	2059.6	402.926	5911.12	3987.38	8615.3	5716.7	11028.9	10753.4	5761.68	6149.99	3555.93	4343.46	8583.13	14708.4	10788.4	2440.08	8145.45	4404.53	747.023
guk-1		1229.2						1816.44	1985.4	1780.4	380.139	2225.97	4698.48	519.018	3769.75	2487.33	2331.12	294.008	9819.46	3401.71	3113.49	4627.97	4403.89	4374.26
gyg-1																	852.757	729.217	1637.1	903.602	324.007
hach-1	1851.76	2025.86	888.027	312.011	2375.54	1635.86	558.977	4460.9		4956.66	2285.92	10106.1	2147.29	5406.14	5082.81	4864.64	3780.17	5005.21	28071.5	14436.2	9890.29	3202.71	10698.6	7299.48
hacl-1	1683.76	4558.12	3713.03	3268.04	6152.68	1974.59		3675.5	4907.8	3306.4	4114.66	12063.6	7286.05	15558.4	9215.16	11533.9	8555.06	15087.1	25814.3	21708.9	11079.9	12256.5	11998	17201.9
hadb-1	3837.59	8043.5	7002.21	2375.1	3047.24	2734.55	3470.18	27532.7	8947.47	16684.2	12242.9	20581.6	11343.6	21764.8	8488.78	13285.8	6053.71	8476.38	19565.3	15297.6	12096.1	15557.3	20195.4	17728.3
haf-2			563.581		692.014			814.677	1375.59	977.344	997.018	1827.65		1831.05	2479.01	1858.04			416.012	1435.79	1624.67	1220.03	1709.7	1263.79
haf-6			553.843						1090.11			354.009		2355.47					2945.46	1359.62		1284.23	314.76	222.508
har-1	1205.51	1285.42	624.728				512.316		1629.65	1049.37		1432.88	2432.05	3021.69	2174.05	2698.74	1853.07	1604.27	2428.96	2736.06	3298.08	2298.05	3273.66	3275.19
hars-1	6766.53	13507.4	6253.66	6013.1	6644.48	5347.75	6173.87	14390.8	16193.3	15329.9	13355	18183.5	16117.3	32617.6	16698.7	28243.8	11089.1	10623.8	39813.7	30919.2	23226.4	24939.7	36302.8	41035.1
hbs-1																	159.004	550.018	781.667				604.92
hcp-1								3978.31		2472.48	211.006	2227.65											1163.48
hcp-2								6697.94		743.615	194.804	1046.77											2215.87
hda-1					330.595					1186.91		588.015	1504.07	1532.64	483.895		612.358	778.307	3362.79		1093.16	640.592		726.148
henn-1								3890.4					610.021	3310.06				329.302	911.549	487.243
herc-1																			373.016		1718.04	800.999		572.02
hex-1	23384	33443.6	14085.7	14406	21702.2	15168.8	20918.7	45216.1	61819.8	61460.8	65415.3	52483.4	58977.8	70941.9	42737	57960.8	33161.4	49266.8	72411	62297.2	69807.1	72179.3	90023.6	109113
hex-4										775.472			486.61						979.028			333.01	511.572	2368.31
hgrs-1	367.585	2628.49	1063.03	1204.84	178.703	668.828	1910.88	2251.08	2137.72	4274.84	3203.02	5792.71	2280.79	6244.28	2336.65	6689.73	1516.42	4354.69	10036.4	7307.82	7426.57	6295.51	8634.34	9305.85
hid-1			563.832										773.023	556.914	360.574	496.328	397.445		706.184	633.92	1046.03		115.879	380.575
him-3	955.037							2388.07		1827.71		683.019	1023.64	645.021									1008.03
hint-1	2730.6	3176.75	3084.49	1858.05	2269.78	2390.36	2120.94	1280.94	7041.37	9744.92	9866.24	10522.1	1593.72	2012.65	1405.54	2366.39	870.133	1533.04	3924.11	2948.59	2001.16	2325.89	6227.9	5618.91
hipr-1		1006.16	1341.39	1161.89	328.449		624.025	5668.67	3493.81	6429.36	5089.04	5389.21	3430.78	8253.19	2136.36	6097.06	2308.7	2326.8	16219.2	9644.26	8201.97	7949.94	5177.77	5454.95
his-11	21496.6	24648	14708.4	28741.2	12363.8	10451.4	11610.3	131012	40045.7	41721.1	28958.9	34986.7	18720.2	24139.2	16931.6	11652.1	10081.2	10696.6	19654.7	17967.6	23204.4	18966	24498.6	14051.2
his-2	14068.2	13399	10619.2	14785.4	6710.18	8804.19	7595.16	74554.7	8258.2	23111.1	18003.5	16282.4	13629.4	17530.3	10675.6	12878.5	7754.14	6616.53	11353.1	13360.3	12292.8	9213.93	9664.87	16596.8
his-24								3978.49	895.216	1768.49	300.755	1648.71
his-4	21496.6	24648	14708.4	28741.2	12363.8	10451.4	11610.3	131012	40045.7	41721.1	28958.9	34986.7	18720.2	24139.2	16931.6	11652.1	10081.2	10696.6	19654.7	17967.6	23204.4	18966	24498.6	14051.2
his-41	21496.6	24648	14708.4	28741.2	12363.8	10451.4	11610.3	131012	40045.7	41721.1	28958.9	34986.7	18720.2	24139.2	16931.6	11652.1	10081.2	10696.6	19654.7	17967.6	23204.4	18966	24498.6	14051.2
his-48	21496.6	24648	14708.4	28741.2	12363.8	10451.4	11610.3	131012	40045.7	41721.1	28958.9	34986.7	18720.2	24139.2	16931.6	11652.1	10081.2	10696.6	19654.7	17967.6	23204.4	18966	24498.6	14051.2
his-69		6820.16			1260.79			4603.46	2649.86	1395.54		1398.87	1798.85		996.878	695.453	818.015			572.015
his-71	14068.2	13399	10619.2	14785.4	6710.18	8804.19	7595.16	74554.7	8258.2	23111.1	18003.5	16282.4	13629.4	17530.3	10675.6	12878.5	7754.14	6616.53	11353.1	13360.3	12292.8	9213.93	9664.87	16596.8
his-72	14068.2	13399	10619.2	14785.4	6710.18	8804.19	7595.16	74554.7	8258.2	23111.1	18003.5	16282.4	13629.4	17530.3	10675.6	12878.5	7754.14	6616.53	11353.1	13360.3	12292.8	9213.93	9664.87	16596.8
hmg-1.2									850.296				1039.81			301.872			1337.03			698.014
hmg-11			373.837				502.771	742.528			825.889	735.754		939.315	1029.87	1202.39	701.692	274.009	1178.75	1043.66	733.526	1358.64	1436.34	1937.48
hmg-12								798.863			102.004			465.015	212.005		924.114		1512.57	495.018	448.018		296.013
hmp-1																			865.269	602.187		595.439	504.733
hmp-2													375.008							105.003	316.902	429.013		274.789
hmt-1								143.131	50.1899	148.006	143.005	706.335											1380.12	951.696
hphd-1			453.02	768.831	1812.03				1519.42	709.023	2707.32	4754.59			472.721		321.008	1865.81	14134.8	7637.03	3354.43		806.056
hpo-18	8338.21	13511.4	11587.3	13603.4	10082.8	7618.19	5319.13	28021.8	14667.6	23412.8	16729.8	29578.7	16954.7	37140.9	18017.7	12936.3	10416.2	17519.1	30724	28480.8	12941.7	20016.5	23172.5	28257.8
hpo-19	309.934	1586.08	1223.21	902.157	838.213		688.016	4072.24	2450.22	2856.67	3527.38	12289.7	2325.89	5199.11	3252.07	3248.71	1951.04	2138.92	10063.4	4343.26	5295.87	4583.75	1998.55	4694.93
hpo-27	2362.78	6216.27	1156.85	4840.47	4160.94	3035.76	4718.57	404.51	7929.58	14251.7	11596.7	16738.8	8123.59	12028.2	7139.14	15939.6	5453.23	3840.17	14454	14832.6	7914.95	14912.6	13201.8	20110.8
hpo-29	1995.49	3473.37	1317.96	765.019				2410.34	622.021	4534.22	1508.24	3515.97	2510.55	4707.99	1509.16	7011.71	3883.17	875.021	11877.1	9057.1	7337.68	6484.87	9328.45	6618.25
hpo-31								577.016			421.01				386.217		243.62		2296.16	980.68	538.013		549.013
hpo-40	436.019							369.018		851.105	2174.08				561.704								86.1916
hpo-8	649.989	925.803	504.74		665.017			4141.01	3838.15	5269.36	1237.2	5398.97	1776.63	3152.98	1208.83	553.017	1482.15	1860.68	3204.98	2344.05	786.295	3078.28	4536.55	4861.36
hrg-7	4240.27	7368.14	3668.57	4287.35	6512.5	3208.27	3678.09	10210.3	11876.1	14924.1	22704.1	17478.4	5570.02	9941.56	6252.15	6499.21	1021.26	7794.18	8657.36	13804.5	7784.1	6163.22	12713.3	26813.7
hrpf-1			342.283	502.016				2439.83		3402.47	372.77	1088.21			626.83		711.023		1437.04				2266.55
hrpu-2	3225.47	938.602	1118.69		1669.33	838.399	1066.03	2567.04	1084.03	1436.52	2166.77	4778.92	527.853	4236.67	3447.42	1484.71		3268.48	2178.2	734.685	1764.37	780.761	1487.91	1479.12
hsb-1								754.281		642.195	716.729	342.223	840.331			1036.32	502.89	1375.65	1770.05	1605.74		782.718	1717.05
hsp-1	152929	126039	93446.2	172949	131522	84436	86263.9	202894	228662	232879	271479	321914	238874	292196	211758	267335	220220	342089	749402	432905	474091	304639	296504	382766
hsp-110	46916.1	47044.1	28979.7	42036	33427.1	17928.9	31440.9	49754.2	69220.4	104866	77688.3	87046	78019.1	101270	48251.6	86479.7	58636.2	74621.2	203916	125352	103134	86760.6	79081.9	77973.8
hsp-16.1	10621	15107.6	15243.4	13865.4	13246.1	9345.37	8069.9	38555	11860.5	16779.3	30881.5	24414.5	109962	90486.6	112467	227005	194605	89198	162063	106036	104228	133997	187173	68702
hsp-16.2	1867.29	3622.36	2518.39	2875.66	1620.05	3122.88	2541.51	14518.4	1720.66	6108.69	4631.5	2613.67	58699.3	26641.1	49985.8	63503.3	75865.6	41794.7	58805	37000.3	34163.5	61115	17066.9	5099.12
hsp-16.41		744.786		689.072		1096.28	329.906	809.032			2041.09		22991.6	6842.49	9330.97	50253.8	30328.8	8223.08	12116	6560.64	9753.31	21938.5	9630.37	4399.24
hsp-16.48	6854.36	15056.5	5231.48	6276.92	6525.19	9771.53	6376.82	22298.9	14432.4	10499	31210.1	29899.1	91944.1	60268.9	74653.4	269877	149496	62565.9	124103	68481.3	78277.8	100219	237704	75761.8
hsp-25	2043.89	2311.45	2241.31	3206.1	1859.06	1160.15	1872.06	2202.85	2232.63	3502.62	3137.31	4280.13	3205.64	6757.08	2918.09	4681.89	2792.05	2882.04	11525.3	7183.55	6362.54	3589.28	5002.9	3946.43
hsp-3	146507	160868	122902	113062	122826	100466	101718	212862	173076	204641	183073	272080	303909	348272	277022	256259	234030	186017	384832	343145	297571	318195	290114	368443
hsp-4	124745	114144	103473	111453	111784	93306.7	79463.6	202827	163821	175345	162716	254557	279531	361567	267548	306569	265501	232163	406637	335214	397675	323727	286993	318326
hsp-60	18746	31703.6	19892.2	28447.4	21785.6	11190.8	7428.66	53774.1	35746.4	42277.5	44246.1	60117.5	31509.3	128102	29057.3	35519.7	28021.2	51959.5	100617	68936.6	60242.3	43914.6	86924	66799.7
hsp-70	10729.2	10516.8	7339.12	7724.99	4972.62	5791.17	3934.26	4932.21	5592.55	7140.33	10166.5	8710.34	39024	16885.9	16757.1	16799.7	25167.4	11801.3	29220	15764.5	11281.1	12935.1	31180.1	11784.2
hsp-75	2674.99		1116.03					2624.63			759.183	816.01	759.901	2019.87	461.155			619.074	2913.91	1643.98	1827.09	1336.72	1128.9	1231.93
hsr-9								2905.21		400.801								643.81	3346.51			548.542	530.818
htz-1	32239.2	65972	21014.4	53732.8	19087.4	17120.4	15289.3	200980	55645	54778.2	33324.3	49483.2	39356.9	26864.7	27023.5	33056.2	18354	15168.9	27505.5	25118.1	30042.1	24073.1	24904.8	31493.7
hxk-1	3104.79	7844.91	4860.57	6578.1	3423.32	5104.13	4424.41		10730	11425.5	10520.9	12145.2	3378.55		1037.02	6711.68	1938.61	5987.04	8772.58	2269.43	1464.84	11626	16481.8	7498.28
hxk-2						307.57		2807.23	1920.06	3554.82	1410.34	2332.99	670.018	1492.46	587.959					441.009	522.878	560.014	5525.85	3708.82
hxk-3	1963.94	3409.92	538.868	921.263	4038.02	931.109			1957.45	5881.25	1227.21	11837.6	6576.65	2481.87		2137.47	2122.79	3336.09	14693.7	10248.7	8848.26	1969.82	4059.49	1447.33
iars-1	11135.3	22139.5	9155.73	9614.48	9518.01	3975.95	7140.01	28384.5	13253.6	25609	27528.5	37576.2	26384	42860.7	27209.9	38862.6	21569.5	21417.6	59583	48829.6	45843.5	38484.6	39969	50884.8
icl-1	20129.5	47405.3	42524	28926.8	70245.9	34650.4	14607.8	104331	74740.4	79481.7	57893.4	108575	116024	465853	99574.7	259671	129842	161172	152870	217627	124435	95949.6	218117	220567
idh-1	40387.4	29446.4	22048.5	51582.3	40679.1	30839.2	24937.7	4633.17	35112.9	34720.8	34880.8	59376.6	31736.9	58566.5	43853.9	45819.8	26761.2	83809	207633	111778	94887.1	62884.1	31124.1	30924
idh-2				875.935	705.184	568.02		1113.5	309.01	530.205		2753.88		4502.23		1425.63			4603.8	134.443		537.221	2170.25	452.058
idha-1	6476.29	16621.7	12287.5	11775.9	11646.7	7694.44	4252.51	20500.3	22328.5	16576.5	19896.1	26283.6	16607.5	39628.2	58272.2	17347.2	15233.5	19832.5	34699.7	25555.9	19232.4	19231.6	33818.9	32804.3
idhb-1	507.012	6759.14	5681.75	4163.34	5657.12	3463.51	2236.25	10945.2	8776.22	10032.5	12692	13640.1	10018.1	15592.6	9045.09	12133.2	7122.79	8560.65	14969.2	12043.3	7875.37	9726.64	12464.2	17044.1
idhg-1	1904.05	2280.06	2216.44		3915.66	2948.59	682.535	8686.94	2060.38	6295.43	2356.42	4726.57	3374.32	16707.1	1630.43	2505.39	3186.25	2712.22	14592	4843.65	5959.19	7149.32	5067.49	7169.81
ife-2	4822.43	3521.45	642.016	1300.28	2454.37	1383.11	1667.67	3747.1	2000.73	6791.15	4124.79	6985.99	5353.12	5892.13	3640.96	2347.7	1841.43	837.019	7789.28	7030.18	5020.65	6996.4	10245.5	8303.63
iff-2	7369.98	11127.1	4532.08	4744.93	5518.23	6014.69	4701.58	1116.79	11094.4	14212.5	14256	15287.6	5479.72	7891.9	7676.21	11648.6	7625.26	6486.53	11900.4	10717.3	8314.22	6881.23	20177.4	20193.1
iffb-1	1221.64	4117.97	2163.06	1519.54	1810.03	1316.8	1474.41	3602.12	4970.35	6306.37	3263.86	9835.74	5130.85	19364.7	6785.16	10045.5	4696.15	3686.46	15819.4	13745.5	9807.08	8260.02	7531.86	13662.1
ile-1	4242.07	6310.31	4182.25	2696.95	5213.8	5203.66	1447.82	18635.7	9962.55	13273.5	7728.81	16495.3	5501.19	12939.1	10335.8	5856.71	5220.32	4934.68	10069	4789.8	9799.64	12559.7	12497.2	9240.89
ile-2	923.575							5416.06	4697.9	4007.33	4530.05	8913.66	1649.27	5114.58	2184.75	4786.85	2372.54	2069.46	5579.81	3447.75	4843.4	5632.74	8090.65	10516.3
ilys-5	118488	137165	61679.9	74535.9	136505	78734.1	63809.5	232640	177906	213192	247526	271537	105283	196598	177074	109937	42853.5	110786	177019	284043	173824	175324	198672	288588
imb-1		602.175														461.887			1106.95	1638.73	1321.96
imb-3	8630.03	8148.91	3375.01	8953.12	5616.28	6139.92	1758.91	2695.6	4474.16	3157.76	5785.68	10775.6	7041.62	13107.1	11297.2	13047	7119.12	12486.5	34557.9	23501	29427.1	12239.6	8552.39	14476.7
immp-1													387.542		437.126			465.447		444.01	582.015		567.99	866.618
immt-1	4786.22	5434.7	5301.06	5434.84	4058.15	608.174	1633.05	25254.4	12217.1	18874.5	16860	24479.3	14082.6	25158.9	12448.5	9968.35	10992	8430.35	21472.1	17230.7	16254.9	19007.6	29638.4	28183.2
imp-2	6474.7	3327.52	3015.94	544.003	8909.68	7893.88	2035.34	40408	19356.7	35192.8	10587.7	33924.2	11008.8	11904.1	22868.5	27985.8	6213.45	11981	18993	17085.3	6152.03	36742.9	46607.6	67357.4
imp-3								2486.05		1758.49	1174.69	873.186		2927.82	707.855			825.333	1250.32	1128.39		1247.59	982.381	868.373
imph-1	1475.04	634.403	585.018	443.128	901.028		1442.05	15526.7	8459.8	11984	6297.93	13017.3	4139.61	6866.43	5135.33	3430.32	2788.76	1435.23	5819.57	3364.74	3653.96	4558.2	14780.1	6861.71
ina-1		527.02			370.323			1339.78		675.448						447.014	263.008
inos-1	920928	1.27854e+06	814393	1.19564e+06	1.09882e+06	866547	787796	51808.8	1.68244e+06	2.32143e+06	2.2337e+06	2.21349e+06	1.43476e+06	2.14663e+06	987889	1.09104e+06	863078	1.01603e+06	1.87764e+06	1.25983e+06	1.06232e+06	2.10233e+06	1.42495e+06	2.31147e+06
inx-14								1019.44		526.836				2615.25				575.92	1230.75		1269.57	237.153
ipla-1												718.744	529.836	2285.76	235.99	952.505	133.004		2965.77	941.907		2037.66	1289.76	1926.36
ipla-3													156.879			1498.76					845.901	319.009	1127.81	2927.21
ipmk-1											653.903	1015.03	755.559	1440.81	440.704	2500.46	1422.59	683.851	3285.31	2004.91	1589.41	1948.21	3431.67	6224.64
irg-4	5996.53	16808	777.171	4763.48	8601.16	9217.32	5055.56	16207.4	13019.6	12382	12503.6	18111.6	6366.76	15949	8787.27	3244.88		2199.78	10851	5585.48	13888.9	22778.7	14895	30397.9
irg-5				350.508				1245.12		299.009		221.008									1168.33
irg-6	2503.39	2112.07		2598.86	1706.21	1143.76	3537.51	479.025	1765.05	6143.61	1685.71	2210.61	396.128	11177.7	1030.61			896.08	1037.03	4503.6	3760.18	3683.04	3497.16
irg-7	826.574							6486.45		289.008	1593.09	4214.9			433.011				9903.99	1854.68				864.854
isp-1	7105.25	8878.44	8625.88	11112.7	6398.26	5740.37	2209.59	33283.3	12041.2	14724.9	15097.3	17369.4	10011.8	19216	8124.4	11254.5	8023.56	13809.7	24218.8	18780.5	16282.7	15006.6	11832.7	15815.4
istr-1	657.084	21115.2	409.018	5282.05	5159.86	774.016	1231.39	4932.32	5684.32	10789.5	10286.6	33630.1	77356.8	101162	61911.8	112281	87855.1	42036.9	127916	115403	117415	116940	80195.9	186003
isw-1		341.01						7067.63		769.988		939.356									223.007
itsn-1	9289.34	9903.35	6299.06	2884.8	5012.2	2748.17	7339.06	9211.66	12105.5	18665.8	18939.1	17658	16205	16694.5	11278.3	18395	12474	13863.4	23365.5	19944	16708.9	23477.2	18315	22287.3
ivd-1	14263.9	36248.8	27469.9	33975.1	25146.2	22121.4	8690.2	58306.8	48025.2	79456.7	64186.6	53610.9	25812	37996.6	27640.4	19208.1	13799.4	21863.7	32002.9	25793.2	17275.2	31914.4	40890.6	46950.7
jmjd-5		531.316				623.211							654.57				331.461	653.02	1723.38	1358.76	794.302	833.992	209.566	1234.04
kars-1	12101.6	15742.1	7978.98	9686.97	6667.5	7414.38	4369.01	34889.6	24739.2	28681.9	28106.8	48867.9	26128.2	43730.9	22408.7	25890.7	13788.9	31936.7	69691.5	54234.7	47483	41664	35701.5	50011.4
kat-1	6903.25	15786.9	10329.9	11480.4	11944.9	5090.39	1480.68	34376.2	14065.6	19302.8	19864.9	24219.1	23189.7	30658.4	21624.4	19885.1	13216.1	25830.6	52835.6	32856.5	21524.5	27298	21169.7	30161.8
kdin-1		283.006						2537.95	326.012	1447.55		922.805					253.007						1061.13	891.008
kdp-1	1185.03	1509.5	2408	912.16	1747.06	976.032		5711.19	1962.26	2705.49	2650.51	4784.18	6120.44	9458.1	3507.56	2615.84	2297.25	2998.73	7850.95	5591.89	6049.04	5681.56	6268.19	5738.02
kgb-1									824.913	2746.81	1730.8				353.009		514.664	719.015	3171.56	635.837		1737.04	1887.9	1546.73
kin-10			527.112	609.614				706.71				2705.86	664.268	5540.83	1139.69		885.078		8437.01	2268.08	1336	937.474	1063.03
kin-19	1569.03	4554.71	2459.09	3805.15	1408.3	408.008	1970.01	4458.72	4519.02	7449.62	6840.31	8756.53	2601.17	11530.1	3449.73	5768.26	3744.07	4228.1	13386.9	10141.5	11448.1	6410.46	12216.7	15402.5
kin-2	1217.24	3126.31	3086.19	2932.06	4550.11	567.188	1541.1	6914.99	8098.19	10637.2	12084.7	13861.1	1584.29	2320.31	3369.68	1039.07	3153.42	2560.96	15620.6	11077.9	1663.42	12798.4	12517.3	14426.7
kin-3	1848.38		925.525		389.29		426.3	2243.01	1820.26	2782.42	4076.1	6561.9	1571.01	4172.59	390.677	216.616	903.639		3894.65	4767.25	5702.62	2618.92	5127.18	1422.15
klc-2	6506.85	13347.7	3278.26	6270.38	6276.56	4710.77	9239.82	26834.3	20013.7	24328.4	24770.5	27737.5	23628.5	27830.5	12340.5	25052.2	14648.3	12170.8	33436.7	25732.1	21890.7	24427	21921.3	26290.2
klp-15								12892.1		3361.79	726.163	1508.37
klp-18								6098.52	5485.71	4141.18	2094.7	2630.86	331.009								361.011		2770.21
klp-7			771.146				358.35	10625.5	1845.84	7459.42	4184.95	4446.39	1580.15	2113.11	1874.86	1022.3	551.141	440.428	8211.9	5609.43	5162.61	1377.11	5119.13	3436.76
kola-4	1693.05	744.672		973.038	958.15	638.859	524.205	1567.49			543.014	1540.4	1345.04	4639.63	1543.05	1727.77		5404.42	10541.4	6173.23	6840.87	949.023	1472.77
kynu-1	10210.2	951.817	8279.36	5588.09	9835.43	6373.28	3734.32	4780.98	22690.7	37425.4	12320.5	17146	11554.1	8632.09	17155.1	11982.9	6544.71	20338	31920.7	20836	9318.72	11904.8	8053.55	8849.33
lam-1	7228.43	22537.8	5755.94	1874.43	9719.79	6281.35	5237.53	65905.6	26507.9	40429.9	20882.9	26340.5	24473.3	21780.7	7616.23	16755.5	7282.41	9418.37	27083.8	30251.4	19949.3	25213.5	15846.3	14853.6
lam-2	6984.52	24455.9	4332.54	8859.32	15597.2	4211.88	7738.15	78202.3	33032.6	44760.5	26000.4	34389.5	23962	27841.1	17627.9	23347	12557.9	18936.1	34759.2	39721.3	27717	39513.9	25773.3	27750.7
lars-1	8036.44	13571.5	5356.29	6802.15	3007.18	1281.04	2248.86	20540.2	7056.98	10201.1	11041.6	24040.1	10604.4	21676	12876.7	21940.7	6527.15	7925.58	28876.2	24329.3	28425.4	16302.1	21512.9	22798
lbp-1		533.644			968.996			1221.62	2221.93	640.021		1819.39		3313.78	1331.04	1765.05	1040.03	5627.68	10316	6186.32	6002.21	2428.43	2130.3	3076.03
lbp-3	792.182			4244.67	1738.93	880.151	500.707					348.011	1019.48	2793.36	3692.31	3871.62	1745.54	13076.5	28283.1	18646.3	17243.7	6048.15	108.318
lbp-4		394.758		1055.02			560.967					1176.29	1350.37	2071.87	473.883	2760.61	992.091	279.01	892.584	482.455	3913.95	1338.68	2291.24	712.723
lbp-5	1080.04	864.034		3279.67	2434.95	587.896	769.575	510.376	420.485	531.333	285.978	1462.28	11347.4	2445.99	4651.18	7509.12	4138.52	8949.11	24362.5	10137.1	14019.4	9434.63	6672.28	5502.08
lbp-7	26589.7	34530.7	26040.8	30741.1	30110.1	26517.2	28811.9	1994.06	43285.3	55914.8	45368.4	39851	29130.6	29274.6	20475.4	19779	15190.6	26209.2	38689.6	27542.3	28218.4	35313.7	29619.8	30721.8
lcmt-1	542.955	645.575		1157.16	246.008		707.018	414.543	670.803	1666.26		1343.5	460.052	1653.18	972.792	1154.86	462.979	1248.47	4979.44	3388.68	3728.86	3300.42	376.546	1810.31
ldh-1	15511.5	9178.68	6663.05	17941.8	16321.4	12949.6	8941.4	870.133	17498	16998	18331.3	23959.3	17908.2	30254.9	18194.5	21308	13683.5	28151.5	58592.5	40113.6	34046.2	30507.4	18744.1	21234.2
lec-1	31459.4	47130.3	26420.5	49939.2	36965.6	24876.6	31213	17301.9	57416.3	76596.7	58229	73894.4	124857	179052	89231.5	143654	128802	106843	203620	122786	166314	150129	95176.5	177211
lec-10	2005.54	1161.54		539.287	1962.69	6096.59		3711.77	1643.24	11813.7	2711.75	5471.34		516.86			816.454	888.477	6689.26		2153.06		1143.8
lec-12		1788.7		1409.33	604.323	696.758		742.789	706.896	2002.7	3722.39	10949.6	4507.99	9413.72	9529.63	6868.3	4988.54	1773.33	10641.1	12115.5	10386.6	10242.7	8691.09	7973.79
lec-2			451.143					645.029		879.337		2495.35				4057.41	17704.8	2624.24	8369.57	3418.34	1161.04		1082.21
lec-3								3278.1		1788.46		731.533			557.019		1074.03	791.021			983.984
lec-4	3919.47	3385.99	2918.74		2990.63	1957.59			862.711	548.087	3013.16	12859.2	11497.1	24946.2	8132.88	33149.8	19256.5	7393.64	27214.5	28728.9	19194	25335.5	33376.4	27985.3
lec-6	32588.3	25812.7	15518	69213.7	56424.1	104745	12725.5	58656	79706.9	249694	77419.6	110422	60797.3	82594.5	94348.7	47471.5	96162.6	102330	282431	111575	168684	86091.9	72529.6	15436.6
lem-2		986.564		665.439				4660.75		2313.59		3746.45	3980	3652.63	1117.52	2158.71	238.01	2289.24	4429.15	3948.73	5545.63	2342.72	2658.66	2946.99
let-2		2987.09	2251.56	823.024	1206.96		575.542	1205.71		1833.41			434.386	3572.22							2952.94	3243.86		1103.31
let-363								1078.33	378.015	743.497		462.032											762.021
let-418		526.011						8806.76	727.397	5751.16	707.031	2314.71	1198.35			379.945	781.37		1568.17	1156.24	992.204		2845.48	881.095
let-60		1006.03	573.641			362.698		970.352		1339.03	2518.06	1741.18	2243.75	2478.07	1291.11	6762.08	2245.84	2163.16	1992.15	1063.75	3297.3	3299.59	1992.15	3435.49
let-70	3166.65	3473.23	2471.07	4815.15	3293.17	2996.1	2246.06		5130.32	4451.61	5610.15	6218.41	5237.13	8256.16	4966.14	4953.01	4735.14	8392.58	18297.5	11740.2	11485.3	6289.21	5078.15	6109.75
let-721						372.697		4524.11	2702.77	2431.45	2743.23	6244.3	260.009	3670.29	1611.63				4129.38	3006.74	1695.46	620.285	5026.8	3589.73
let-754	7679.91	6290.56	8485.97	8657.2	6938.5	5203.94	1948.86	28198.9	16058.1	11268.2	18722.6	24310.8	10913.5	20710.4	11695.5	16557	9943.7	15034.2	26934.7	22005.9	24864.2	16933.5	22461.1	25233.7
let-92	2378.08	2688.09	1697.59	1603.05	2025.07	1866.06	1667.59	2901.35	3522.11	7914.5	7449.88	7447.52	3313.83	6437.39	4018.4	3368.49	2657.15	4446.62	20985.4	7771.99	5401.01	5710.16	9270.27	9031.87
letm-1	168.325	278.006	403.01					4800.08	1521.2	4860.93		3527.09	228.832		456.639	568.384			540.35	887.058	517.93	221.549	1812.22	4559.19
lev-11	1481.31				5335.39	418.086	532.589	50265.9	26725.3	26763.4	17032.5	15526.8	894.557		1621.78		4778.06	3209.93	11633.1	5475	2294.36		750.335
lgc-23		1656.8		2532.64	5349.57	3512.2		10323	5231.43	7028.52	7801.65	7504.64	3801.22	1321.54	3564.83	831.026	885.027		4935.63	1466		4891.87	6171.83	786.698
lgc-24					411.01			3031.09	2625.39	3100.46	2513.79	2588.73						250.007					1462.33	1455.04
lgc-25	6490.99	43715.4	6081.78	37580.9	43657.9	46647.8	4661.71	91118.8	88292	95578.1	94806.6	77123.1	20442.4	17943.9	21890.9	17802.4	16459.1	21635.4	32175.7	771.446	812.979	25548.3	22842.1	45909.5
lgc-26	4903.45	44498.9	9659.57	43616.2	45251.5	41391.1	5285.56	102143	92300.6	76013.5	83655.6	104764	58529	74477.9	56011.7	69260.1	49150.3	55572.4	82252.7	14751.8	9391.95	65917.4	116634	149229
lgc-28	1117.68	39599	3965.99	23524.3	37855	35296.4	1547.55	79959.6	73905.7	64111.4	61846.6	77573.5	34770.5	44605	37511.2	43657.6	26459.3	32613.2	56399.9	4099.77	963.031	44558.9	79125.4	79844.7
lgg-1								1532.43		390.694		763.31	958.249	1701.22	542.01			1349.51	2672.08	280.434	701.055	1597.07	487.06	374.716
lgg-2				665.703				1520.05		730.326		1481.78	455.907		647.323		1041.52	466.9	1091.4		2454.92	615.169	855.943	656.988
lgmn-1	995.034	12694.6		1688.28	7276.49	10082.3	1046.14	6125.77	16261.7	4750.36	24374.2	24878.3	28440.8	36485.4	11673.5	66897.1	13991.3	11360.5	43638.3	22866.4	23855.4	52659	7439.5	6303.02
lin-10								2867.51	413.019	2610.26	608.021	379.825											1971.09
lin-33												434.017	336.012				361.204	379.013				338.011
lin-40								8861.59	721.171	4844.81		1274.04				414.123			849.852	1022.03	643.957	692.625	1071.06	985.776
lin-41	644.429	229.632						646.938	567.36	1155.08	492.012		348.918		386.012				2634.19	311.996		332.506	185.091
lin-53	2289.79	2648.23	1988.24	3191.03	886.318	1342.13	1086.26	3776.35	1358.17	4995.26	4896.69	5967.18	2516.32	12076.2	4489.8	2130.47	2685.03	8210.5	15725.5	8116.67	10462.8	4253.79	5157.04	2201.59
lipl-1	2040.95	6099.28	758.684		1482.83	1670.5	2871.8	739.025	1538.05	1104.03	3733.22	1144.16	386.175	977.201	675.966	1498.66		793.02	1974.05	1299.04	472.102	1254.45	1093.1	2166.88
lipl-2	432.188	4239.58		854.932	1155.71	1123.8	522.012	3849.86	329.759	2350.38	2974.61	2127.29	375.321	834.954	433.169			2060.16	1603	1858.83	746.023	411.159		1018.28
lipl-5	117384	214782	67067.1	71933.2	75813.6	69983.3	85772.7	138839	95747.5	182944	211152	159140	70231.6	144683	109804	129306	34287.5	135420	128201	171556	92188.6	71527.5	170914	231578
lipl-7	15047.7	21495.6	12701.6	9431.49	15175.5	10791	8728.96	30447.5	21157.9	23633.1	30416.5	32356.8	18526.3	29791.2	18947.6	18013	19562.9	14096.5	27393.3	24743	10866.4	31674.2	30159.5	33655.7
lmn-1	11301.2	12994.3	13673	17473.8	6491.98	6288.16	8480.57	110467	34268.9	54741.5	35967.7	50114.1	17185	40359.4	21441.5	21339.2	15281	11494.4	44004.5	18814.8	36234.3	26027.9	45168.4	39800
lmp-1	18900.6	22245.7	15886.1	13334.5	12432.6	8433.27	12181.7	49469.1	36300	43508.2	31868.1	47274.1	52111.3	44439.8	33052.5	62112.7	35423.6	28837.3	54583.6	42562.4	19900.2	53424.4	89791.5	100975
lmtr-2								1171.05	1591.05	1232.72	1316.93	2644.08				2180.52			1677.83	561.847		944.22	2374.72	2131.76
lmtr-3	705.706	451.012	666.326	607.017	579.97		271.008	341.008	478.141		517.888	923.975	787.021	1213.14	1000.03	557.002	1094.03	959.146	1856.26	1249.2	1077.59	1091.25	1186.55	1198.78
lmtr-5								1335.34	610.323	311.885	637.58	2688.39		2124.67	554.01		851.414		2517.49	1689.9	903.43	1070.02	1816.96	2725.42
lnkn-1		232.63									415.009	1428.99				409.633		332.446			933.024		895.253	1398.87
lonp-1	400.999	713.018	136.003					3411.62		1762.9	683.019	1132.03	728.021	835.023	1494.19	2426.16	1107.41	925.026	4075.81	2276.85		1792.17	4233.8	2118.89
lotr-1								3237.09	162.005	2737.72		1769.21							1828.97
lpd-3					150.005					361.013		414.493		682.507	708.07	606.618	322.051		7052.19	725.022		174.257	4611.88	6130.86
lpd-5				1245.73				3588.11		560.407		3783.71		9071.39	1500.31		472.392	1331.71	5423.37	5174.8	2253.32	655.905	1483.31	2228.06
lpd-7								5099.53		2050.2		1934.05	160.007		209.697				760.872					901.03
lpd-9					1258.43			3486.32	1282.03	3071.69	1336.03	6053.59	2477.35	1311.06	1714.18	1754.18	922.028	1418.45	3290.15	3145.85	812.017	2397.68	4451.66	7355.66
lro-1								2473.59			341.014	4002.33		1970.05					3988.99	1004	454.701
lron-10								1952.22		1529.97	759.238	961.848
lron-7								834.03	703.774	795.4	440.017	10899.5		1847.97	2431.66	388.773		438.846	2622.66				333.012
lsm-3				1098.91						807.504	670.479	844.026			1063.13	1062.03	581.063	1465.49	3731.65	1998.31	585.891		360.766	65.3152
lsm-4	903.619	1170.37	719.016		887.068	614.265		1354.04	472.013		675.853	1484.93	1083.46	1991.51	1514.55	1889.06	767.664	973.079	3166.67	1887.91	1783.04	1539.05	956.774	1106.01
lsm-6	895.355			661.02	580.02				1354.3	994.328	1579.4	1578.06			1610.26				1721.06	2182.81	767.478		1081.42
lsm-7										2279.59					2071.56	1754.07		2516.29	5718.95	3187.06
lst-4	4065.75	9154.07	3472.67	2184.63	4784.2	5920.66	5523.19	1556.02	8022.51	15032.3	12761.5	16620.5	15642.1	17131.4	7874.25	21124.2	8933.31	6677.33	23425.6	17105.1	10872.8	21395.7	18686.1	32816.9
ltah-1.1	1557.98		1173.59	3065.77	1108.02		956.953		1234.54	1947.53	1215.29	2902.85	2556.45	5073.06	1980.29			6672.04	9371.47	3324.91	9499.14	5868.02	3711.23	590.949
lys-1	45975.6	59929	37737.4	25786.8	32023.5	49186.9	34415.4	48845.1	55059.1	47477.5	57803.2	61815.7	42784	67466.1	29449.6	98103.7	38691.1	37422.8	65728.3	69842.3	59764.3	63014.2	53452.2	82534.4
lys-2	64310.9	212821	50467.7	87224.8	127084	81020.1	65225.1	149525	175316	160407	225394	206556	104087	204350	122751	101532	29454.9	126972	170613	164884	135978	163087	172359	291180
lys-4	159772	229471	114789	113503	201689	135227	91785.7	234686	245142	300141	429448	436310	178376	243483	164007	215368	100812	175456	321938	545139	173248	191073	249011	367989
lys-5	11790.5	16421.1	6934.65	5305.81	5428.27	10915.3	10580.2	24704	34918	29649.1	41977.9	29270.4	6420.56	9910.5	5615.93	13101.1	2732.91	5676.73	9906.64	12874.9	5076.89	10580.1	21018.2	31878
lys-6	6162.16	8859.3	6584.49	5066.13	8213.25	5079.88	5713.15	9292.5	8407.22	8584.21	13974.1	9187.24	6085.16	12835	5449.87	7744.22	4744.12	5074.13	9309.78	11245.3	5093.15	8323.21	6104.12	12080.3
lys-7	5476.34	11283.5	3168.18	319.387	1435.89	5278.21	7262.32	21277.9	45312.6	24897.1	53692.2	31552.9	1071.04	2141.25	1695.7	8730.39		2911.65	3872.81	3858.36	3376.77	2074.65	33006.3	83237.1
lys-8	7334.12	26077.7	2970.14	17899.5	11358.3	11933.3	12537.3	14433.4	13226.9	13465.4	19453	18321.6	8146.21	30656.7	13248.5	12780.7	2236.45	17461.1	15921	18052	16441.8	10614.1	13647.4	31181.8
mag-1	2250.31	2028.11		1434.28	1415.8	622.793				2157.72	1452.69	1683.39	1426.03	4623.2	4243.2	1375.21	2264.99	3375.98	10201.2	7730.03	3742	2700.16	1537.61
mai-2	5128.66	15690	13980.9	17140.6	15965.4	9502.36	11689.1	26005.8	7238.4	6748.62	9077.23	23735.5	24777.7	25529.5	20404.6	19880.4	18464.1	9712.25	51133.1	38047	17216.9	28957.3	9557.24	12649.7
manf-1								4270.03	5323.66	7431.24	6778.25	10795.1	4456.97	12183.3	5139.13		4286.08	2476.62	11685.8	12887.3	6318.83	10260.8	14808.3	14184.5
mans-1		793.239			783.279	743.215		4170.93	2168.65	3993.55		5299.44	1640.39	5081.73	2035.87	2740.39	1113.03	1651.93	253.76	1325.22		3338.06	5233.4	1391.48
mans-3								1210.99	1860.05	250.009	2189.21	1027.12					896.391					998.919	1525.61	2315.5
maoc-1								1143.35				1150.03			529.016			658.65	5574.49	1587.36	477.01
map-1													537.913		529.162		928.685	1674.39	3482.71	1401.69	1163.98	1942.64	522.295	353.011
map-2	874.017	878.018	813.016	6741.13	592.029			2464.2	3211.38	3450.82	2098.37	5046.89	8973.57	12732.1	11353.5	9988.67	6475.4	8827.49	35089.9	15538	19859.8	14420.5	8347.41	13429.9
maph-1.1	11195.4	6685.15	7804.69	5825.7	7956.45	7006.46	6248.13	14360.1	14528.1	18031	14804.8	22833	13596	26268.2	17494.7	24501.7	16196.7	14264.5	38258.4	27548.2	20914.9	15887.5	31643.8	33965.4
marb-1	4333.54	2222.52	1958.8	2097.45	4283.27	2059.11	1582.58	1005.48	5307.92	6171.11	3791.6	6942.54	5203.03	9326.42	3068.18	7749.76	2666.89	2738.07	10427.9	9195.66	2552.37	8587.37	7228.09	7731.66
mask-1			265.257					28018.2		11577.4	2477.65	11417.8		2014.92						1573.15			8903.49
math-33	7540.95	8946.29	2219.03	6873.29	4949.29	1952.54	3614.32		5709.56	17362.3	10261.8	16393.3	13235.4	11946.8	9149.84	13723.2	4918.23	8515.42	33950.9	20882.6	20625	17190.2	15091.8	19835.8
mbf-1								2404.07		3756.39	3764.09		3096.83		2402.08			383.007	3722.46	845.979	445.009		9307.28	7002.23
mboa-6	226.011		490.94			1191.8		3023.08	564.024	2190.94	524.464	3491.85	2741.05	3048.82	3145.99	2679.25	3529.83	2454.55	4741.11	2563.75	1560.03	4572.16	5776.44	7112.76
mca-3	3917.18	1327.99	2175.28	2335.5	610.023	1201.8	536.016	9357.68	7465.61	10754.3	4319.49	16758.2	4762.6	12469.9	2149.58	4408.07	6991.29	898.967	8866.88	9915.89	19509.3	6426.34	7121.58	5781.15
mccc-1	668.219	3198.29	1416.61	816.788	1300.8	2227.89		4107.61	2043.07	3568.91	3147.57	6176.17	4684.84	14425.1	4160.25	2949.99	2570.91	6053.48	10651.3	3626.64	6595.8	3873.79	7064.17	7804.96
mccc-2	1621.33	5092.61	2097.17	3306.38	2773.57	1178.48		9797.7	5697.83	3793.58	3067.63	8832.12	6451.66	10479.3	3603.99	4266.06	3969.82	6878.36	17899.2	8101.82	4874.25	5543.98	11220	5930.86
mce-1		879.583	632.017	494.36	2298.2	365.15		3846.01	2022.46	6567.57	5220.85	4530.12	3915.18	7112.62	5269.01	2304.38	3354.35	2691.55	8895.78	3551.48	676.927	3327.33	8356.8	8500.35
mcm-2		796.363						275.811										343.009	4979.11	2596.44	4511.75	463.014	129.004
mcm-5					100.129			472.791				722.49	231.633		371.076				3165.82	1338.42	5734.08	356.016	1149.19
mcm-7								3234.66	521.018	796.025		1097.87			623.548			222.007	3828.51	619.728	10518		2981.41
mct-3	117.191	168.005			366.014			536.686	439.014	177.007	346.012	898.589	1346.3	2949.36		211.007			2795.74		1591.67	2141.8	627.69
mct-4	2878.57	802.566	3150.11	952.032	1445.05	1101.52	1678.69	7384.23	1698.04	7447.83	2878.12	5837.55	698.71	4253.71	1280.81	2668.88	666.841	879.989	2557.74	2701.03	1547.04	1373.05	2820.62	488.722
mdh-1	45785.3	30265.2	26458.5	60708.7	44748.1	36940.7	30366.3	4254.98	37671.7	42182.3	44890.5	55239.9	54886.2	86183.3	53139.5	77267.9	38155.7	88568.3	232528	125875	122310	91489.5	46521.2	45872.9
mdh-2	39440.2	86909.3	59050.7	79053.2	65564.8	56323.3	29004	116477	103358	101639	101462	115909	93762.1	163735	84706	90966	76231	103431	192998	140110	112341	112117	134075	153372
mec-5								377.75								347.675			1997.3	554.858	939.919		340.008
mei-1								3251.09		633.99	819.023	347.976											1167.54
mek-1			426.128					1658	281.011	4058.13	1436.14	1569.04	395.317		630.145				3621.95	1570.61	2152.99		174.506	1120.54
mek-2		703.019	1618.42	1651.78	1076.03		1785.49	4889.07	2409.95	4060.89	2187.47	4447.41	2289.67	4346.21	2308.01	3082.45	1471.57		6663.81	4951.11	4297.23	3544.94	4881.14	2980.18
memb-1								696.074	443.016	631.018	646.02	688.952			289.008		184.88		205.006	291.459	312.012	495.016	1060.03	708.989
men-1	1211.41	7076.9	3241.14	1914.95	3564.01	3352.91		10213	6147.86	9042.83	6729.38	8605.79	11840.8	16391.6	9217.97	8307.52	6430.59	9903.19	18902.9	16289.7	8359.05	9271.84	15785.2	16777
mev-1	698.018	588.496		123.855	1210.88	1813.68	260.007	5089.53	2463.05	3438.54	1062.02	3241.56	3758.1	4508.12	3664.13	4058.93	1700.58	3743.56	5862.52	873.019	383.269	4206.38	6453.87	4996.37
mex-1		1232.87						16687.6	1647.23	7322.22	3781.19	8507.23		2265.82	1258.24	1280.82							4857.69
mex-3								6614.31	704.29	1258.75		1253.04								500.76			360.474
mex-5	3299.48							10420.2		5948.14	3484.08	4464.36	3216.87	4163.85	3614.64	2736.54	4257.1	4103.1	5189.44	3772.28	4553.27		5719.13
mex-6		553.34						7987.16		2501.51		2334.91	1133.04	2014.56	1371.05		1194.95	1617.28	2126.88		2824.6	773.944	1830.69
mig-22								3221.48	462.572	399.646			123.754						335.56			215.259	1030.29	684.708
mig-6	5476.94	15179.7	2618.21	8933.27	10123.3	9094.72	4928.15	15624.7	9193.93	12044.3	6857.18	12311.2	14557.8	27373.8	12916.9	9152.81	5191.9	19964.3	51349.1	21614.4	21228.4	18489.1	11780	9810.78
misc-1		1571.42	1920.24	1936.12	1310.82	1697.94	837.592	5644.79	7588.12	9796.4	3683.09	9035.64	6400.61	7628.49	6648.23	6095.78	4721.79	3188.97	8988.18	8714.39	5177.12	7964.28	15644.6	17683.3
mix-1								9993.01		4180.74	1578.62	3878.69							491.063		316.274		1213.88
mlc-3				560.01	896.639			8454.64				1916.56			730.826		7236.65	831.022	13223	3768.57	4716.97		9609.45	2508.23
mlc-4	1832.95	2362.26	2755.21	2932.73	2575.75	555.102	882.034	7713.92	2194.05	11282.7	14684.5	6722.81	3171.64	8415.4	2436.96	5402.43	5294.64	3330.98	8553.59	12986.6	7723.66	5184	7822.17	7647.39
mlc-5	1573.07	1477.68	475.022	2891.36	2394.21	1060.03	1258.87	4138.9	2272.79	4069.7	3447.78	7265.53	3945.01	5239	2374.31	5157.44	3355.9	2074.24	12930.4	6263.29	7403.92	6526.93	7785.01	4591.28
mlp-1					135.005			327.291									462.018	334.137	573.151	388.702	508.205	191.231
mlst-8		595.305	529.015								546.018					1273.95	473.512	1085.3	1575.42				392.332
mlt-3								2271.34		920.289	467.022	1232.05											899.032
mmaa-1	450.68				361.572					798.039	391.699				561.861				1092.39	925.949		2391.1	891.025
mmab-1					598.678			701.096		616.74	505.704		2268.98		1706.04	580.988		1898.18	365.01	2425.57		223.007	1496.74	1609.4
mmcm-1		1561.16	2845.19	1639.78	2091.11	527.998		5633.38	1058.03	6063.94	1159.44	9222.19	3595.83	8776.41	2802.46	3452.61	1336.32	1973.8	11378.8	5620.02	2578.72	4493.65	6797.9	6150.47
moc-1									4472.91	154.097	350.054	595.015		1380.13				573.28	1638.54	1066.56	1446.12	781.769	648.022	629.786
moc-2				492.019		306.621										730.474			136.568			1566.39	892.03	658.652
mog-2	412.45	1634.59	647.455	1406.75	1056.37		396.407	4423.01	584.651	3525.19	2298.17	4260.19	2159.11	4640.37	2569.1		890.524	1250.65	4403.6	2679.83	4023.01	1497.1	3702.96	2485.45
mogs-1	218.008	1288.57	1607.06		1583.33		759.027	5916.71	1958.32	3191.78	553.618	3254.04	4380.72	2242.73	1742.15	667.684		244.025	1765.58	4631.21	4255.77	4404.96	6230.41	5253.17
moma-1	3359.72	2975.01	2123.06	1299.04	1773.05	1828.62	1042.79	6390.57	3398.57	7763.19	4353.69	8409.02	7055.39	7354.83	4979.51	4828.1	3520.74	4083.21	7656.86	9386.07	5841.02	8200.25	10610.9	9450.96
mon-2										616.664	298.063		638.012		335.055	667.203		393.446	2563.98	1976.99	1112.1	1493.94	447.014	936.355
mop-25.1	2527.6	7368.85	4456.35	1395.51	1378.77	4095.37	2008.5	391.454	4636.11	6353.07	7620.65	6903.97	3840.14	1249.35		2997.88	98.0032	3714.53	6043.01	5405.58	4438.19	3148.48	4871.16	2136.23
mpdu-1	1975.19	1440.31	1503.73	1345.39	1955.78	1221.42	1019.64	3032.33	2968.48	2163.76	1646.04	3992.18	2734.25	4010.71	3409.1	3225.56	3379.01	3584.6	4084.12	3520.16	2412.07	4018.64	4354.13	5909.17
mppa-1							321.424						798.691				322.696	305.654	1215.12				712.008
mpst-3	3979.82	3080.88	926.977	827.491	1790.51	978.986	1422.11	7039.98	6745.04	9950.57	11582.1	12422.3	2683.4	4139.01	3481.16	4567.42	2604.57	2060.53	18776.3	7546.78	9918.43	2531.03	11443.6	6695.19
mrck-1		1646.04					252.006	1316.76		999.425	889.034	1357.33	132.005						2328.9				345.075	818.844
mrp-3								414.74		378.501	190.007	172.007												843.39
mrp-5	300.835	1108.5						550.842	254.871	509.174	1340.75	934.879		1371.18		2390.16	717.928		2200.7	869.02	774.798	999.102	599.272	2678.01
mrpl-12				637.992				4354		1252.93	609.018	2586.33		690.119				889.246	82.0021	1468.27	1451.23		3004.53
mrpl-24								730.619					446.016					214.481	308.012	504.489	502.016		541.838
mrps-2														827.029					315.01	296.074	309.76
mrps-5								2337.07	828.023	329.823		1435.74											344.011
msi-1		1005.03						3887.32	789.95	816.346	820.567	3857.26	421.271		508.021	1248.7	336.128		887.761	771.163	368.65	446.564	2919.91	1013.02
mtch-1	2790.41	4511.15	2000.67	2275.2	3479.05	4534.69	4342.13	7375.81	8351.23	8082.09	8031.24	10985.6	7797.09	5911.92	8176.58	7331.63	2916.36	3396.76	8430.46	6313.84	5642.99	7150.22	12459.9	16349.6
mtk-1													574.014	697.792		263.696			1375.65	980.202	233.826	595.015
mtpn-1					856.308								668.017				949.024		2744.06	1545.07	1721.4	1437.44
mtr-4										561.354		420.016	757.748	2012.6					5309.15		3230.67	224.008	269.009	374.385
mtss-1	457.016							1151.26	402.201			540.021							990.16	1018.86	642.872		1048.53	630.022
mvk-1	673.019	1511.1		1641.75	907.302	735.555	860.631	989.811	1430.74	5210.44	5247.18	3112.85	1209.07	680.014	938.256	1572.2	582.023	1580.63	6749.1	3212.55	2064	1452.04	4621.88	5562.1
nape-2		916.558		691.263				674.679				539.012	844.905	2043.25	591.016
nars-1	4155.73	11210.3	3449.49	9678.3	5988.01	2366.96	3118.54	282.85	3928.49	8145.29	11418	14851.2	12017.9	28215.6	12940.6	22009.7	11347.9	19160.7	54028.5	39142.2	33010.8	25654.5	18053.5	27542
nas-1														5334.12		2735.06	1571.56						1623.81
natc-1	798.947											652.018			272.005				383.332	493.008		124.003
nbet-1	1992.05	2373.06	1959.58	1790.65	1674.89	1559.28	1277.53	7378.04	3805.3	4931.66	3328.1	5269.48	2934.43	2258.01	3032.35	2622.9	1781.11	2222.23	3244.36	2881.43	3900.89	4577.04	4594.47	3314.79
ncap-1	629.021	677.851	320.025		370.139		227.571			607.813	1078.04	2123.75	1321.36	1207.51			443.7	3925.16	3333.12	2268.69		727.028	1598.15	127.879
ncbp-1									273.46				179.005		382.011				1459.16	882.16	624.679
nck-1	469.587	367.385	345.008	593.015	320.688				519.207	596.59		1755.37		1913.38	1217.85	566.688	366.985	1484.65	7790.42	2234.09	3827.34	868.725	785.02
ndk-1	61051.4	104658	50156.4	51523.9	102879	62291.5	92880	6201.64	99736.4	48312.3	106906	101456	115459	217299	144002	124417	70649.7	99524	235594	271628	133523	218939	76081.1	114273
ndua-1	1101.35	1275.51	1015.02	1074.59	1355.56		625.37	7700.17	2859.71	4497.82	2865.63	5187.06	1978.19	3868.09	2003.18		1046.44	1159.79	2290.26	2006.05	2486.62	2154.87	2381.76
ndua-13								862.598	206.76	517.445		859.361		1070.1			297.339		407.012	494.013			1904.75
ndua-2	2421.64	5681.25	4017.76	4908.3	2890.92	2503.03		7584.37	5326.77	7305.07	6739.33	9395.87	5613.34	15087.2	4990.14	2824.27	2567.55	3952.97	10492.3	10147	5025.33	3989.85	10998.9	12398.2
ndua-7	4220.38	1891.21	3509.37	1073.29	870.953			10975	5906.1	6154.68	3685.42	8053.36	2680.56	5636.76	3738.37	850.787	2450.89	2580.02	7205.29	5126.04	5388.91	3012.08	11520.3	6159.85
ndua-8	1378.9	904.77	941.959	1004.8			818.915	13204.8	4659.18	5633.31	2470.67	6304.54	2188.83	4282.73	2260.49	2177.42	1879.3	2512.75	3936.7	3783.56	2267.07	2541.79	6891.65	6809.83
ndub-10	5419.13	7488.88	7110.24	4640.3	4142.51	2637.96	4115.99	37116.4	12626.9	18121.5	10298.5	22692.7	6756.58	11034.8	7594.25	8094.4	4121.07	7721.19	18992.5	13614.8	11184.1	9181.87	12154.8	15350
ndub-11		2596.02	869.796		452.511	1198.46	634.274	7572.31	3903.58	6772.66	2737.99	9182.2	2963.86	2471.06	2809.83	1791.18	718.025	2286.57	4832.84	3803.32	2205.05	3263.09	3750.51	7402.52
ndub-2									825.665	820.028	1116.29	899.845	606.952	1330.51				437.008	1353.68	1574.45		465.124	1161.71
ndub-3	1367.04	2887.62	1720.31		2351.56	768.491		5809.77		4911.28	4570.35	7111.02	2324.24	2140.59	3694.43	1370.97	979.358	2503.83	9857.04	7967.71	3496.93	5658.37	5804.84	2099.93
ndub-5								729.47			614.825	851.014	270.006	930.135	595.629		373.009	931.61	1055.15	1451.88	650.013	920.024	638.012	1069.3
ndub-6		2946.08	2484.36		2566.56	1268.04	1304.81	23267.6	6335.08	12518.2	7798.87	11094.6	3822.75	13899	4215.85	1852.22	3254.26	5742	7988.44	8331.16	5611.35	4915.68	8544.17	7066.84
ndub-7	816.032	445.506	540.214	676.025	520.388		527.021	5197.18	3116.84	2414.34	1555.88	3063.14	1004.04	1908.08	857.032	621.44	570.02	751.911	2279.38	1823.97	1649.89	776.108	1393.58	1013.04
ndub-8		1024.03	724.32		417.849		410.826	2517.48	2248.24	3000.45	963.03	4763.14	668.178	1291.38	431.015	529.015	667.335	1117.48	1061.72	751.023	446.304	2243.54	2303.65	2317.28
nduc-2		812.269	545.979	704.703	1427.27	445.342	507.689	5521.53		3307.14	2528.81	5855.9	3540.91	2962.27	2878	1468.22	2018.57	932.768	4178.75	3055.25	2618.35	441.013	3559.79	6041.22
nduf-11	638.109	2043.25	1476.09	807.047	510.017		440.777	9576.23	1177.2	7851.46	3646.51	6203.62	2929.06	5531.8	4059.51	1584.08	679.411	1717.34	6394.99	7761.98	1894.74	2147.91	4835.61	4492.32
nduf-5	1653.58	1070.66	1656.69	693.123	2318.48	935.037	504.949	9875.08	4494.49	4598.41	2824.1	7068.39	2388.32	6348.42	4201.75	1310.8	1796.02	1298.05	7225.86	5708.9	6424.81	3443.53	3774.16	6668.34
nduf-9	979.032	749.821	1940.5	908.359	2415.43	880.029		4686.46	3821.67	5973.17	2832.86	4143.15	1488.61	5223.94	2159.55	4289.19	2693.98	2506.38	8590.84	9261.84	3031.22	8901.32	4882.98	4509.68
nduo-1								1729.38	1127.1	1182.68		2145.96											2209.04	2713.05
nduo-5								1614.05	990.691	657.022		1218.05								705.675			2013.24	2023.56
nduv-2	3820.15	6362.36	4754.49	5335.57	4102.12	3910.56	1079.98	13247.5	7291.34	10979.8	12542.5	17036.2	5550.13	16298	5049.69	5754.97	4545.32	5537.48	13303.1	10614.8	4474.36	6465.55	18420.6	17602.6
ndx-2										949.843	1110.16			1753.13		536.363	969.97					725.382	1203.28	1448.21
ndx-4	1272.75	1645.61	564.019	2066.71	1320.16	550.011			2124.2	2332.39	3907.11	3798.85	3448.29	6189.34	2374.1	4015.38	1712.09	5425.3	8011.21	5873.4	5856.25	4168.1	4915.42	5112.47
ndx-6											229.007							332.95	2119.6		417.858	1506.36		743.559
ndx-7												456.541	399.731		539.802				576.292	536.577	507.953	606.197	823.295	595.973
nemp-1								3195.07	853.829	2010.52		811.017		1976.47							2729.54
nep-11	967.825	4984.81	2651.62	4370.69	5392.74	4078.88	2805.19	13965.7	8928.18	12284.1	19054.6	14207.2	7422.27	7368.3	4052.93	6632.41	3478.53	4700.11	8075.44	2959.35	2686.22	8221.18	10443.7	16274.1
nepr-1														1366.26	662.902	970.023	1119.02		1167.03	920.023		1296.02	1040.17	972.768
nex-1	37872.8	35167.6	27691.5	30719.4	32895	21305.5	19132	5857.01	35771.9	41978.8	33611	63572.9	39778.2	50438.3	45509.3	79826	24058	63284.6	156378	97794.5	90544.9	64153.9	51534.5	52667.7
nex-2		646.526							1029.03	1912.97	934.033	3783.93	4775.07	1542.31	2634.12	13233.5	5516.01	1871.75	13582.4	7907.37	8970.13	7312.04	18965	11886.9
nex-3		1298.48					308.397	486.509				552.417				1692.18		831.022	16697.5	6632.75	1063.03	300.008	748.977
nfs-1											533.331	1729.05	483.452	965.186	539.339			534.331	1674.24	1583.14	1271.56	260.009	2505.91	549.097
nft-1										1679.38		681.829		383.015		194.383		471.016	1064.9	847.033	484.017	581.023	1006.77
nfu-1			584.447					295.207						2222.65			716.911		1435.88	1655.24	1244.36
nhj-1		436.011						338.382		611.035		577.017				667.737							606.503	813.579
nhl-2								1050.07		932.442						371.028	540.063	575.45					2104.98
nid-1		3236.08		4596.71	1684.44	658.998		1633.05	597.526	926.666			1214.89	4303.42				2506.75	7012.54	2845.85	4050.91	1474.36	1653.73
nish-1	621.342						496.496					289.134			347.43			500.437	1613.42	1413.77		1280.33	292.011
nkb-1	155.613	1991.64			417.587			1834.18	2631.18	3700.97	4624.53	9529.96	2303.33	11764.1	3964.26	6942.75	6955.64	1288.7	5444.63	5824.03	34935.4	4886.36	10399.1	8820.35
nkb-3											283.01	314.137		2894.97		2568.46	3327.5	78.8776	4251.57	780.523		2218.5	1385.29	417.009
nlp-26								1198.67						3014.96	637.878			1154.03	1615.59	955.784	979.029
nlp-30	1178.43	3762.59		1641.2	3110.07	1699.36	2828.62						9736.21	5188.88	5885.5	2687.86	1575.11	4034.06	2027	6775.14	6235	3071.82
nlp-40								2044.07				451.194		2292.38	634.023			967.031	1104.8	1120.15	1107.04		3669.43	689.626
nmat-2	1099.63	2032.54		330.887		555.031	1072.03		822.053	1503.36	1760.08	1045.35	1183.95			1127.82		677.025	1500.19	516.017			978.756
nmrk-1		881.461									528.579		859.319		4133.61		747.02	787.965	3417.12	1786.54	1124.05	1042.99	6237.85
nmt-1	7381.24	11187.8	7674.11	8471.85	4925.4	6092.77	7016.12	2649.7	13972.2	15219.4	13854.4	19449.1	11993.4	24876.2	14322	24207.8	14033.1	11456.6	37765.4	29352.8	24385.1	18255.8	18279.1	29931.8
nmy-1	1259.6	2488.58				300.693		35545.1	6876.17	21100	7937.88	8991.33	2679.44	2297.16	746.021	4194.98	2703.53	770.871	10390	5353.77	1797.28	2217.69	13012.8	620.023
nono-1	2128.77		235.006					2363.04		1740.61	945.389	1877.1			796.019		1488.04		1706.76	537.864				1138.02
nos-3	801.024							1480.34	1350.27		948.576	939.934	462.013		987.389		638.016	691.018	2505.03	1374.61			2575.34
npl-4.1		360.135				32.8758	371.014						1347.04			530.017			3349.05	3776.7		1956.06
npl-4.2		852.024						680.47	441.484	2471.72	2648.74	2639.36				2086.05	1224.91				2086.05			173.824
npp-1								3640.28		1165.11	222.445	2732.91					765.656				3162.88		527.715	1731.48
npp-10		245.188						20893	2450.51	12405.2	3661.64	9674.47	1183.03	1458.78	1159.68	532.865	464.702		3063.77	2357.34	4855.98		13491.3	2040.16
npp-11								3877.66		516.958	1567.55	806.904		1568.54					473.467	123.004	1047.03		2236.96
npp-12	1520.1	2445.61	3237.21	1533.68				8980.22	990.162	4469.41	362.011	10490.5	2543.15	26083	4757.31	3813.04	1833.5	2836.39	4240.15	7644.22	28888.3	11221.5	4637.4	4219.42
npp-13		274.021			385.726			992.708		746.665	181.693			707.018				203.381	1510.29	1379.3	2139.74		489.266	259.008
npp-15								498.451						5564.12					2401.37	800.854	1536.92	227.791
npp-16	1061.02		572.012					9732.55	2398.07	8302.41	841.029	2537.73	540.474	1169.04	1171.72		528.27		1823.5		958.478	663.022	7380.04	1832.39
npp-20	768.02	1647.49	1805.3	1308.9	1221.86	789.085	683.887	3610.94	5755.33	5038.95	4331.48	9814.25	5861.9	10639.6	2886.54	4587.45	3162.42	2034.52	10290.9	7291.48	7499.04	7626.12	7700.81	10337.3
npp-21		826.021		628.842				24251.9	896.583	25030.8	9958.17	9727.02	751.023	1899.87	192.754			660.02	3028.65	1174.28	1751.93		6182.51
npp-24								3586.1		3495.6	1059.29	3106.29						430.016	1184.81	817.119			2280.76
npp-25	2384.89	2532.45	2453.77	1570.65	2351.55	1953.47	1953.04	4651.89	2961.06	4479.74	2979.54	6716.02	8956.7	15682.5	7288.94	8598.29	7059.26	4982.89	10215.2	8585.38	7401.82	9042.87	12574.3	10710.9
nra-2	2949.99	3528.68	2585.17	3812.4	2215.39	2218.73	2281.07	6216.03	4220.9	6532.94	5240.35	8079.54	5888.35	11818	9551.05	5479.25	7329.5	6235.13	13804.4	8747.58	11109.5	9387.17	10704.6	13426.1
nra-4	18794.7	26828.6	17307.9	11850.5	13691.8	7763.36	8685.34	56571.8	27707.5	45108.3	34627.8	54351.5	41830.3	79175.6	40156.3	32361.1	44075.6	35500.5	73340.8	49752.9	64569.9	66801.9	66968.5	67579.6
nrfl-1	5698.41	3815.33	330.198	2146.99	2254.35	1386.36	1447.23		1891.79	4771.74	2841.73	7322.25	10067.2	12084.1	3313.8	7905.66	6689.41	3157.52	21655.7	6444.17	12567.4	14967	7382.29	12938.6
nsf-1	5301.13	9815.7	6233.89	6112.23	7897.45	4889.61	6776.3	21275.5	35613.6	40085.6	29134.9	47825	8511.67	21291.4	10594.6	23938.3	12552.6	8234.8	23902.6	18988	15983.2	17068.9	38988.6	60677.4
nspg-10					764.019			2646.33				3323.28			278.015			172.421	288.389	2684.86
nspg-9	929.026	1879.06		986.745		1584.1	911.07	4189.4	1682.06	4021.68	3596.2	3751.38			2570.88			1755.93	872.968	4110.64	929.041	823.391	1883.29	3802.1
nstp-4	1651.28	2060.05		1038.05	1650.3					1986.05	1706.05	2655.79	3163.42	4806.89	3298.49	2786.68	2563.51	3579.34	4258.8	2671.48	2736.93	4301.41	1892.51	4387.64
nstp-5								1253.04		2557.96		1476.05	1313.44	2163.38	1792.83	884.026	779.616	959.641	1679.07	1219.73	1195.89	1734.03	1386.22	2305.19
nsun-2												831.685			1482.61				9994.11	3042.33	2439.32	2076.07
ntfc-1	3942.08	9523.23	4810.46	9375.48	8454.14	4991.53	4073.08		7874.83	8975.44	9451.21	13898.4	13069	19391.6	11388.9	19723.1	9903.31	10325	40308.8	25317.9	19348.6	22506.2	17135.5	19586.4
ntl-3		721.362						14405.2		9044.18	1187.32	6055.79	765.017						926.966	782.5	482.15		8078.5
ntl-9								720.617		498.519		638.448		564.015	519.269	1170.15	499.907	372.383	2230.7	2492.45	2210.12	962.712
nuc-1												257.01		2108.15				1732.51	3588.58	3726.95	5128.16	1336.97
nucb-1	2753.19		1092.03			2260.35		10909.2	8143.16	6820.95	6828.32	10399	4814.54	9453.27	4449.26	2970.07	2249.09	4020.8	5341.36	6983.4	9008.88	6731.38	9131.69	9605.74
numr-2		1052.03							1370.64		951.784	1970.05	4969.49	18521.8	4176.5	23237	2181.06	7030.15	16538.4	10021.4	6950.46	6172.99	6290.09	22148.3
nuo-1	942.873	1456.91	907.025	3208.66	940.103	721.367		3854.52	2015.7	3915.04	2588.01	5389.16	3193.53	7316.96	2623.71	3346.68	1837.88	3332.08	5704.12	6848	3047.01	4054.24	5216.28	5302.29
nuo-2	1632.92	1724.06	1037.53	2848.38	1623.14	179.633		7967.33	493.023	5465.5	3591.24	8769	3011.46	8694.9	1483.19	2363.69	1655.69	2671.66	8178	4713.25	4413.95	3798.95	5836.42	5391.6
nuo-3		1203.77			1195.69		263.008	2870.85	750.316	2210.67	1307.52	2323.59	1007.44	3716.87	2318.01		1262.86	1105.31	2687.24	1931.25	1097.38	1275.23	2695.01	3789.24
nuo-4		2027.27	1589.02	2048.98	1742.77	689.021		8439.88	2732.53	4000.87	4053.27	10832.1	1719.07	15164.6	1531.42	1418.9	1380.39	3607.9	12188.4	12233.9	2849.91	6981.19	9300.26	12374.7
nuo-5	4130.13	8083.97	5157.44	7652	8746.97	2406.65	821.266	18605.8	7791.62	14316.2	13016.8	23901.1	15144.9	40576.8	14435.8	5132.87	8431.13	15507	43750.1	32089.9	19689.8	13916.7	27534.8	26357.4
nuo-6		1190.94						3418.63	3267.84	2060.84	2867.32	5188.32	2167.69	3477.79		1080.07	1374.23	1790.69	2943.2	2818.88	2502.41	2848.22	4087.3	4466.63
nxt-1	869.354	1011.61			295.762		774.548			596.337		541.017	965.461		866.222	1735.08	246.269		2737.53	1628.39		416.514	2846.24	3889.74
oatr-1	3840.85	9331.86	7089.3	7073.75	11562.8	7534.63	1830.6	18762.4	10997.6	13165.6	14447.6	14175.3	10219.9	15167.7	9039.42	9161.98	6588.23	12685.4	31820.5	14757.6	11276.9	10858.9	14217.2	17364.3
obr-4								241.008		400.013		137.391		327.012	327.012	669.93			1197.6	980.365	355.012	786.014	618.809
odr-4	383.888	1883.78				692.996	185.632	1137.04	3169.06	3651.93	4648.3	4194.32	1356.09		2279.55	2950.28			3531.01	1837.61	3279.09	2420.24	5118.99	5980.75
odr-8	2384.01	4658.89	2367.34	4256.49	2659.07	2166.25	1344.05	6645.11	6035.63	6895.25	6602.24	9208.93	6844.54	11304	4105.46	5170.67	4421.15	4056.32	9269.38	8369.19	9971.15	8148.66	9860.97	13514.3
oga-1							181.007			425.669		891.801		1836.07		1669.73	352.01	510.764	2868.28	996.255		607.775
ogdh-1	4746.15	8426.04	6515.13	9264.98	8434.93	4612.49		26539.4	12524.1	20653	15605.2	24052.7	12046.5	29355.2	11939.5	12255.1	9633.27	17404	26706.8	25868.1	15248.8	18559	24522	34261.7
ogdh-2					354.28			376.046		242.009	271.136			1030.03					1678.64				292.013
oma-2			373.015					10973.8	1598.06	4858.06	3321.68	11385											736.237
ora-1																	320.518		4195.33	2461.27	2718.43
ostb-1	30937	35391.3	26080.3	23934.7	27753.1	23813.9	21465.7	56935.4	50972.7	61563.6	54929.8	69164.4	71957.8	92081	70902.3	61991.8	53773	52308.3	94364.2	83554.6	67554.6	83546.2	86007.4	102029
ostd-1	7768.8	14076.9	4552.63	2258.62	3461.73	9059.57	9416.85	16832.8	12046.6	17771.7	11254.1	14076.7	7353.63	10268.9	6461.42	25669	7146.14	5556.64	11541.9	8697.35	9488.98	9162.27	29263.9	24619.5
otub-1	758.026	1720.08	586.602	1693.42	883.762	839.231	969.873		3135.96	1693.27	1919.93	1988.46	2403.09	4734.55	2384.71	1694.46	1505.92	2191.12	6156.69	4303.13	4949.55	2509.18	2067.28	3238.32
oxy-5	863.754	1049.04	464.385	382.014	142.685			3649.28	534.179	1279.27	523.496		1784.69	3187.12	1464.88	1311.75	1203.93	708.025	2195.83	1908.06	2334.09		2603.01	2523.08
paa-1	11893.9	13422.5	9123.85	14976.7	12413.2	9058.67	8628.22	12551.4	17868	21408.9	21888.8	27917.6	15204	28694.5	14904.2	24745.9	11685.2	15396	45774.1	29230.7	32349.5	18990.8	19018.7	21001.6
pab-2	155.946	2915.97		575.788	630.273			23768	8328.03	11994.2	8106.04	12972.5	6761.39	20696	9028.27	9158.48	11746.8	6697.82	16834.6	11084.7	15816.8	13914.6	20475.4	18192.6
pabp-2		895.102					478.018	1759.92		1760.06	1709.93	2513.36	1004.99	2173.55	772.172		1587.05	1332.67	2275.85	1732.25	1797.88	1258.07	1221.57	3130.52
pad-1																1301.03	1006.09	330.008	1175.58	1660.47		2213.55
pad-2							160.817		697.018	148.928		550.998				699.854	151.005		264.249	213.873		167.881	907.676	1437.05
pah-1	24721.8	130837	26943.4	65078.4	31715.1	19462.8	60857.9	9565.04	77837.7	110841	191262	50511.6	29268	159059	26137.2	34703.9	20315.5	55516.7	76971.5	34083.4	59538.3	38915.9	70497.9	39558.3
paic-1								597.469							1541.04			1506.32	8398.7		982.596
pals-26													10641.5	10935.4	4465.63	8932.42	16010.3		3863.97	9981.28	12465.6	10249.8	5238.62	14003
pals-34								1331.35		768.063	819.027	2423.33											1716.06	2307.22
pam-1	24017.4	25114.6	14006.3	39248.2	26613.8	22592.8	13578.7	11779.8	18728	31162.3	26340	44396.5	38282.1	70811.4	49828.2	56887.9	38396.6	73990.8	169027	95237.8	103119	66659.7	30983.2	32245.6
panl-3								2194.27		1041.1	597.201	1180.3						507.439	724.46
papl-1	2038.14	3098.97	2697.78	2076.94	3664.98		2590.62	2485.7	2324.53	4210.15	4590.44	3361.24	2096.07	10169.2	3757.1	3069.45	1426.52	4398.78	8313.88	8061.77	8034.54	5339.83	5606.21	7063.1
par-1		409.013						8938.34		4587.11	770.572	2385.85		1126.92	280.633	18.001	292.811	489.539	626.989			112.569	3170.44
pars-1	9103.16	15415.2	8899.7	12632.3	13606.4	7423.21	9635.37	6135.82	13965.5	24386	13295.4	29862.1	21275.1	35805.4	20375.4	25505.2	12666.8	14800.2	63977.3	42992.3	42756.2	33843.6	11840.2	22641.5
pas-1	12331.7	9134.27	6426.65	12161.4	8848.39	6251.42	6488.36	5819.13	11992.9	13412.9	15565.1	20143.7	16528.7	21849.3	19144.3	21741.6	18568.3	19626.7	51689.2	30422.5	34535.8	21561.5	22272.1	27880.2
pas-2	537.113			618.018				311.742		373.01	670.032	442.148	858.738	3048.51	1790.72	1623.95	889.023	1004.64	4093.72	4751.14	2047.83	1016.89	623.557	825.215
pas-4	9252.53	7405.87	3750.71	6912.18	3079.04	6311.12	5501.91	1941.07	7632.58	8937.95	7024.79	14579.5	7632.48	6053.26	8894.85	13694.3	9212.64	9843.85	25842.9	17750.4	16086.1	10806.4	6889.29	16466.8
pas-6	4544.01	4646.48	1352.84	3946.58	3412.78	4679.43	4614.5	4649.92	8892.12	10209.9	5855.84	11306.9	5625.73	12284.5	7288.34	11211.5	7129.85	7677.77	20969.4	11788.8	13700.5	12535.2	12608.7	14172
pas-7	9266.83	4297.34	3307.7	6972.32	5856.88	4781.37	4580.58	3483.8	9644.81	14699.3	10214.5	18138.6	9164.27	12005.5	8831.83	11560.5	8379.01	14623.7	30781.7	20256	20519.9	13682.7	11995	14906.3
pat-6	496.794					267.242		1386.27	879.852		281.424	888.111							1202.73	698.023		1130.96	993.034
patr-1		498.01		478.016				2586.27	673.991	639.015	843.679	2363.58	1402.77	1928.06	650.433				2040.38	1087.18			1026.67
pbs-1	12966.7	9333.81	7100.46	12156.3	10446.2	7324.18	6812.9	5266.36	12307.9	11910.1	12220.4	16841.3	13956.6	14832.1	16432.1	19146.9	17074.3	21417	49358.7	31397.9	31710.1	23080.1	16410.2	21862
pbs-2	8069.76	2684.62	2712.06	6610.66	4221.14	4668.69	3964.15	4338.3	7052.48	10331.4	9442.88	11402.6	8635.28	20470.2	6145.06	10105.7	12274.8	16103	33703.6	20785.8	19052.2	15154.7	11791	15793.3
pbs-3	7161.06	1911.57	2806.68	5363.69	2883.94	2827.04	3465.39	2796.83	8864.07	8630.08	8103.24	11724.8	4403.73	11629.9	9439.32	11387.4	7480.52	12352.7	25285	18017.8	18066.3	11802.6	14111.9	16264.3
pbs-4	8143.93	3232.63	5930.39	6648.32	8027.98	3288.44	3535.73	1429.86	7690.65	6159.33	6743.8	14024.8	4555.72	2777.04	11346.4	13857.5	11473.4	16827.9	36140.7	24415.9	23786.4	8512.49	16286.1	21228.6
pbs-5	15311.6	8665.65	7398.34	10010.5	12213.9	7034.7	9597.84	7136.07	15905.2	13142	15798.5	19482.8	19263.7	20020.8	21167.2	21946.1	23822.6	29401.9	64126	42487.9	39590.1	30802.2	17358.4	22823.1
pbs-6	7955.57	878.876	1319.08	1256.04	841.026	864.762	1223.99		3506.37	2445.03	1586.39		1316.41	12154.7	2028.06	4371.77	9908.25	2567.05	28637.9	3958.19	3789.13	12938.5	4682.23	5778.18
pbs-7	12495	4400.05	5480.12	9502.5	8012.9	6598.05	4195.47	2607.84	8742.35	9389.99	9619	15885.5	10969.6	18443.4	12008.3	12566.1	13729.1	17695.6	43296.1	26500.8	24690.5	21295.5	15604.3	19898.8
pcca-1	1425.03	4061.88	6052.04	2836.76	8457.55	3204.73	212.966	13726.7	3521.05	9499.08	19495.1	20213.7	10178	29343.2	6080.45	6331.73	7635.11	5628.33	31746.5	20510	8118.91	13944.1	17824	16066.6
pccb-1	2502.9	7506.05	8451.43	8961.72	10717	4883.59	259.01	14745.9	7532.27	11200.6	7549.07	15404	7775.11	29205.1	5314.28	9426.19	5604.14	10941.2	26973.4	18152.2	10825	12898.5	14497.7	18856.4
pcm-1						186.879			136.879	569.42		347.073		342.703	1228.26		1842.75	2335.16	5836.07	3060.21	2807.43	362.015	382.014	884.629
pcp-5	7451.67	12231.6	4778.95	5096.99	5320.82	5051.1	6833.11	12535	14910.4	11741.3	17241.1	14722.5	9426.28	15579.4	7759.27	9775.46	6574.02	10076.2	14186.3	14872.1	15483.4	18943.5	21621.4	23983.6
pcs-1											660.02	897.028			1342.17	1805.15	989.754	751.161		1323.44		2814.67	1018.21	1400.04
pdha-1	4064.15	2929.68	3187.31	2937.92	2822.92	1854.16	335.308	8001.34	3994.51	6371.13	4833.98	7616.83	3541.13	11946.6	3182.34	3528.62	2801.05	3597.78	9346.81	6967.19	5287.69	4614.65	9665.33	10189.1
pdhb-1	2744.8	7454.25	4290.16	6986.42	7329.49	3271.53	1098.4	8757.1	8810.38	8012.74	7472.01	12194.5	6279.89	28391.3	7807.49	10223	7023.47	7353.03	20489.3	15028.6	11076.4	9523.1	16289	16745.7
pdhk-2		166.316						243.013	284.011				216.488	334.014	187.009			420.075	634.033	321.013	267.012	220.273	1477.19	677.712
pdi-1	131073	185245	130117	111759	107373	97622.5	96539.5	177188	157556	210640	181621	230347	226859	364284	208988	208548	176216	158854	276251	254381	265523	245420	342569	321918
pdi-2	126998	147915	110570	108514	142269	116532	88699.5	243604	200663	215311	215199	341339	384301	487798	355137	274190	271221	254980	485432	418031	430439	483404	391457	440034
pdi-3	81159.9	89416	91222.2	110151	82927.8	71789.5	68448.3	153866	120998	153142	120336	211263	277075	347451	267515	255353	223760	154869	385851	302311	409224	343650	259174	409139
pdi-6	20944.6	25584.2	20553.5	21851.3	17897.1	19830.5	15602.5	40030	33000.4	41041	30618.1	64536.8	59386.8	97107.1	56159.5	50920.9	44917	47019.2	68794.4	66828.7	85136.7	73647.6	63360.5	82951.2
pdxk-1				228.01	128.256					224.255				197.008			144.5	1541.48	2396.6	1585.35	1621.04	1102.96	453.966
perm-2								6148.44	2592.07	1478.33	6342.2	8160.86											8138.35	8695.25
pezo-1								2371.85		392.776		1293.9	735.073			615.032							1318.91	1114.32
pfd-1	2805.35	2946.27	3226.61	4261.27	2822.84	1949.06	1823.77		3064.85	3157.96	4215.39	6554.44	4564.72	7594.29	3786.03	5231.3	2900.87	4655.12	11912.1	10890.9	9085.49	5896.62	3881.44	8113.05
pfd-2	2745.08	1008.91	1342.9	2900.34	1140.65	2208.3	948.373	366.384	1501.64	2769.28	4900.85	4765.58	1606.4	5714.83	1727.65	2834.14	2531.39	2348.16	8705.76	6842.11	5155.3	4392.01	4791.68	5339.82
pfk-1.1	4857.28	3881.56	2828.4	5471.65	4213.71	3850.39	1096.26	406.521	10427.7	7783.35	3903.05	11459.6	3673.77	5326.38	2655.05	4742.86	4376.14	6592.63	21798.6	12944.2	7860.29	4917.93	2261.39	1663.39
pfkb-1.1		2443.32	640.016	1798.07	2155.97	734.479	293.593	2718.38	1446.09	3184.07	2419.86	8474.76	2683.14	7829.13	3442.76	788.319	2753.17	6335.15	20842.8	11609.5	11563.5	6485.93	1814.84	1004.02
pfn-2	4433.38	7728.79	5065.35	6738.32	6128.02	3056.1	3963.35	3057.32	9787.07	11177	8147.33	9936.4	5747.16	15892	6608.43	10978.4	7852.94	11182.1	19628.9	15424.6	14363.2	8461.82	11315.7	11788.7
pfut-1												196.384				511.693		187.006	630.614				848.644
pgam-5		743.018	415.01	2972.34		204.755		4611.49		1990.05	723.019	2219.67	1334.35	2144.62	715.711	1534.1	1173.03	2387.87	2540.57	4557.56	1413.04	5641.63	2410.81	4833.08
pgk-1	55940	43499.2	39425.8	62342.5	48582.3	41914	36337.8	3568.57	50578.6	64965.5	72656.2	81770	74936.8	98656	64203.6	73499.7	44528.5	108267	224932	143367	125125	94160.6	58457.9	73767.4
pgm-2	8762.23	10064	6563.95	4346.45	11176.8	5458.01	4431.2		4067.13	9047.19	6387.91	12861.3	11694.3	9783.79	11006.5	7999.65	6764.45	19437.7	44395.9	28034.5	15092.4	21852.7	8191.81	4762.19
pgp-6	230.365	233.747	265.007		183.942		489.81		508.015	622.146	1666.32	1561.7	1456.04	5233.07	1852.54	4159.57	695.268	1219.22	4955.35	3732.76	2939.91	4028.14	4664.48	6069.35
phb-2	6977.75	5549.38	6765.5	3255.44	3160.29	2467.52	1309.35	41709.6	15173	22252.4	10199.8	24119	9909.88	25679.9	9988.82	8882	12654.7	6699.81	22523.2	25149.1	23149.9	14533	13834.9	25848
phip-1	1989.94	1400.48	674.645	478.827	647.666	194.943			1197.94	1158.01	1197.57	1345.94	671.589		354.009	529.493	459.699	1238.01	1192.87	593.586	398.326	898.033	2215.5	1304.82
pho-11	41848.2	39629.2	23808.7	19845.6	35803	23721.7	30922.9	65933.4	65025.5	52722.3	81248.2	89517.1	21319	38289.1	19806.6	16558.6	9119.94	41855.6	33345.7	25220.9	27082.7	24295	46349.1	43500.8
pho-14		1845.79											1256.04	3245.44	1403.83	2116.19	1143.03	1098.11	7946.03	2493.71	10178.1	1837.05
phy-2	4211.8	11358.6	7727.89	6195.96	6709.59	5937.95	4389.11	22392.3	25645.6	31832.2	21887.6	29345.9	76228.3	53002.4	32886.7	39785.6	42676.9	21810.2	74289.1	43626.2	75298.2	67466.6	89242.7	145706
pid-3	377.774							5122.28	1171.03	2862.05	1103.65	1429.29		431.501				439.128	1743.4	3127.17	824.029	465.206	1120.88
pigs-1									371.886					376.986					440.015		275.092	536.015	388.905	372.012
pinn-1												2090.01	1795.95	941.836		699.452		2120.36	1392.47	1009.03	953.55		1452.04
pinn-4	626.016	495.36		953.031	504		332.636			1024.86		1068.11	898.144	965.385	629.023	618.02	539.016		1570.06	1095.99	1257.89	1129.17	661.024	1813.93
pipp-4p				1097.27		1594.41				1050.15		1819.04	2821.55		1852.86	2986.07	2233.16		4124.08	2965.97	3179.96	5689.87	3261.06
pkc-1						405.009				894.018	269.574	192.007	413.526			1250.02		532.011	679.196	720.538	488.691			1736.26
pkc-2																	210.008			250.386		264.008	308.634
pkhm-2													667.522			717.021	414.575	509.207		549.015	1002.83	218.731	414.636	292.007
plag-15	1856.5	2799.45	1336.17	3391.63	3768.16	1642.75	823.083	5323.06	2792.55	4399.71	3906.25	7503.22	2265.51	463.981	6637.03	4436.3	2490.11	556.713	3821.61	5443.74		11733.6	13464	9958.81
plc-4							238.675	447.013			322.582	435.304				402.012
plp-1	24498.5	27020.9	20010.9	27545.4	24445.6	14732.3	17750.1	36577.9	49797.9	56254.8	45299.2	68020.7	53021.4	63416.5	49749.2	50419.4	42662.3	54004.7	96392.2	76621.1	71626.5	64297.2	92826.9	106947
plpp-1.2								1497.34					1106.19	2545.62								1411.82	1221.02
plst-1		523.747	186.004	918.219				268.322		1056.28	402.009	746.023	954.022	2520.83	1073.02	1937.47	819.362	2185.89	6649.28	5969.08	6805.37	2191.05	1940.55	1121.75
pmk-1		1133.11	304.007	470.009							533.019			744.634	368.007	1857.69		1075.51	1876.01	883.589	483.104	504.01
pmp-3	888.137			1002.85	856.02			1492.68	1642.04	2358.42	1441.85	2817.57			480.884			689.787			574.463			278.165
pmr-1												587.494						570.013			264.868	420.462	576.02
pnc-1		598.217	290.519	602.34						205.459		905.655	592.19				222.508				706.367
png-1		684.804	464.886	334.427	1266.67			1218.23		1894.3	2639.6	1884.55	2374.19	804.429	1527.84	3836.08	733.094	507.13	4830.23	5004.89	1395.81	2055.56	6191.31	6510.82
pnk-1		887.563	326.762						939.703	821.731	207.006	254.006	297.187				195.908	850.608	1724.5	394.767	972.886	318.725	713.019	2329.44
pod-1	4300.03	5799.1	3431.4	1541.99	2210.21	466.306	1671.19	23401.5	3870.05	19602.4	7511.54	23952.5	9692.84	16571	8077.91	9622.89	9734.44	5782.09	41592.3	23871.3	30751.3	21039.1	15741	5187.09
pod-2	2467.41	4178.85		2726.41	2571.75	532.687		3932.3	1924.86	5012.76	821.029	10929.8	533.921	6353.37	15005.7	7364.25	1849.32	9386.07	61327	29655.6	23673.3	6962.81	2962.94
poml-2	10728.2	6013.17	12828.7	6366.95	3922.97	1304.66	6085.44	18363.1	8484.22	2560.22	10239	18420.2	8706.88	21002	10174	10461	5072.43	20035.9	7129.34	21315.9	4762.26	8221.05	13725.2	14616.2
pph-4.1		458.012			735.136					939.183	442.4	548.112	2086.01	2902.08	459.47	601.683		2289.33	3748.66	1909.62	2082.41	342.384
pph-5										913.188		4618.41					675.37	894.313	2380.66	2318.82	932.891		469.014	1209.02
pph-6										314.011			326.59				1243.84	514.6	1454.56	1197.54		692.148	946.566
ppk-2	613.961		255.453								408.299	1217	224.23	183.74					1487.81	198.631				744.751
ppm-1.A	4583.74	5304.62	1362.91	2464.34	2425.32	3883.09	1682.38	7978.78	4875.16	16123	9394.42	13661.6	4869.69	12904.9	4789.46	8182.42	4223.57	7586.42	25633.4	14744.4	14885.2	8115.26	14492.8	12413
ppm-2	6045.56	6369.69	4209.17	4866.21	4027.92	4089.15	826.614	8502.64	9069.91	8691.88	11637	13759.2	7651.44	17525.2	9498.12	14326.3	10422.3	11283.2	30405	19162.1	16614.6	16008.4	15715.4	14914.3
ppt-1	598.676	761.682		306.01	510.957			2323.8	1406.05		1436.24	3088.66		851.322			413.016	484.618	442.541	991.037	1215.13	1048.1	1333.51	1898.1
pptr-1	661.192	3846.6	1672.41	1000.54	3998.89	1685.44	1358.04	2347.09	4486.97	9226.83	6308.26	5620.02	5994.96	11333.8	3641.97	5533.53	4000.8	3283.93	16405.4	10424	7414.8	8584.91	5567.97	5468.36
ppw-1		8536.15	415.015	2409.24	867.476	287.44		7850.1	3387.6	9509.83	5936.78	11223.7	2410.8	2780.78	2368.08	1626.82	9428.88	7561.5	10955.9	15634.2	14522.3	6396.58	12085.2	9885.91
pqn-24				1272.03								402.009					882.021	1685.2	5665.7	2811.98	4760.87	1022.76
pqn-27			223.01					2806.97	1124.17	1183.47	1406.55	778.027					636.746		6097.45	4055.42	3641.37
pqn-52	4647.46	2208.12	2605.14	856.901	540.537	670.509	616.565	14354.9	3393.11	17012.9	2764.55	5829.56	3827.29	4055.32	6168.72		1914.95	965.187	6687.52	5666.48		3489.47	5398.84	3307.25
pqn-53	3103.47	510.23	997.914		1145.88			30856.5	3728.11	13288.7	4266.3	9889.3	916.623	674.674	1206.54	553.965	266.631	433.826		998.03	2144.77	2211.14	2624.21
praf-3	770.651	1022.03						3993.12	2174.83	2967.08	2586.07	4484.37	1744.42	3297.09	1854.9	1681.05	1931.05	1193.03	2719.07	2385.53	3485.13	2875.08	6204.58	5262.15
prdh-1		2472.58	960.133	309.01	1006.06	516.017		5137.1	2359.11	7686.88	4569.86	5848	4052.52	3966.28	1992.15	4106.13	2709.68	2670.74	4363.52	3194.28		5513.62	8620.1	12484.4
prdx-3	6893.03	15143.3	10841.9	8903	12830.5	8749.15	4020.97	14542.7	11590.4	13823.6	19749.2	20329	17313.4	31379	17222.6	18057.6	11583	10723.7	33638.5	28625.1	13376.3	20521.5	21051.1	20356
prdx-6		1074.73		839.957	929.024	1161.64	625.943						2921.64	3637.38	3228.21	5547.22	2943.53		9669.77	5370.95	10433.3	7808.74	3298.38	8452.24
prg-1	436.435			451.014				914.072		405.488		407.015			538.356				3088.2	563.839	823.943
prmt-1	3884.4	2751.22	1579.51	10623.9	4150.09	3348.09	1646.53	2537.57	1591.39	3151.42	2922.06	9661.83	6249.26	10260.9	8977.29	9573.44	4527.68	14380.7	42314	25541.1	27617.3	12073.3	7425.8	4196.44
prmt-5	266.1											424.058		4650.64					918.046		2275.1	838.277	443.984	404.878
prmt-7		1658.14		1016.77							358.009	1004.26	1150.59		1220.35	3139.92	1023.49	458.011	2017.73	1886.95	2152.17	1166.8	1789.83	1777.02
prmt-9				631.015											617.014			418.01	2161.03	1000.19
prp-19	598.015	2544.18	1758.06	279.324	1460.7		1162.79	3969.67	857.417	2115.39	3233.22	8581.33	2998.18		954.03	895.527	2333.65	2290.55	11018.7	4041.3	6442.72	3465.81	8609.97	2994.85
prp-6	584.77		493.013					14224.3	431.262	7263.36	1011.46	6924.5	860.901	1687.02	201.881	486.547		966.831			298.744	263.618	7027.88	834.519
prp-8		340.008						795.066	291.376		466.011	680.105	1150.02	1282.04	584.517	1741.66		1048.97	9344.54	4506.26	4408.54	2189.3	2170.11	3161.18
prps-1	4021.81	1174.03		3599.43	4488.5		802.021	1028.22		201.381	522.215	5995.8	1852.38	4540.04	6214.83	6167.23	3769.65	4610.97	22879.9	11581.6	12098.2	3863.34	2667.27	332.228
prx-19				461.738	220.938			357.012	824.015	2536.73	1584.41	1320.25	418.582				212.383	658.196	1107.03	654.374	319.012	456.01	1208.07
prx-6			922.783	1773.84	1178.87			1431.24			690.45		1863.8		1536.59	2794.44		1792.79		3683.08	2394.59	2334.53		1620.76
psme-3	300.57															428.012			1992.74			590.443	2174.15	3875.32
pssy-1															886.023							950.928	1513.82	2175.95
ptpn-22					232.008			458.009	1216.26	1720.45		865.373				752.023			1881.86				1021.37	1249.19
puf-11								2230.06	1326.2	2120.05	1165.29	1436.68					356.012		999.586				969.009
puf-5	473.011							5979.82		2280.43	858.018	5343.28					1582.75		725.018	753.722			4573.17
puf-9								5096.15	1389.41	4734.49	2951.78	5334.72		1362.01				2574.18	2850			1462.03	1568.13
pwp-1											522.94	814.027	353.137			491.993	412.017		995.636		356.097	531.256
pyc-1	5215.08	18511.2	12488.4	8352.5	22179.2	10212.8	806.886	38266.3	20162.8	26850.4	24078.3	41166.6	27288.6	36508.7	25844.5	31628.5	20855.1	17362.1	63574.2	47268.8	31047.7	26145.7	36382.7	47398.6
pycr-4														960.224	608.454			689.673	4596.97	356.49		1844.6
pygl-1	46399.3	32454.8	25475.4	65589.4	42351.6	29948.4	30619.2	8080.27	50332.9	61497.9	59496.8	110823	43548.7	100406	56215.7	59228.4	41104.4	93244	238852	145260	130538	92828.5	49335.2	51186.2
pyk-1	45743.9	45736.9	26864.9	46419.8	38412.5	32416.3	26453.2	23782.2	43355.8	52530.7	44681.4	72244.1	57994.7	95013.3	50633.8	71032.5	46041.8	58997.7	182120	103430	104106	81648.1	58501.2	68131.8
pyk-2	618.349	2668.16	518.011	1126.17	1283.92	570.702	150.004		967.028	3788.03	1301.69	2787.77	6474.99	1141.5	3781.57	2006.14	263.01	3172.25	10215.5	8682.79	6067.09	5966.79	5329.02	2814.43
pyr-1	1240.2	14873.9	1331.36	9191.05	7622.51	660.647	1976.52	6712.68	14241.1	15719.8	14932.8	23447.8	20671.9	41928.3	14277.6	23694.4	8652.43	11412.4	59693.5	33524.1	32451.2	34492.7	33040.5	59859.4
qars-1	15461.3	17263.4	11104.1	9477.44	9489.29	5859.19	5840.15	45465.9	21517.5	47374.4	33498.1	50308.1	26413.7	36887.1	23397.9	29259.9	21435.1	16710.1	42428.4	55934.3	43781.9	46132.4	51866.9	49601.6
qdpr-1	3595.82	2505.86	3370.55	6152.18	4688.72	3237.53	2260.53	133.317	3477.25	3589.42	4661.15	5405.54	5165.85	7055.36	5270.54	3526.9	3252.54	13889.4	24300.1	12996.1	10721.2	7559.54	5191.65	7530.97
rab-10		581.236			370.584			891.397	1017.51	541.018	2851.15	4275.91	3391.95	4883.17	2429.2	3116.05	3601.2	2489.53	6811.83	3981.41	5613.24	4076.44	4401.69	5996.33
rab-11.1	22974.1	30016.5	21321.5	28639.6	23589.1	17436.7	18862.1	81627.2	82161.4	60569.7	80435.9	99365.7	34950.5	185592	39547.6	37422.9	32073.4	27951	65508.1	47776.4	73240.5	45702.4	53068.5	65943.1
rab-14	2087.97	3117.21	1261.72	661.023	1009.19	828.342	330.358	3257.66	1732.05	2278.42	2986.49	4193.05	2104.02	1488.5	1823.45	3947.78	1954	1258.89	2204.87	2877.66	4105.34	2875.02	3464.39	4274.39
rab-18	1817.39	7768.2	3984.91	3541.62	3766.92	2541.92	2352.28	10973.2	8960.48	7374.98	7379.02	9871.54	10597.5	13325.3	4043.91	5780.42	5865.43	5741.06	9811.14	8626.41	13308.5	9266.25	7628.87	13047
rab-33												307.666	230.006							297.008	801.27		663.456	755.455
rab-35								559.012		181.384	1151.82	1183.03							1137.98		787.02	1093.21
rab-5	16054.5	27306.6	13432.1	13705.6	15822.5	16974.6	13463.4	34853.4	41167.9	44831.7	41763	46768.4	28863.8	54893.2	30426.6	37257.1	25841.7	28171.6	53164.4	45518.7	37673.3	45250.8	67450	79578.5
rab-6.2	4059.92	2282.7	1742.72	2050.21	1512.41	1502.05	1553.04	6772.42	7432.51	8425.5	5638.39	9694.4	4729.14	19835.2	5231.13	6533.31	3039.96	5020.57	12394.4	9295.05	11149.1	8184.41	6284.97	13919.6
rab-7	17451.2	22367.1	16426.1	17501.6	16032.9	11161.3	12705.4	37844	26126.8	35767.8	38761.7	46296.6	27187	35851.9	23485.3	25478.4	23954.5	25340.4	38138.7	36643.3	40098.7	36833.6	41565	53767.8
rab-8	27203.1	33621.6	25395.6	28864.9	27058.2	18327	22816.1	4416.19	8083.2	7236	5866.5	12280.4	63880.7	109807	44072.1	73862.1	49302.2	52220.8	95540.2	79565.6	84655.6	69924.5	10954.6	19099.5
rack-1	37000.6	40407	29241.9	42418.8	38096.7	29281	26775.7	22336.7	51418.4	58237.7	65188	75623.9	62379	96871.8	80400.8	69954.4	66587.7	85267.6	226100	125260	117374	89538.2	91547.2	100233
rad-23	13668	9379.25	9324.32	11636.1	16351.4	11416.5	8339.18	16904.6	19363.6	33545.5	19757.1	27696.1	18431.6	21411.4	21511.6	16639.3	20942.7	20648.5	60938.8	35679.6	32246.3	27338.7	23427	24554.6
rae-1			346.692	474.018				1516.93	132.006	579.654	1305.52	502.023	381.492	286.011					3421.67	1395.71	1221.01	409.014	1737.79	524.757
raga-1	1749.95	4086.69	1876.89	4825.54	2658.91	480.017	562.267	535.304	2343.22	5449.25	3774.44	5665.7	9957.91	9898.25	9720.33	11733	7866.77	6348.14	21181.1	18066	14624.7	13815.3	13397.3	14374
ragc-1	1807.48	961.537	513.009	622.746	468.009	510.152	398.007		3077.03	2212.38	2373.87	2369.29	2627.25	4494.82	3182.38	1815.24	2577.84	1220.63	8989.11	4809.29	7571.19	1792.8	2122.66	4281.98
ral-1	1049.04	1893.06	1360.04	853.026	741.829	824.025	851.03	5589.31	4287.66	7518.95	4330.14	6762.88	6897.81	14161.3	3052.28	8560.12	5183.61	1826.06	6513.4	6412.44	12057.1	10807.8	10262.6	21138.7
ran-1	16282.1	28263.1	9662.76	18115.9	15580.4	12426.9	11274.5	20702.5	31399.4	27063.3	23299.6	32402.8	25584.2	142667	29221.2	35806.5	23028.5	38214.7	99143.6	57872.4	59968	37338.5	46103.6	48646.1
ran-2		505.43						361.007		391.015	300.509	531.011	288.071		243.007	1367.88			6217.45	2928.49	3107.01	1239.18
ran-3							508.798	398.012	609.02	1567.94	1143.17	2166.68		1447.61	929.025	2081.08			11012.3	3085.03	411.322	1902.06	2481.37	2701.46
ran-4	2777.78	1958.11	2164.9	4185.31	3245.08	1966.04	2437.05		7746.98	6631.41	6435.42	8764.22	4109.99	10479.9	5090.33	3651.19	3583.94	7943.79	17917.4	12234.9	11483.3	8205.75	7750.18	9077.67
ran-5	277.009							2878.31	528.097	2457.08	655.022	1070.02							430.012	383.011			1257.93
rap-1	950.065	2522.43	1823.61	1967.11	1622.67	219.008	819.877	5532.73	1975.05	4411.89	5283.93	5544.2	1467.04	6325.31	1413.94	2371.1	2870.09	2779.74	4764.96	2073.79	6473.1	3390.09	5029.06	7381.81
rars-1	2094.71	4191.42	2391.08	1246.42	2103.41	1074.03	1097.39	11146.7	4341.84	12080.8	8654.44	15487.8	6899.83	10820.3	8422.32	8062.19	5046.98	5362.74	19108.8	14364.5	16381.7	11750.4	13754.8	18963.9
rbc-1																	446.014		318.479			436.888		577.017
rbc-2									200.134	223.193			371.801	968.024	451.119		351.011		1195.54	153.98	1199.69	1303.59		748.174
rbm-39								379.472	1049.35			1497.74		809.033	1018.82		1260.86		1940.57				1749.64	423.012
rcan-1										580.014			262.569						684.02				379.25	815.681
rcs-1								2866.62		230.902	298.011	1656.12							403.014				1482.4
rde-12	1542.56	2613.96	987.405			333.949	848.421	7183.47	2375.68	6810.55	1419.46	7592.23	2502.5	1856.15	1953.89	4139.24	1989.29	1098.72	5425.73	2237.19	3803.09	1184.32	5654.8	3633.81
rep-1		305.011					191.381		1132.95		679.238		830.948	3280.61		2916.33	421.012		3658.23	301.509	3270.95	3023.03	277.295	2894.46
repo-1								2885		1335.18	380.009	383.639											1064.1
ret-1	4524.14	10771.5	2175.35	4100.91	4859.14	3359.05	2376.77	52778.3	24684.7	32127.1	18334.7	26889.8	12753.3	25408.4	11951.7	5820.5	11019.2	10425.4	26815	20668.6	37711.1	20312.9	25396.1	13785.9
rfc-2	678.024							5067.38	2104.73	3090.68	2937.14	3363.88							1376.91	513.143	1428.66		1612.37
rfk-1										903.262	222.159	411.325	2893.67						2898.95			1858.84	2583.35	1290.04
rga-1		543.365	265.006				374.513						275.006	390.014		660.09	440.625			490.996	680.684	617.011	480.011	1061.02
rga-8	1097.5	1536.66	791.187	582.295	544.281	1620.55	1588.24	623.036	1677.16	2634.78	487.014	2530.44	1254.96	535.017		1728.31	247.009		2338.92	1278.01			1759.86	868.443
rhi-1					412.379					296.014		441.136			958.989	786.052		1104.11	5309.06	2879.29	3427.43
ribo-1	39023.3	57668.3	39947.8	38479.8	36453.1	33545.1	33595.4	93548.1	66557.1	78255.1	67648.3	86963	73671.7	82997.1	72691.6	72106.9	60651.1	57487.1	102020	93414.9	88987.8	82206.5	104349	121524
ric-8			323.237	163.629				815.019	801.352	2106.55	1785.05		1904.5	1253.45		651.095	1015.03	491.012	3204.52	2405.51	2778.36	2090.37	628.017
ril-1	2973.11	5333.1	4184.1	3926.67	3172.08	2611.09	1851.51	17184.8	8638.97	11972	8408.16	14349.8	7280.91	12286.9	7141.08	4592.9	5175.96	8102.84	18892.1	10845.4	7425.05	10318.6	17534.8	14722.3
riok-1			1250					7904.53		4983.52	2074.02			1588.04	988.3		855.979	1127.63	275.51				2690.55
rips-1	356.007			492.297	639.015								249.784					438.002	6392.59	3286.49	657.099
rle-1								1570.86		543.599	1131.43	601.567		1317.26		455.137			512.757		263.945		380.891
rmd-2	35644.3	61943	34570.5	49161.3	42241.9	34753.8	33286.7	21309.3	75533.1	95617.1	70882.9	93626	100148	147105	61600	120738	88162.6	84923.6	164157	136166	160708	139937	97708	102563
rme-1	57648.4	71269.3	43357.8	40571	34794.1	40925.8	39999.4	131531	112653	166843	137219	180688	65287.3	105883	79657.9	84812.5	70140.3	67666.1	149190	111823	84393.6	98373.8	137133	160824
rme-6	964.035		300.011	194.069		377.547				787.003	487.744	150.506				668.021	354.88			284.946	406.884
rme-8	9792.15	12297.8	14387.3	11689.4	16040.6	7092.63	13205.1	12945.5	21179.6	42481.5	23893.2	31716.9	28705.3	47991	19502.6	23827.8	22685.9	18618.9	38778.5	39463.8	33523.4	43417.2	33877.5	59799
rml-1	14769.1	25107.4	9110.07	21875.6	17365.4	13129.3	10525	7540.33	16408.9	19057.7	22453	29291.2	14439.2	42708.6	20198.3	24670.4	14292.3	32687.1	94575.5	57957.2	54340.6	29346.7	16723.5	15490.4
rml-5				553.591	119.267														6783.88	2770.23	607.88	322.01
rnf-121		440.826		303.863	439.7		485.014	1176.03	876.975	1182.8	667.701	902.957	678.02	1725.89	530.156		280.007	801.085	1126.26	1143.03		993.617	981.874	1917.11
rnp-4	3449.55	1685.9		833.847	855.962							898.852	3023.79	2913.32	3015.85		2512.41	2519.52	8163.43	4807.97	5509.42	4675.14	3039.58
rnp-7								5533.52		3389.32	1137.58	1366.03					503.012	127.004	2848.06				463.011
rnp-8								9785.15		3592.68	1186.13	3531.98			369.009				2596.68	1147.03			762.05
rnr-1				636.065				7664.15	643.29	2155.24	1163.03	7508.24							13396.3	6255.54	12039.4	2260.7	2985.81
rnr-2														1768.21				1492.05	2201.42	3235.63	1393.46
rnst-2	3464.48	15006.2	3088.74	7039.26	6884.97	3464.77	3690.3	12758.4	21973.7	17465.8	18438.2	15716.2	12054.7	14871.4	6404.05	15521.4	11558.9	6122.22	14874.8	18499.7	15536.7	27049.7	13591	29489.7
rod-1															95.0024				3696.77	1489.92	3444.35
romo-1								614.014	470.121	566.013						272.019	326.508	391.001						406.842
rop-1	7937.02	18433.7	6172.31	10038.7	8250.12	4716.58	7779.79	6204.74	17640.2	21956.5	25477.1	30739.8	21142.4	39096.9	19514.2	29668.9	18384.1	13880	46223.2	39427.2	29390.4	42666.8	37102.3	37516.6
rpa-1				611.786				2146.19		1959.66	1393.87	2094.37	953.781	2027.79	343.16	218.009	83.1272	2260.45	19050.2	11641.6	11282	1834.53	274.85	937.491
rpa-2								1062.03	364.507	2134.19	430.309	741.022						521.194	3522.52		2344.8	743.507	3117.99
rpac-19																437.091			410.348		169.006	144.328
rpb-6														554.114			296.007		674.875			179.003
rpb-7													196.132						692.966	470.912	331.011		1064.17
rpl-10L	83008.6	108228	62266.7	81576.3	80184.4	56398.6	53060.8	234061	136665	156242	123573	182566	117541	186734	146206	113491	106878	109278	261922	196097	221474	155503	142236	169360
rpl-11.2	34195.5	40743.5	21974.4	29682	24662.3	17565.9	15249	85089.4	43548.5	43891.4	33311.6	54467.7	36721	65021.5	47877.6	39806.5	28117.7	42439	77958.1	66569.9	75320.3	43384.4	43208.2	58253
rpl-13A	41810.5	30927.2	16298.5	31074.4	17242.7	15712.6	7897.23	31488.6	39317.4	37655.2	33963.2	47908.2	41522.5	57966.1	34444.9	35769.2	23937.8	24579.5	45019	56619.1	65867.7	60063.7	53153.5	66327.7
rpl-15	31602.8	38781.1	23264.3	34089.1	29492.8	22408.3	20118.9	60440.1	59763.1	64401.6	59261.3	95590.7	46453.1	76713.5	58789.7	42702.1	40997.2	61331.4	126127	86779	84605	54607.2	80855.1	91638.9
rpl-17	29312.4	33662.5	14679.2	18257.2	16915.6	20203.9	17167.2	156722	74512.4	87383.8	71465.3	121418	23045.4	40011.1	28590.1	41980.5	21640.8	23974.4	46175.8	45581	50844.8	28434.6	85415	112249
rpl-22	58621.6	49091.1	37375	39463.2	40339.9	38240.7	31641.7	62085.2	41231.6	75084.1	66141.6	94693.7	69963	100326	80861.9	59254.4	56737.5	61936.9	141170	130626	101174	93819.3	104993	107057
rpl-23	54188.7	81085	33321.7	54341.1	44056.9	35741.4	33594.7	97585.1	67294.6	84658.1	60299.3	90103.5	75521.3	122965	96019.8	76194.7	64222.2	66980	151220	138816	134836	94364	91380	98810.8
rpl-23A.1	25520.3	31195.4	28009.4	25123.2	25404.5	13626	22503.7	35949.5	23348.5	24437.6	25128.9	40616.5	46354.3	39433.8	44921.8	54933.5	35591	72628.4	84275	67306.2	69436	37379.1	22432.2	38196.3
rpl-27	47389.2	52640.8	32422	47141.1	41668	27517.8	29523.9	112318	67958.8	75685.4	68361	112473	58961	97109.5	80148.8	61670.5	54087.9	73046.3	157049	119307	115456	81003.2	82506.7	101053
rpl-27a	76083.4	94024.4	42546.3	53264.9	49143.5	44717.9	37638.6	119774	96928.6	92000.5	78938.1	99728.9	69124.5	122347	92831.3	103043	62573.2	67459.1	166186	144449	137164	109406	119365	135150
rpl-28	19195.3	11565.7	14359.4	7798.19	4826.1	5706.58	5553.12	240102	23415.5	62951.1	21345.8	45207.1	16153.3	26231.6	22638.3	14292.8	14890.9	15629	24401.6	21554.5	20096.5	34785.7	4324.24	19606.9
rpl-29			1173.03				730.016	23589.5	14406.6	8380.72	6411.16	10085.6	2908.06	4324.1	2127.99	1346.03	1637.04	2435.06	2606.06	2781.97	3850.1	3385.9	10073.7	15513.1
rpl-30	34327.2	38151.2	26600.1	41912.9	34634.1	22663.4	23202.7	81809.7	50345.5	54388.2	62008.5	84385.9	47986.1	81426	62947.4	48792.6	44735.9	59343.1	124328	95166.5	89370.6	60199.8	69826.3	83619.1
rpl-31	25097.6	53102	22533.5	34863.8	32729.7	22056.7	23761.4	84111.8	67202.8	67936.2	71362.6	90875.1	49940.2	87225	63311.1	37621.9	47022.1	52208.7	101576	92958	94359.2	63528.4	98591	140727
rpl-35A	27354.3	29072.6	17349.9	30604.4	24597.9	12174.5	15123.2	72026.1	31852.7	48944.6	26761	38567.2	42982.4	73241.8	53868.1	34621.9	39691.1	31499.7	110087	64765.6	77746.6	55454.2	39731.3	54785.5
rpl-36A	4614.1	18763	16372.3	16574.3	11901.2	9031.2	10131.2	124609	44799.1	41831.4	28520.9	49720.1	13939.3	45779.2	22571.6	22350.5	13203.3	7514.89	43956.9	38138.9	43780.8	5037.37	24311	40760
rpl-38	15439.4	19884.5	12922.2	17686.9	11351.3	12255.3	10669.3	44708.5	28720.5	25224.7	21509.1	33715.5	30417.7	46363.5	33267	29956.3	28866.7	29519.8	46477.6	41467.6	45472.2	35631.9	32338.8	40461.8
rpl-39	2253.63		813.491					25323.7	9782.82	12494.9	7330.69	14946.7								2658.38		2794.06	9905.22	10572.8
rpl-7	131775	178300	105610	138736	135139	91286.2	82610.9	485850	236015	288646	224082	312761	185288	328311	219668	219095	187069	186249	420781	353591	366989	243490	268207	329586
rpn-1	5808.16	7860.98	3193.49	2696.53	6153.41	2726.68	2702.25	11189.7	10273.9	18487.9	14118.7	30926.2	12939.6	29290.5	15503.2	12210.8	16243.8	9140.58	41064.1	41187.9	35967.8	31090.8	25925.4	42003.2
rpn-10	1491	3680.27	892.769	2138.89	1259.04	1722.05				1060.24	2000.92	3466.1	3260.86	3915.24	2477.09	3910.65	2064.06	3346.07	10047.5	6399.18	7281.35	4720.11	4935.13	6445.77
rpn-11	4741.11	8169.61	4258.64	7037.27	6222.84	3226.37	3976.09	15517.6	10738.6	12503.4	14038.1	20483.4	9043.75	24315.2	12202.1	12288.5	9200.01	8950.9	27795.5	19074	17526.3	12514.1	18307.9	16635.5
rpn-12	6057.35	6094.36	2904.53	4180.75	3828.32	3081.91	3519.24	2441.73	8347.28	8044.1	11969	12837.9	6784.82	14773.3	6617.9	7771.93	7849.78	7755.36	23696.3	15796.7	15339.1	15264.3	15406.3	15662.6
rpn-2	18736.4	26058	19872.6	20503.5	17692.5	11802.7	12915.4	72692.4	32111.2	58352.3	42866.1	50185.8	28931	51266	32024.5	42696.3	33921.7	26411.1	81165.7	56362.9	53252.2	41628.4	48593.1	51695.3
rpn-3	17097	20493.6	15054.3	12638.3	12032.7	8334.15	8982.6	41501.3	19892.9	36417	30002.4	42168.1	22489.7	49529.4	28135.1	27805.6	25084.3	23978.6	68251.4	53484.8	49378.3	36948.8	41604.9	38536.8
rpn-5	5783.89	10010.1	3831.31	5276.74	9890.45	4926.22	4576.57	17347.8	11073.1	16467.4	11915.3	23186.7	16253.2	28070.8	18998.4	14707.2	15287	15066.9	48682.4	32686	35522.5	24331.5	23797.6	29831.6
rpn-7	6136.26	10226.2	5077.14	6508.33	6140.45	5879.14	5925.77	9168.91	13147	15201.7	15788.5	21719.4	13726.1	19929.6	12975.7	16207.4	10750.8	12081.8	45457.7	26979.5	28124.6	20136.9	26534.5	25235.3
rpn-8	2496.72	5065.41	2417.09	3670.49	4848.47	2012.55	2634.79	11769.1	8616.08	13970.3	17801.7	19787.6	5722.84	17938.9	9319.16	10726.3	8552.35	5522.38	23812.7	21695	17762.1	9529.29	19631.6	21877.4
rpn-9	5800.94	8603.77	1760.3	6698.9	6896.73	1926.44	4687.35	23368	8490.35	25431.7	14814.5	20747.3	9057.4	24713.9	16035.1	16026.5	11831.5	13410.8	38107.3	29968.2	24925	16444.9	21164.7	22309.7
rps-13	39609.7	33972.1	29160.6	28807.2	25199.4	24333.1	21060.2	155191	60126.4	81484.6	53466.5	49646.8	43457	76621.7	38499.1	41847.2	33911.1	33955.2	77514.4	78750.1	81403.8	59868.2	74739.7	81736
rps-15a	59260.3	99285.6	53787.4	70286.1	45968.1	40204.8	49835.6	81095.2	106566	94096.8	106770	150718	101749	172210	106296	105521	116342	83342.5	224627	163782	186297	135572	180683	202924
rps-16	75216.6	117235	66940.8	68333.6	66658.8	60620.4	52552.2	162100	97759.9	113668	95912.1	136000	99218.5	186383	127490	120297	110913	86435.2	280634	199548	218582	146188	138743	145925
rps-18	66118.7	92499.8	50164.7	66283.5	59321.5	47257.3	45007.6	325600	142111	176662	122565	182382	84471	160113	98614.8	101735	83522.9	84263.2	216187	161451	171323	116727	163632	177380
rps-2	124395	157554	93154.1	115147	107661	91231.9	77093.5	404494	183364	269277	176877	261781	170084	270170	207098	171231	159232	164360	380039	311606	309922	218207	243218	240837
rps-23	18546.6	26145.6	15073.5	20042	16471.2	12097.4	13589.3	46232	31728.4	27646.6	26899.6	38857	25373.7	51634.1	29845.9	27409.9	24560	26272.5	55588.3	51098.2	52943.5	33588.7	40502.1	42729.1
rps-25	34101.1	47297.7	21937.7	32650.9	30675.4	20854.4	23093	64051.7	43328.3	50783.6	45993.3	62823.3	42920.2	91282.9	61031.5	54669	40072.6	39241.1	100700	93675.5	98096	67345.8	64704.8	75605.2
rps-26	36111.1	52552.7	31166.7	44190.3	38190.3	27676.5	25333.9	91895.2	58989.7	65630.2	55309.2	71926.1	58674.3	101346	67886.9	60634.2	55972.4	58979.6	128450	118442	117931	78173	69276.7	92646.7
rps-27	32281.8	38923.9	21987.6	26914.6	28252.9	19062.4	13831.3	73690.5	57649.7	65364.6	44072.6	76182.9	43143.1	72018.7	60425	40955.4	44757.9	48528.9	96914.3	91076.2	75971.9	57029.3	77032.2	65155.9
rps-29	4968.15	8250.26	4481.65	1962.6	6255.24	3938.16	5533.08	10294.4	13261.5	11618.9	8627.29	11989.4	9320.36	16514.5	9346.82	8919.88	10092.4	7739.34	14265.5	14682.5	13699.5	11456.4	5554.21	10681.8
rps-4	199584	282397	161158	194078	194423	132820	116371	698054	362210	322619	277057	476145	287959	512768	344344	327604	237957	294127	715302	497380	528412	304301	390085	470668
rps-7	56710.8	116825	50056.1	60424.3	48251.8	49391.8	52565.7	209628	146658	153197	137673	199046	98078.6	132399	96839.9	110117	70997	65442.7	147960	131153	128379	113944	179140	199760
rps-9	131982	167534	91223.9	140687	130767	90741.9	84383.7	154042	145638	167024	148887	213321	174020	300184	229911	196088	164173	141903	440998	357069	352196	231708	209547	272818
rpt-1	6714.84	9055.9	5913.67	1888.7	6275.36	2744.14	2204.71	23370.5	11179.3	22372.1	19095.3	33301.1	14172.3	27937.9	16574.5	13060.7	15849.5	10454	47753.4	34712.2	28187.2	18639.1	34261.1	32592.2
rpt-2	5041.49	5962.79	4626.17	4581.54	6248.44	3340.88	3727.46	24918.1	9315.19	21161.2	16706.6	24983.6	12832.6	24741.6	18231.3	16023.4	15168.9	13481.9	41793.9	25513.3	31202	19850.4	21140.1	16516.9
rpt-3	6375.47	7136.73	3672.07	5885.44	8138.89	3096.51	5204.06	4815.18	4871.21	11741.5	5577.43	10730.1	13249.1	24999.2	14214.2	13556.3	14097.3	9927.38	36782.5	24653.5	23136.9	18711.9	9590.59	12480.4
rpt-6	10298.6	13907.4	8563.1	8345.42	9318.92	8295.31	5981.49	29493	16047.3	25757.7	22915.9	33174.6	16750.4	35651.7	22376.3	20856.1	22544.8	13308.4	53559	38788.5	38565.8	26288.8	28343.3	36266.7
rsd-3								2634.86	1145.95	1103.55	2016.47	3553.53			391.015				895.92				1091.65
rsd-6		178.005						604.02		420.017		386.011	328.48	691.209	246.006					175.63			870.499
rskd-1										514.483					323.009		407.932		822.268	646.02	1465.04	562.017
rskn-2			284.975		228.311			1851.59			584.668	1503.24			655.016	270.63			788.714	1199.1	395.009		428.441	2337.39
rsks-1		729.057			552.257	708.167	257.052		1608.71	1607.88		1697.09	826.933		410.549	1365.17			2277.93	1554.48	166.005	1061.23	2847.47	845.023
rsp-2	957.383	729.634	921.92	273.006	1258.67		783.719	3251.89	1630.4	2296.77	919.991	3224.36	1873.45			2362.3	2561.62	1571.06	801.475	4032.44	3141.74	2261.28	4806.2	3745.59
rsp-4											418.302	1193.11	2598.83	941.486	2697.33		3085.2	2931.61	4270.31	1566.27	2206.63	1315.04	2941.42
rsp-8								4003.04		2086.62		784.741	1394.17	1989.05	468.008		1681.04	670.014	3447.55	771.506	937.937	400.304	1819.6
rsr-2												857.549			349.547		301.008				1045.69		383.465
ruvb-1	2249.3	1644.11	571.018	1045.37	1012.03			10169.1	1916.71	5218.14	4055.53	6456.33		2447.85	1904.18	974.703	664.034	3219.4	12019.2	6622.34	5518.38	3277.19	4851.14	1201.67
ruvb-2				1833.3				591.458		211.82					1860.12			1739.3	13360	4985.78	4730.19	2296.16	1287.54
sacm-1l				491.019			352.308	925.612	536.312	1220.9	470.535	1446.06	199.569	4247.76	1304.73	1628.34	184.083		632.631	1013.95	3798.49	1853.4	2640.39	1439.52
sahd-1										148.505								2666.47	2506.11		391.889	275.328	1341.05
sams-4	3502.96			2221.56	3058.71	2495.29	1118.53	2308.84	1329.07	3297.71	3838.26	3767.68	3278.16	4981.43	1126.83	2762.16	3717.52	4477.9	14415.2	6812.94	8186.59	4862.85	1680.27	1639.32
sao-1								3430.53	1840.82	1973.06	2188.29	4610.89	372.298	2472.37	1017.26		736.502	1189.05	1473.15	1977.06	1554.72	2053.64	4821.59	1723.68
saps-1	801.02		516.675						1936.06	762.541	528.021	3198.89	2057.66	936.023		1879.1	981.127		6352.26	2426.02	1927.26	2193.26	1023	2194.95
sars-1	9979.97	10254.2	4530.92	11718	12001.6	8873.48	7031.87	8641.8	15487.9	16103.4	13927.6	28826.3	22185.5	26581.5	16709.1	29155.3	13709.5	26571.6	61134.6	40972.2	32215.3	27532.6	21726.4	36415.7
sart-3			972.686	368.183				6851.47	1553.7	2551.05	866.015	2162.47	266.823		1219.06	1415.71	260.012		4194.06	1520.03	2673.6	1208.84	3135.12	3691.17
sbds-1				199.004			369.571		359.016	214.009	908.707	1254.97	3210.1	4084.09	331.944	2211.69	1252.9	605.216	6543.46	1898.06	4963.25	1352.54	1592.64	3830.04
sca-1	11289.9	26579.2	9157.37	7375.17	9378.53	11631.9	8757.76	41882.1	30449	41070.8	30306.9	40343.7	27698.9	64608.7	17684.5	26322.9	23400.7	34586.1	40223.6	34181.6	50183.1	36551	54987.1	44737.7
scav-3	996.192		1875.27	1091.31	1081.47	445.826	1489.26	4845.15	2457.8	6012.98	2395.07	4617.1	3400.8	9173.8	2924.1	6183.92	7219.8	4884.93	15765.5	14015.9	4942.54	13325.2	9853	8851.71
scl-2		1166.45	1260.57			464.008	1016.36					3943.75						432.008				1808.82
scm-1	2482.96	2113.38	2033	1116.33	2581.76	1824.51	2121.7	9609.81	7650.39	9412.99	5352.22	8881.31	13918.6	15388.9	9103.19	13955.6	11936.6	7935.04	13051.5	10352.8	16218.9	18529.5	17956	24322.8
sco-1								606.951		1115.57		222.633		629.409	731.585	423.367	366.718		667.766	545.847	494.239		389.011	1251.79
scrm-1									597.201	1954.23	827.263	925.061	337.7			3557.2	284.565		1768.57			703.959	1223.29	3012.11
scrm-4											262.985		2313.53	758.023	414.861	2835.09	1725.83	790.842	1304.41	893.778	935.03	2821.39	3480.03	7858.06
scyl-1				194.239			263.007	1657.05		2362.35	685.027	1337.37	532.582		422.388		288.058				496.013		602.427	1579.88
sdha-1	6571.03	13538.2	13569	16982.8	15991	12533.6	2561.57	36765.1	30244.6	30616.2	32781.5	39410.9	23406.9	48419.4	21977.5	21935.1	16585.5	23059.6	42248.6	37087.9	20413.7	27905.3	39070.8	45416.7
sdha-2	355.008							2090.35	598.011	194.446	288.858	1603.97		8356.54					1744.75	3225.59	4304.23		229.008
sdhb-1	1621.32	3702.34	4620.88	4691.97	3705.86	2634.13	294.012	7229.36	8287.55	8314.69	8123.41	14225.4	9784.2	22571.7	8417.94	6508.97	6631.87	7864.33	17999.3	14084.2	7986.2	11483.5	13756.4	18305.6
sdhd-1										1974.41			1251.59	1641.87		2075.69	1834		2297.28
sds-22	6699	6430.31	3293	6768.61	4844.97	4356.68	3747.3	1152.03	4937.44	8166.13	6517.9	10342.5	11405.5	9758.94	6028.37	10112.6	6674.87	8919.8	21380.6	18156.2	16829.9	19351.1	7276.51	13729.4
sec-10	434.074	834.879	215.318									1128.03		1145.53		2237.05			1760.7	1236.61	2110.24	1398.52		1106.42
sec-11	7407.6	14989.1	8432.51	8525.27	9425.63	8849.56	8677.42	23395.2	24891	25207.6	16931.1	31624.6	23183.5	35747.5	23606.6	26349	23871.3	20308.5	35564.9	29072.4	25071.8	30813.1	48133.9	47125.4
sec-12										564.686	655.089	482.017	372.011							311.531		817.022	1758.65	613.953
sec-15		834.226								369.009		898.021	481.331		787.024		607.393			353.966	624.015		1328.42
sec-16A.1	2254.07		2331.98					5989.63		4941.08		2474.41			2110.07		1629.06			2876.01
sec-16a.2										3293.11	417.013	912.296			312.011	341.946							1963.44	1652.91
sec-22		767.898	773.021					1835.05	954.731	2276.65		2266.18	2001.95	2803.07	2948.93	657.444	1797.4		2915.46	3843.49	2751.24	2732.06	3748.52	2202.24
sec-23	7348.02	7371.6	5962.81	8797.7	5358.88	4586.65	5366.95	1108.03	13842.5	14342.7	11281.6	14088.7	8891.78	16788.4	8519.59	12912.4	7365.62	9707.52	22391.6	17531.8	13093	14669.9	7689.6	12612.6
sec-24.1	6498.64	10470.1	6058.35	8824.28	8054.97	6442.9	6622.31	2671.77	26932.5	28466.1	22442.1	37193.5	6221.78	6402.56	8909.17	11976.4	7233.63	7475.97	22793.3	11972	9554.97	11801.9	15832	24473.9
sec-24.2	1510.72	1140.09	1239.37				121.004			1220.71		2063.06	691.96	1097.97	975.239	3501.55	716.206	472.017	2825.26	4003.2	2743.12	2645.22	2166.09	3321.49
sec-3		537.762							533.395	497.387		626.335	703.021		509.79	988.975							620.013	1131.21
sec-31	1455		1940.32		931.172	1632.11	279.632	1813.57	2725.55	8919.61	4773.87	11011.5	5199.85	4246.56	5691.69	4502.09	3605.03	2985.16	11853.4	13295.4	7351.48	8637.71	10726.5	8494.45
sec-5															442.545					554.747	1524.68	491.784
sec-6		958.016	1027.48			420.12			201.511	1753.65	533.019	1148.5	657.101	743.329	686.331	680.095	637.075		1576.02	1826.08	1659.93	1100.02	1010.53	1537.86
sec-61.a	12169	24984.6	10182	16494.3	21921.2	15498.9	10815.9	53810.8	49676.7	68502	49735.5	69508.3	41343.5	55693.4	38099.6	32123	31747.6	37763.3	64889.7	26678.7	22890.4	55398.7	65666	85448.9
sec-61.b		4260.13		3113.9	5884.15	6139.36		8008.58	4251.64	13500.3	6680.83	6501.02	9683.25	11379.4	5660.17	8530.31	10059.7	7919.16	17434.1	6101.15	12967.5	3561.09	5719.14	5656.01
sec-8			156.005				73.0653	353.314	234.008	363.01		214.007			190.866		168.83		1390.67		353.007	592.016		631.338
sek-1		528.458							191.123		813.425	322.826	2594.78	1507.03	914.132	1450.34	2710.72	315.08	3536.12	2897.04	2449.88	2924.64	4264.66	6219.13
sel-1	921.451	1175.92	1363.65	848.018	895.573		717.665	8738.78	1406.05	6425.81	4016.56	15108.3	2078.68	3102.83	2239.84	3147.19	3730.09	1966.23	4251.11	8512.61	7150.04	5039.5	8054.64	8611.31
sel-11		497.012				775.018	453.714	1637.18	880.165	2609.51		1085.42	309.812	449.016	327.398	1784.51	422.013	291.01	330.757			505.02	3246.09	870.031
sel-9	974.878	1764.54	678.017	807.55	984.872	1061.98		8288.47	6141.2	5308.17	6024.95	8931.68	1950.72	4334.12	2442.99	2756.5	1088.03	2551.76	2989.46	3163.13	2247.72	2959.01	8158.85	9517.27
selt-1.1		507.325	182.254		905.384			1214.61	1909.52	1648.7	303.006	2713.07	3302.54	3244.19	1723.82	3950.39	3364.05	3139.48	5983.64	2692.98	613.845	3710.58	3420.03	5907.6
sem-5				415.019							402.76		957.021	2669.05	784.072	1286.39	341.013	604.218	5952.56	3570.68	900.671	1597.18
set-27								336.011	498.548	670.002	779.306	479.017							258.092				1039.91	592.99
sfa-1								523.627		403.796			992.025	314.695	1028.54		910.034		1214.46	1454.73				1982.12
sft-4	1887.1	1079.39	1583.49	491.6	2077.88	900.984	1368.58	11714	7706.22	10215.9	5742.99	10472.5	4258.64	4436.48	3774.88	2079.34	3839.99	4546.56	9180.26	4270.71	2072.14	6183.39	12589.5	11757.4
sftb-1		350.01						7587.58	536.601	6905.52	1051.32	841.689		397.136					2669.13	1579.73		449.725	3826.53
sftb-2				302.006				2666.28							520.153				945.036	462.8	836.831
skat-1								545.724	585.331	877.399	637.361	1356.11	706.662	1261.92	522.013		893.63	706.579	1324.5	172.005	328.012	1129.03	1423.92	1185.49
skih-2												376.513			865.877				1818.86	257.009		369.012
skpo-1	2762.64	1660.49	516.016	10075.6	4626.45	2779.34	1698.04	6645.03		2747.08	1221.59	6892.42	2231.39	6928.23	6173.51	4258.6	5723.2	16361	38352	26749	111562	9387.61	2825.21
skpo-2	4952.3			4724.01									4923.77		3040.7				13904.2	10152.1	6444.52	4730.23
skr-3	71.003	1207.46		554.465					1192.76	1347.34	2489.34	2005.07	4259.57	5447.02	2949.06	6463.12	2825.5	3171.78	6496.57	5996.34	4545.21	5059.04	7414.31	8821.23
slc-17.4								391.01	308.348		180.701	248.007				1017.12	806.707	1497.51	315.573			1733.14	2335.85	3079.97
slc-25a10			482.011	1189.03	1207.04	378.829		2158.93	1338.03	1258.77	1822.3	5522.78	645.53	3987.31	2041.15	1952.52	454.855	3107.2	4925.5	2319.05	607.015	2141.98	4240.59	4217.62
slc-25a18.1		1821.77	995.9	755.047	984.625	513.823		2679.18	3306.8	2636.71	1510.8	4002.29	3276.95	4801.18	1440.66	1267.6	1428.04	1250.5	4325.96	1210.69		1991.4	4206.64	2757.4
slc-36.1	1517.26	569.018	476.638	664.026	2523.98	2541.08	525.779	7830.3	4900.91	9429.13	4271.13	6814.7	2292.15	1614.4	1116.91	4602.97	2145.02	1026.49	5621.85	504.731		2533.35	8777.37	8135.22
sly-1	2693.99	685.022	963.035	420.015	728.755	1181.29	770.016	1892.55	4578.62	4996.42	6379.66	10380	5135.67	3206.97	648.022	3573.86	2032.21	2543.21	6127.55	5978.96	4791.94	2706.49	8960.4	7398.46
smap-1	2068.8	2641.08	1829.68	2519.15	1272.42	2182.29	2590.19	7443.31	8135.12	7270.87	6404.65	8520.08	4774.76	5459.62	5919.37	4804.12	3252.57	5179.93	9711.31	6358.56	6571.5	7300.99	10026.7	13076.2
smc-3	365.947							12287.1	592.32	6511.8	395.489	1462.57			273.008				986.024	1281.91	1135.17		600.891
smg-2	547.951							570.641					427.009	915.496	1051.02		599.015		2827.6	1871.54	1927.95	519.014
smgl-1								588.599	630.419			481.012		941.025			633.214	754.397			888.928	791.022	688.278	1678.6
sms-1							511.146				918.026	1240.03	1003.37			1478.2	1139.69		1801.59		1497.43	1274.82	2820.67	5914.86
sna-2								547.875		560.014			449.14						678.266		510.779	458.917	498.016
snap-1	4777.48	9750.2		584.019	599.015	498.015	1361.63	14836.5	7061.21	5064.41	8202.3	7964.86	12598.5	17638.4	9360.08	9737.33	8868.84	9189.32	18926.4	11728.7	14286.8	12383.6	17186.3	21505
snap-29	387.013	1207	1028.23	621.864	363.013		449.016	1349.87		2214.63	637.153	2199.08	1543.38	2371.52	709.026	1371.29	755.397	1069.82	2932.04	2000.2	1071.93	1714.77	822.031	1796.22
snb-1	4583.78	4150.15	3629.05	2903.76	2508.07	2545.08	3021.23	6416.58	3230.68	4968.17	4051.05	3798.55	7693.8	10261.7	4822.14	4195.99	3845.68	4264.72	8561.69	9243.76	6968.81	9362.93	5584.2	6326.47
snpn-1									856.422	972.469	1300.03	1567.03								1204.55	1638.26			2569.16
snr-3		1297.02	1242.2	712.024				1465.05		998.032	1553.88	2009.07	2099.7	6414.19	2562.05	1764.46	2921.24	2772.72	4793.31	7250.84	2332.48	4584.17	2185.63	1662.79
snr-4					463.636			793.332			2461.25	2555.88		1449.03	931.914	1605.28		990.933	3120.92	1809.03	2752.52	1306.03	1213.25
snrp-200	273.632	190.441						1106.78	309.385	799.286		2201.94	254.009	320.133	1923.83	2208.32	255.007		8466.05	1379.35	6594	1393.06	1816.15	1642.43
snx-1	30953.3	37282.3	25605	28382	28311	22909.9	27593.4	32380.3	50241	58994.4	48608.3	54583.3	38369.4	64281	36473.3	41809.2	33395.6	34170.8	54369.7	51698.7	47615.6	47128	52641.8	70454.4
snx-3	12274.2	16591	13079.6	14800.4	11647.9	10018.5	13976.4	7609.19	23165.1	24481.8	24578.5	26445.6	22770.3	25570.9	20499.8	24228.2	12538.3	15731.2	23891.9	25747.7	25593.5	19857.7	28167.9	31898.7
snx-6	13443.6	15256.5	9392.99	12277.1	13241.2	8482.43	7274.58	27638.3	24769.4	35777.3	32350.6	37334.9	15262.4	35840.3	13691.7	21270.8	16360.7	22018.9	23283.7	31411.6	25038.2	28127.9	41013.2	47929.3
sod-2	756.02	2840.07	1861.05	6415.08	2172.05	2758.08	380.107	6686.97	3907.33	4969.96	4713.55	5529.89	7859.2	17928	3467.05	6669.37	4107.11	10204.1	19250.8	4479.95	2765.08	11726.8	6029.06	10394.9
sod-3			840.284					1075.16					1900		1003.02							2695.14	1135.24	1336.41
spas-1		386.011						3151.68		691.847	446.458	1531.3	290.695										487.919	479.136
spc-1	1481.77	1304.71	1728.25		1915.95		697.205	21534.7	4933.18	20238.8	8066.92	18778.7	7396.84	12249.6	8280.63	6651.79	5565.35	6766.81	22536.6	11133.4	14277.1	9789.49	24637.3	14211.7
spcs-1	647.444	840.383	1259.04		1292.04	837.025		2270.07	2261.07	1569.71	1580.74	3445.91	3041.1	3210.09	2416.42	2120.21	2509.05	1630.28	3041.09	2075.81	1003.45	3225.12	3852.11	4610
spcs-2	3848.33	7331.99	2946.37	5853.25	5838.43	4594.78	5539.51	25782.5	19022.1	19567.1	13316.4	26251.1	16140	27206.2	16289.7	17651.1	17237.6	9432.95	32694.6	19251	28044.4	21669	38110.4	37148
spcs-3	10058.6	9625.78	7942.25	8652.22	18920.1	8900.96	8262.75	26086.8	27113.2	21853.6	19458.9	29874.7	26254	30191.7	33913	27970.9	29155.8	29805.9	60446.1	54564.7	31212	44933.9	48515.2	48066.5
spe-15				175.569			483.915			246.446		418.013	471.082
spe-48										1923.88			815.492						981.449			927.846	670.318
spe-5						3149.83		2950.1	2031.8	1451.77				6864.24
spg-20								610.017					735.026				219.532		1562.01		683.023	855.604	296.772	367.289
spg-7		829.022						4563.74	2521.17	1324.1	517.012	3930.44	3301.51	9966.3	3580.27	5844.78	2616.26	3441.7	5253.31	6531.86	5761.99	3738.03	7835.1	10935.6
sph-1									717.28	1562.04		1991.84	4031.39		3561.14	3119.8	2567.26	695.089	5016.28			4863.82	1062.03	3922.8
spl-1		486.013						521.015	533.253	1703.21	842.655	2273.2	326.822			873.022							3538.23	809.069
spl-3	3025.51	4384.69	2213.83	3363.31	4081.06	1785.98	2239.95	6216.48	3503.67	8733.95	6164.69	7247.03	5504.85	9306.86	5127.88	6208.54	6954.68	5632.08	11742.2	7426.61	6982.82	8947.87	9389.35	8347.67
spp-14	15177.5	30203.1	1624.41	12172	5181.65	14118.3	5019.64	11932.3	851.163	5229.97	6438.19	7841.19	4226.08	12530.3	14482.8	3788.84	772.745	3847.27	6625.42	22143.2	2102.27	10615.9	26595.6	6701.19
spp-25	5270.44	3137.11	2956.25		911.83	1165.6	3413.7	2323.39	1741.2	2286.1	3558.18	3341.69	956.027	1932.51	1220.91					1599.66		1029.08	2128.94	2617.94
spp-5	986.884	778.012								2958.56	7447.31	2238.13											1014.5
sptl-1	675.628	1590.06	1248.67				1186.04	3796.14		4435.21	1424.44	4105.18	3448.12	6991.4	1025.52	954.292		3483.63	4950.91	3901.64	4201.41	3779.08	3638.45	3469.59
sqd-1	4727.85	6701.21	2651.15	2937.41	2586.25	1503.12	859.07	7588.75	6318.57	9281.49	6642.27	15191.6	6287.89	9894.08	7497.15	2264.6	5813.58	5174.49	15806.4	10856.3	4743.39	6754.97	15045.9	8677.03
sql-1								3901.05	1782	3470.72	1962.56	11071.3						315.013	2571.43		425.715		5034.59	1009.16
sqv-1		1258.03		810.211	1116.97			3046.38	181.742	4153.83	1137.44	2533.45		2945.16	1101.75				413.195			1284.35	2314.22	1832.98
sqv-4	12155.8	21004.3	10955.7	15554.3	14333.3	7034.9	11030.5	2939.39	18434	28619.9	32531.5	31055.8	37135.8	58641.7	15817	34166.1	25580.9	31351.5	60697.4	37533.5	44583.3	47551.9	36502	57260.1
sqv-6		505.168				544.921		877.646	329.5	1670.29	1258.76	1321.04	1456.23			784.023	804.999		1702.81	951.161	1017.03	1470.72	3102.95	2594.8
src-1													581.679						1660.03		537.054	675.079
srdf-2.2								2305.43	1312.04							446.478	225.619		2206.06			422.111	1909.43	2117.43
srdf-3										659.668					337.133		443.145					721.021	569.934
srlf-31								1239.37			532.01	875.061		631.011	207.485				3788.11	2889.41	1650.4	335.468	182.004
srlf-7	6272.57	1378.56	1447.25	13908.4	12389.6	6572.39	3837.45	3161.28				1804.45	12943.7	28834.1	16337.5	10273.5	11407.6	19419.4	66372.8	50960.1	44797.1	18121.1	2906.65	1078.39
srp-1	6149.15	7296.15	5445.41	3966.4	6709.04	4642.87	5841.64	11181.3	16593	12691.4	16190.8	23163	3348.62	9057.65	4311.1	3001.55	256.32	5392.61	7615.58	7543.02	5531.63	6106.11	9971.23	16536.8
srp-2												1065.51			1177.53	880.368	88.0025	2358.36	5592.06		1457.72
srp-6	395.803	449.947	234.465	622.019					316.011	535.718		785.316	487.889	957.937	1296.24	1902.27		1517.41	2116.08	1741.28	1802.33	1107.19	1284.53	3184
srp-7							804.271	296.821		1107.55	919.148	3154.64								792.97		637.024
srpa-68	1851.54	5465.67	2788.31	3967.61	5355.59	3298.62	2818.39	8084.98	3697.5	9921.6	10307.1	23335.1	4596.7	15290.3	6897.58	8432.54	7097.07	7598.88	16577.8	9094.31	11082.3	11370.8	14940.5	12879.6
srpa-72	8652.19	13058.2	8829.78	7278.01	6525.19	5084.46	5072.84	18181.5	15590.7	22073	18794.9	25917.8	12923.4	22975.9	14447.2	12660.8	11116.8	10872.9	23667.8	18895.8	16417.6	14629.1	16347.5	21993.7
srr-6													10337.8		6215.29	8521.42	5718.56	7307.05	12884.1	1462.77		14993	13711	4020.47
srrt-1					524.016			4524.46		1887.62		1372.47	482.015	1841.09	468.68	475.372	367.013		3773.36	544.771	1059.38	1325.63	2442.28	584.763
sta-1										1383.54			347.008	3133.2					2889.41	563.978		1378.77
stam-1	1782.37	2146.08	188.07		360.047	1010.37	1223.28	3310.42	1044	5319.66	2926.01	3405.31	2706.29	4400.49	3091.97	8222.95	1502	1726.49	6059.99	4431.23	3597.67	5168.16	5408.11	6120.76
stc-1	2278.04	3900	1558.04	1080.1	1098.03	1163.55	3097.16	5728.1	6441.35	7264.65	4364.62	8618.74	6174.73	7786.86	5602.71	5116.79	4443.93	1912.05	6019.89	8822.34	6238.37	3362.89	8740.89	13348.7
stdh-1	507.958				1559.91			687.297	351.015		562.013	1558.04	2818.74	1889.17	2851.92	2388.61	1376.31	886.17	2906.97	2260.14	2191.06	871.833	4408.39	5954.94
stim-1	139.005		802.933					4276.07		1724.56		183.008	438.017	434.016	1523.89	217.711	337.279	267.009	467.017	639.022	320.092		288.219	261.698
stl-1	1999.01							5880.68	3043.06	3627.75	2469.08	4476.83	9891.54		4001.1	4861.15	1578.11	2475.69	3827.72	7253.41	1652.88	4721.05	1733.1	8038.9
sto-1															203.635	1543.45	216.476			1457.8		2040.8		2774.06
str-112	1139.02					318.008		554.891	382.683
strl-1		666.879								435.012	518.539	1314.27	512.603		1194.42	2439.22		1576.47	6835.38	2639.25	3923.92	977.574	2046.12
stt-3	11293	15116.3	9638.94	11762	9579.24	8646.15	11350	24714.9	18778.2	30582.8	21770.6	34497.8	32201.2	44154	28183.8	24231.2	20730.5	22759.9	39694.5	34463.6	25304.5	29361.3	41983	47811.6
suca-1	5619.54	13747.2	10868.8	11299.1	10122	9698.11	380.08	28233.2	15700.7	26513.2	25082.3	24568	16800.8	22702.5	14864	16247.1	12534.3	14877	28645.5	22403.4	12162.6	17217	38355.7	30335.4
sucg-1	802.768	321.384	448.844	173.295			383.007	651.014		1927.55	576.016	516.76	1542.72	3173.83			224.402	696.023	3048.97	1233.04	4196.48	1016.28	3469.11	1351.36
sucl-1	7388.29	13382.2	10651	9249.76	8763.38	9006.78	3933.21	32706.8	18914.9	25648.9	20083.6	23444.9	11389.6	18136	9741.62	11355.1	10616.5	12996.2	24423.9	17625.6	8904.86	15731.1	25331.1	19961.2
sucl-2	3136.63	1462.66	1351.51					4373.12		2867.24		1426.59	854.026	7934.48	1659.23	392.199	1409.35	948.605	10407.7	6920.36	9643.63	2850.25	4920.25
sup-36		1428.53		660.003	479.246	476.187			2417.54	2007.72	2386.91	2249.35	894.032	904.061	828.023	1344.14	445.757	277.01	1227.04	1312.82	603.017	859.655	2857.63	4763.13
sur-5		695.19	301.008	429.889	838.34		250.007	4858.89	1068.19	4241.74	3599.47	9915.29	1380.94	4799.7	2064.62	2144.47	1117.43	2750.15	14631.2	8822.02	6616.96	4464.3	6494.11	2018.65
sur-6					924.937		653.151							1684.06	336.197	2360.55	808.053	829.384	6944.48	2914.07	3599.14	2134.18
swan-1		319.262					225.818			275.01	656.333			1057.43		705.528			467.767	396.011
swsn-1		957.529						9235.63	2059.82	3814.91	4598.9	7924.75	516.296	1319.72	678.926	1203.74	1212.85	856.961	4403.69	1594.59	2642.05	887.448	5653.8	2599.98
swsn-6					708.252			828.453		593.353				1114.5					2520.89	1581.11	2105.02	1887.43
syf-1	343.672							3888.55		1080.03									757.589	249.056	327.822	176.007
syf-3								3766.49	902.882	196.164		814.025							831.024	676.923	430.398
syx-18															234.835						654.63	352.011	868.193
syx-5				188.164				1160.3	2268.55	1208.03		930.41		442.214					120.174		271.977		585.857	1315.41
syx-7	5022.88	4870.3	5316.67	5632.21	4464.9	4265.1	4373.14	18145.6	16101.1	17755.5	13965.7	18327.4	6432.75	7409.17	6507.17	5789.98	4426.5	8502.1	9234.75	7573.34	8802.98	8520.78	14376.6	13642
szy-2	730.022		195.983	496.084	636.63	227.008		620.019		1626.9	2367.96	1490.04	1680.53	4595.38	1355.56		891.599	2314.65	8570.83	5264.8	3101.23	4181.64	865.417	1361.7
taap-1	738.015			382.974				3832.08	121.004	1452.94	532.466	2730.84	881.335	2308.44	490.378	453.35	383.011	287.448	1032.5	1013.45	395.473	640.021	1558.33	762.983
tac-1								1455.3					576.657		628.712	1927.5			1701.85	1666.05	2825.86	1299.98	1061.39
tag-123		395.014			706.671				1101.73	2339.23	1387.15	2747.24	728.058	4175.11		817.858	1080.36	619.763	1684.22			3557.68	5300.53	6904.37
tag-131	882.495	1239.76	705.024	282.676	1487.75			3525.09	3149.11	2922.95	2194.38	3274.81	1397.98	3959.03	1400.84	2926.99	1682.56	1571.17	2903.4	2065.97	1519.35	1615.63	1792.05	4407.04
tag-151								1738.04				1127.98	473.014				569.794			1076.03			1082.05
tag-196													2099.51	2492.72	1680.6	1808.11	261.567		3376.62	3773.19	787.029	2638.32
tag-225	1779.05	1837.05	623.021	7324.16	3536.67	2229.51	843.025	879.228				1660.04	6337.37	13268.6	8107.81	10526.9	3480.7	18918.3	32454.1	24303.8	25551.1	11745.7	8653.51	5071.09
tag-229								423.197		383.642	671.782	1184.86	385.926		1213.88	817.636	656.366	485.287	334.863	2307.96	770.527	2494.52	6534.24	4791.13
tag-273	385.66		102.13							346.513		269.515	229.008		273.01	114.003	1545.4		1968.86	470.799	502.092	927.337	281.011	544.854
tag-296		569.78	1273.14	862.65	574.767	759.644			211.006	864.114	1396.03	2774.36	2218.08	2557.14	1348.03	2900.46	2052.17	2678.64	2527.87	3403.14	4489.23	3455.62	3250.75	4786.74
tag-335	7739.43	10051.6	8074.72	8148.22	7739.1	5119.76	5476.32		20650.4	19963.5	21795.3	26621.6	35150	25499.1	19188.2	15110.8	17764.3	19591.8	45667.5	32362.8	23478.2	37797.3	40434.3	45201.9
tag-96	9737.86	11064.1	7879.35	12965.7	9175.02	8061.35	11075		15496	21296.5	22402.8	22136.8	17521.2	19455.6	12978.1	20707	7694.42	15760.6	23005.8	20731.8	16868.6	23669.8	15298.2	23736.1
tap-1										629.776		1317.05	617.02	863.429					1277.09	1372.9			1081.04	633.295
tars-1	9121.19	6330.29	4557.03	14945.5	11621.8	4901.75	4824.07	669.02	10206.2	11184.1	13467	29540.3	22753.1	47196.7	27024.9	26925.3	15412.5	29239.7	99601.3	57561.9	47222.9	38590.2	26141.9	54127.6
tat-1	275.008		322.01											703.722	285.008		336.011		469.141		673.332	2921.4		255.076
tat-5								671.02	828.371	78.0035		2299.66	1669.83		2360.47	4319.45	2856.62	2126.86	4206.76	2181.79	5095.34	5460.95	4729.51	5338.44
tax-6	2281.88	4390.43	3061.71	3412.09	2915.96	3335.07	2735.44		1041.13	7362.11	4190.62	4344.91	3928.78	3525.1	1754.05	3713.84	3280.56	1839.06	7746.55	5087.15	4293.88	4582.78	1221.5	5670
tba-1		2369.06		2354.05	1886.04	1390.03	1249.03			3021.1	3436.15	4119.7		9236.5	4731.12	4556.09	3174.07		16114.6	9019.18	9610.24	3843.08	5171.12	6299.63
tba-2	62226.7	99096.9	41003.4	76007.4	67569.8	57638.3	46778.7	31038.8	72141.6	68655.3	73137	96728.5	114248	116537	107328	172287	82369.2	140549	358756	235992	143922	142472	76276.7	110192
tba-4	3515.18	2337.07	698.7	2977.5	2447.06	874.024		1489.18	4973.95	3237.2	5613.78	7556.7	3632.28	3473.36	3681.09	5262.7	1348.03	2355.05	10757.3	19195.5	4309.08		6730.54	2644.06
tba-7		4332.1	2441.37	9233.32		1995.05	1738.17		9016.85	15745.5	14767.4	20398.5	4873.96	9239.24	6027.14	8097.66	4095.77	4943.12	15081.4		9113.25	6043.15	22195.7	19055.3
tbb-1	3936.51	6928.54	4993.03	5969.31	6480.95	3140.31	1761.05	1241.59	8077.85	9149.51	10541.4	11667.5	7735.96	13801.4	7560.09	7412.02	8220.77	11438.5	29853.8	15623.9	15140	11245.1	4910.02	8072.01
tbb-2	64775.1	74969	36011.7	59311.4	56930.9	47235.1	39706.3	46725.1	102069	111687	106354	144810	88577.6	124283	85956.7	158369	66145.9	124428	301292	191488	184006	126266	134374	180814
tbb-6		2798.46						382.139				3074.88	805.699	7292.1	9100.6	38220.5	2522	4597.81	6842.95	5866.68	5698.8	6354.72	11218.2	6120.5
tbc-1								377.926		350.013		1009.03	785.221	837.325			292.03		347.086		1019.11	349.011		426.014
tbc-14	2414.9	2809.51	275.006	1408.47	2150.75	1073.51	728.015	1942.42	3628.39	6943.97	5117.13	12338.5	5452.04	15677.8	3578.95	7962.87	6925.24	2852.09	15405.8	12121.4	12923.8	6848.48	14864.5	10191.1
tbc-2								870.28						1818.46	632.535	615.015			1305.03	1113.61	742.018	787.75	389.143
tbc-3								478.498		475.015							151.792		142.004			142.005	1323.04
tbca-1	235.069	297.008	689.396	1004.7	543.015				1092.03	509.213	694.544	660.023	2290.08	1595.76	723.087	2613.09	1220.77	633.032	2961.91	2515.58	3055.54	1809.93	1619.07	1814.28
tbcb-1										418.114	221.13	1965.35	288.458		717.059			1549.04	3099.71	3392.58	3908.87	1686.08		889.026
tbh-1	1123.98	4891.11			1187.04		479.24						320.235	3073.1	1107.92			6910.24	10990.9	8185.2	2666.12	970.66	681.022
tcer-1							846.158	1135.82					770.583	422.363	550.644		2409.28	882.321	6175.93		1577.2	384.33	1504.74	483.303
tct-1	65652	65866.2	43373.3	75513.3	67121.1	54576.1	51990.9	6284.8	96441.8	101252	109827	141568	81830.3	105436	70275.4	117980	64699.9	128508	249335	161917	166960	106983	113135	158943
tdo-2		306.009			221.006	231.007		443.192				439.825		296.01	557.016		302.009	3090.3	8946.85	7344.3	3858.34
teg-4	423.349	522.451		420.916	216.89			491.016				177.82		1242.82	522.453		614.906	905.277	2527.07	1526.49	1012.21	1367.12		878.945
tep-1		5333.98		2149.87	903.952	485.285	1906.89	5953.96		897.397	1375.99	8851.44	1759.44	9475.19	5865.61	5532.67	1445.18	13281.5	27612.5	25465.1	21620	5067.42	4465.06	5638.89
tes-1										704.03			760.992	1133.72				1578.14	939.464			1041.2		1293.1
test-1								481.75						1872.14	878.481					2826.99		931.362	1312.79	833.21
tfg-1	4974.41	11384.9	987.408	3412.5	3843.56	9156.94	10280.8	13069.1	21570.4	19787	19147.1	19197.1	4200.82	4580.16	5228.46	18252.2	4114.34	6674.97	11378.3	9451.77	6834.74	8478.86	20729.5	27452.9
thn-2	7950.33		4491.55					11468.4	11636.7	5054.71	17450.4	15681.9			1552.88					2674.47		2273.34	3803.69	9282.13
tiar-2								2205.22	1700.03	2164.71	2901.03	2790.69											297.825	1053.03
tin-10								663.027	218.006	476.015		340.013		331.905					186.069	151.506				504.019
tin-13	2020.08		1104.05	2183.39	215.634		862.027	7479.27	2365.68	2564.24	3013.12	6746.34	4022.11	5996.21	2365.15	4922.78	2548.78	4626.15	6715.27	5505.31	6625.52	3853.51	6442.89	8503.32
tli-1	555.863	1390.54	216.612	768.91	681.027	282.009	531.615	1769.08	675.128	2460.19	1343.58	3730.06	255.635	1396.87	1152.64	2117.31	845.852	728.028	1356.61	1862.01	1387.15	1133.46	1105.05	800.517
tln-1		1805.61		654.561				8685.81	1258.22	6528.12	937.889	9579.9	1152.27		1851.28	1221.38	1666.58	1072.36	6844.14	4248.97	598.018	4395.99	3408.79	1649.02
tmed-1	764.306	1625.05	478.014	1890.33	714.024	853.75	449.248	4551.05	4117.76	3930.91	2896.95	4801.16	2782.93	2782.6	2148.19	1761.06	2167.32	2380.19	3116.1	2725.74	5376.6	4192.35	5375.11	7706.46
tmed-10	3405.4	7821.42	3330.08	5858.86	5893.38	4882.82	2213.98	14635.2	13441.1	10811.3	12298.8	16842.5	10399.8	19786.1	13072	10380.4	7685.68	11180.8	17247.1	11204.7	9319.63	13845.8	14779.2	19260
tmed-3		1310.03			462.327			1540.03	1209.03	1029.91	958.026	1384.44	843.022	1612.65	771.164	1064.51		538.014	949.027			944.028	1412.92	1286.9
tmed-4	5414.02	12218.9	5470.43	6487.98	8545.43	7182.6	3401.1	18983	12039.7	15182.1	13583.6	18863.1	18191.2	23214.7	14942.2	14728.3	12841	12671.4	21872.4	18527.2	11093.2	19592.7	20184.5	23885.3
tmem-120								9664.04		7132.12	1246.92	5815.69	2796.24	6940.25	2173.61	184.507	464.015	1921.43	8054.13	8989.56	6295.46	3397.12	2715.4	3961.35
tmem-184															472.015	569.018	669.585		1122.63			488.513	379.824
tmyb-1	3485.73	8073.82	2203.24	3363.31	4349.85	1992.57	4095.48	12110.3	11043.5	16727.8	15671.2	18323.6	7430.4	13353.2	8423.1	12963.8	8946	4114.03	10718.8	17714.2	12883.5	12927.2	13722.7	6698.3
tns-1								2087.13								262.005	274.009	146.006	336.287			1307.15
tnt-2												2428.02	273.008		605.018		744.746		5981.66	78.6276			2112.94
tomm-40								4388.11	452.015			1782.27	2109.34		2662.05	3497.68	2167.16	1502.03	4441.42			3087.26	5791.38	3287.98
tomm-70								295.915					372.521							2251.72		693.326	1362.79	727.053
top-2			748.015					6629.63	1179.89	3561.9	921.571	1267.74	463.016		2024.06	1102.55	824.026	1138.75	6935.05	5968.65	4297	1559.91	5759.21	4774.44
tpi-1	38190.1	37098.7	28049.3	45259.6	39510.5	30361.9	33766.1	1258.81	40129.5	46670.1	52098.5	48835.5	67874.7	102259	63514.2	63703.3	51109.5	90058.8	170825	123372	104640	92623.8	58540.1	69455.4
tpp-2	7717.66	5220.3	1282.07	4371.92	6737.93	2220.63	4977.8	613.87	4227.43	11211.1	7321.47	13931.2	17380.7	33169.2	19163.1	21585	17356.1	27294.4	71562.6	39783.4	36897.7	32671.2	13400.8	34548.9
tppp-1			848.395	1259.49	1010.14					899.184	697.809	1180.03	2895.07	5455.99	3852.18	6046.99	4191.68	944.439	13349.6	9932.08	9825.77	3649.89	4701.02	4101.8
tps-2		854.74		414.82	514.011			2798.58	322.009	387.708		979.023	358.009			392.384		364.008	3454.14	2043.11			401.012
tpst-1		911.857				437.036		1509.28		947.031		1026.65	436.013			1012.02	593.013	1292.34	1749.81				2006.77	2013.1
tram-1	2242.36		1356.03		1795.9	2156.22		1390.08		4877.44			8352.48	9897.71	7251.37	4998.78	4264.16	2127.91	4175.02	6989.19	2837.84	755.467	10654.9	9538.02
trap-1	11200.3	15469.4	11622	13652.6	12222.3	8624.22	14770.1	55923.2	24393.9	40638.9	25569.6	47132	21393.5	29873.8	30109	17481.7	15104.6	20166.3	31335.4	24307.6	42449	39193.1	32164.8	34651.5
trap-2	8902.29	11190.2	9192.67	10770.3	9878.28	5973.48	9290.47	19884.7	14722	21505	21103.2	27390.5	18452.7	30433.7	15247.4	15279	11205.8	17878.1	25093.7	23587.8	26367.6	23599.8	22835.2	31100.7
trap-3		890.04		584.024	951.158	1975.08		1722.07	1101.05	2052.08		2002.09	3824.12	2116.09	4188.18	1713.08	2775.12	2424.1	6394.18	1981.08	343.64	4564.2	3895.17	2665.12
trap-4	22383.3	28731.8	23576.9	24393.6	23934.2	20948.8	20030	38992.6	39713.5	43125.2	40090.8	49144.6	43641.6	62050.7	39281.3	39828	28853.4	40922.5	66107.2	46543.5	58237.3	48013	58548.3	56783.8
tre-1								1042.24			888.226	289.01							2113.24	1745.25	1355.59	1017.35	334.513	562.414
trip-4	407.065							1562.32			1999.33		515.305	804.091		459.674			436.79	1119.8	909.62	296.006	307.258	4080.97
trpp-1						329.381							534.516	301.708	390.012				320.014	403.014	750.368	263.751	1212.24
trpp-3	1900.24		569.146	289.01	749.02	115.004		1702.77	460.936	2739.83	296.136	3302.92	3324.71	5134.47	1158.73	4241.37	2264.07	4234.5	5122.91	2669.07	4916.77	4493.8	1341.77	2147.05
trpp-4	334.011		473.014		370.729				251.011				1521.09		362.012	572.884	1342.91	1124.45	4000.25	2216.19	3952.5	660.021	256.01	1829.06
trpp-6	469.978		340.012	442.78		697.654	716.131	734.997	311.102	424.339		1016.03	1075.02	877.703	921.237	1358.03	2085.45	496.019	1655.28	3721.97	2972.74	1016.35	905.656	768.316
trx-1													422.507		409.813	7930.16	4012.54		7247.16	1948.06	5144.81		1820.85	2536.07
tsfm-1		256.008						920.306	733.018		399.945	1507.18	198.248	759.327			425.017		798.25			577.32		1000.57
tsg-101	550.888	285.446						1241.12		660.018		1281.98	754.02			841.427			1071.42	1334.93			643.018
tsn-1	99305.7	122153	82687.5	103128	85542.5	78682.5	66127.8	109492	141454	165138	143866	219045	119359	179060	134200	138932	89805.2	138749	331945	218933	205827	153690	185104	207171
tspo-1					269.007	985.037		2603.41	1688.2	1454.05		2152.82	1391.05		1413.04	1900.07	1234.03	1443.74	1716.83	531.971		1259.04	3061.85	3475.66
ttc-1										549.013		2299.25		3853.36	366.886		383.711	2853.58	3157.76	431.221	1988.61	1873.05	3486.91	1760.01
tth-1	11447.4	12627	12100.6	11890.7	10280.6	4919.15	10052.8		19293.2	34662.3	20256.1	27728	47118.1	60520	27096	35985.2	21140.3	37203.4	64467.1	59422.6	48775.2	59897.3	20372.5	30687.3
ttll-12								489.012		507.021		4912.9	242.012	1819.12	5322.18		333.532		3490.32	1335.03	3271.41	1048.38	650.589
ttr-17	2018.22	2906.91		3581.11	1525.65	1437.51						1159.22	2303.72	4069.13	3681.91	1894.04	1472.05	5966	12614.4	8773.79	9350.25	5905.2	1111.52	2694.36
ttr-25				618.392	757.625		246.008								71.0035			3064.16	6105.63	2592.02	2608.1	443.019
ttr-36				2253.99	1622.86	1036.37												3196.02	7493	4691.98	4365.82
ttr-42							143.942			207.131							135.005	559.521	900.839	476.041	1475.53		414.201
ttr-5				2479.59	1558.4			980.023						4642.85	1505.03			3984.07	5819.68	4046.54	4477.11		1006.88
ttr-54								1117.28			2195.08	1296.05					441.01	733.545	2152.99			635.708	3213.32
ttr-6	909.798			8650.4	1225.22	590.024					1366.03	3524.03	3891.95	1210.03	1566.57		436.081	6416.17	8679.27	5127.79	9202.86	5620.17
ttx-7	134223	194692	139284	151666	137989	120604	139534	107625	338288	438095	362695	330178	226497	305216	161015	165587	126666	180872	291597	232602	216714	297700	312608	374202
ttyh-1				692.695									691.027		1227.25	1804.71				731.139
twf-2				181.009		461.021			307.907	817.033			352.48	132.49		112.444		349.014	610.875	1622.59	2092.87	544.213	107.756	832.882
twk-12			2807.11		2444.9	2461.13	3240.11						2080.8			2958.12	1845.05	2183.07	2255.01		2250.89		1215.6
twnk-1								6323.48		4082.1	2960.33	3444.43
txdc-17	6902.24	11310.8	5181.52	10887.3	8001.4	7093.99	6864.39		7782.17	11194.4	9628.6	13049	16238.3	24475.5	11433.3	17324	9168.99	16326.8	30694	26139.4	26413.3	22260.7	12480.7	16566.3
txdc-9		1075.38			676.014	387.01		292.166			1187.44	1012.02		4096.3	2218.4			1142.03	5461.29		2868.28	2614.56	1824.04	2813.09
txl-1		1613.03		1447.21	1488.08		355.131			1096.98	1537.82	1517.6	1728.03	1347.54	1053.35			2799.05	4999.4	3562.18	2963.27	1002.4	2427.01	1774.38
tyr-4																	649.922		6121.08	4838.49	1220.22
uaf-1	1882.26	2159.16	1282.03		1776.51			7497.79		7253.64	2189.36	1534.77	2909.38		3498.15	630.611	3477.72	1210.66	6081.49	2983.1	3640.4	669.018	5348.24	4814.85
uaf-2									1085.32		910.033				1129.01		1287.16		1637.34			945.051	225.256
uba-1	27678.1	37145.6	19676.6	38417.7	27112.1	23346.3	14626.7	18939.1	38592.7	50734	47260.5	67906.9	66402.8	87744.6	70311.8	90142.2	55943.9	69818.7	184227	117672	127774	95972.5	71262.9	90030.8
uba-5	3032.35	4865.22	3560.3	2965.9	4837.94	3297.84	1505.76	8547.04	9256.48	9962.86	11266.9	10695.3	6428.49	10587.4	6330.49	7069.22	6912.6	8141.8	11830	10120	12256	9189.5	10482	15849.3
ubc-12												1201.51							3280.04			485.01	756.468	2083.1
ubc-13	1310.94	3068.86	772.016	3409.3	1681.05	786.018	1765.09	2210.18	4290.85	6591.93	7221.24	9205.47	5351.2	5506.23	5264.26	3058.66	4056.04	6712.09	18926.2	10640.3	9564.64	7116.09	6705.22	6867.69
ubc-14		1001.05			641.467				1240.03	981.98		1322.41	3412.06	6294.48		1515.92	769.219	1968.76	2158.64	1499.07		1164.04	1025.51	2370.57
ubc-15								9000.25		1171.04	1540.29	1084.58							1541.43		1254.75		300.893
ubc-18		2742.86	1194.79	2486.2	1939.3	2012.76	1715.37		1560.17	2037.23	2611.7	3734.44	4092.08	5067.81	3520.99	5035.61	2472.4	5175.7	14339.9	9609.81	6523.38	5173.81	4139.62	2445.94
ubc-20	1233.34	3353.27		2008.21	1930	2059.24	446.012			2141.74		2840.61	3778.13	9508.87	3917.47	5127.81	2620.1	7603.79	13801.1	10579.8	9837.48	5852.58	3767.99	5895.47
ubc-7		1283.02		1091.3			355.024					1534.92			865.845	2780.66	747.395	797.028	7251.62	5137.07	4584.78	3018.92
ubc-9		1082.03			1675.68	766.017	1006.13			1000.88	1602.22	2104.63	1427.92	1964.58	2295.21	1058.07	1266.48	4411.33	8624.53	6031.56	5848.15	3118.47
ubh-1		489.836											1957.51	1707.05		3264.02	618.751		1291.69	2304.27	3035.46	4419.37
ubh-4	4150.27	3200.18	2569.25	3584.61	291.511	1161.47	1783.13	2458.87	2437.34	5162.2	5147.25	7446.3	5946.44	7054.06	4878.3	6486.32	4401.74	4485.03	13827.8	9599.77	6697.04	5616.74	6529.09	9711.75
ubl-5									1471.04	1884.21		2364.77						1416.29	2270.7		2391.86	1250.23	2651.5	2545.11
ubr-1								919.871					277.884	1505.98	126.005				763.025	920.036	1819.87	538.514		586.624
ubr-4		287.725			2780.22					367.973		1031.51			717.095					1866.51		1957.07	211.194	1730.51
ubxn-1	1832.96	1934.21	597.009	451.014	853.577			2046.82	2087.08	1760.01	3168.8	3830.28	2652.42	3726.82	4297.91	5334.52	2920.19	1095.98	13294.9	4676.85	7121.85	8240.92	4848.02	5580.64
ubxn-2	569.923	687.835	611.838	705.14	1267.38	449.762	595.231	2062.05	2332.29	5565.52	5054.19	2377.2	1871.86	3445.05	3762.13	1315.49	2413.52	818.424	8230.44	4684.8	2566.76	4053.05	5076.88	3616.2
ubxn-3		793.454			458.188					1530.16	608.686	197.008	3286.27	5315.15	1308.86	1830.21	2323.42	1854.42	7572.34	3193.07	5577.43	3173.64	903.023	1262.11
ubxn-4								115.003				465.917				1197.82		459.013			1517.23	1286.04	651.026
ucr-1	23785.8	37253.8	29495.2	30437.5	30989.9	24147.9	6773.72	76210.9	52289.9	53672.1	57372.5	78367.7	45116.7	86421.8	45112.3	34490.4	38809.9	51194.2	91840.3	71587.4	54699.3	54504.5	69379.5	62493.6
ucr-11	1227.14	1142.03	2690.76	1507.05	1446.04	1310.53	765.027	3205.1	3339.23	5098.35	2615.74	6728.79	4060.19	6301.21	4468.47	4855.57	2617.21	4610.47	8355.26	6539.39	4272.02	4564.73	6788.25	6615.11
ucr-2.1	2706.24	6619.19	7466.15	5816.53	4767.67	3619.74	211.232	14229.6	14606.1	9910.97	11241.5	12431.1	15435.7	19962.5	14985.8	14302.3	12794.6	12112	13904.4	10775.9	4172.86	14485.1	19513.8	17831.1
ucr-2.2		2709.08	1680.31	3910.08	1598.96	1879.07	189.006	15789.6	5391.35	11616.4	7110.98	10332	4451.42	7299.26	2740.14	6157.22	3892.41	4625.21	11924.8	7148.79	2229.32	5361.87	4488.07	5429.7
uev-1	6654.71	6229.79	4935.49	9880.7	7479.73	3063.07	4094.18	5853.93	8781.25	11249.2	10801	11201.6	9454.55	12412.6	9540.93	9482.53	6856.39	15667.6	35678.5	19526.5	21827.7	16409.7	13549.1	13609
ufbp-1								501.667	455.892	1059.73		399.951	462.14	1387.03	933.026		285.958	515.01			699.192	563.019	301.006	253.697
ufc-1	2402.04	630.019	2480.06	2338.09	2150.05	1499.71	1420.03		2197.71	2181.84		2957.78	2454.92		2247.36	1628.04		2317.34	5445.51	2994.55	2491.89	2257.45
ufd-1			382.007							1155.89		528.949		894.588					3459.29		1096.46	3456.36	1354.03
ufd-2	356.029	911.021					209.819			10502.7	867.333	3504.92	263.571	323.986	2019.92	974.294	2623.49	1115.14	7328.99	1819.13	1546.76	1412.63	2201.47	1156.03
ufd-3	1028.35	802.011	482.451	517.464		365.507	283.009		390.326	3938.66	2184.85	3769.15	541.856	2843.2	793.023	2145.27	525.678	645.738	2994.92	2278.54	4795.85	859.104	2866.38	3730.72
ufl-1	480.014	1242.8	1381.98	968.54	2149.48	1287.03	1277.65	4538.1	2549.81	1995.06	1700.87	3643.9	2958.7	6087.82	4737.98	1760.05	3651.99	2293.04	5603.2	3678.7	4483.84	4951.46	5000.07	2894.38
ufm-1	6587.29	7153.23	4674.15	5483.91	6167.2	5378.2	5861.7	5554.18	11084.2	12119.7	11773.8	12594.4	7763.58	10624.2	8025.18	10891.9	5425	6770.66	15020.4	13097.7	5919.1	10264.7	13675.2	13300.8
uggt-1	23290.7	19388	19636.2	18537.5	22161	14945.1	16965.9	44349.7	44848.4	48203.7	44815.1	69631.8	54078.9	77492.8	43809.3	40318.8	33265.8	31363.9	61703.9	58594.3	71380	52866	78539.1	109182
ugt-20									1795.98	1583.05			2296.23		480.891		578.185	649.378	2635.08	820.774		2361.86	2985.9	1599.05
ugt-26	1013.76	7035.17	2369.72	2464.47	1941.66	3150.37	3996.11	31373.4	12973.9	31371.8	25194.6	28034.3	8644.12	11475.5	7976.8	2257.93	6767.66	7686.31	13386.7	11203.5	9850.38	15361.2	31684.4	37730.2
ugtp-1										896.025					445.643			501.009	726.327			390.391		1086.04
ula-1	584.938						366.761						1223.54	1411.09		1549.04	504.048	815.679	5229.92	1160.07	3162.12	1500.18	1222.02	1556.11
ule-5		6713.81						2296.59			646.026			7269.7	985.815			1989.93	4212.2	789.101	13687.3	9321.36	5516.6
umps-1		1051.12			1595.24	421.888	295.767	1739.05		1820.78	937.058	3269.88			1477.35			6177.97	10799.5	7901.28	7702.98	5191.92	3060.28	975.019
unc-108	9279.58	13781.6	8243.63	8886.54	8317.8	6036.62	8169.85	18960.7	20143.1	19791.3	21538.3	32283.9	25627.3	31245.9	18701.3	29937.5	21052.3	15729.4	34750.5	26462.1	28427.7	24720.2	35400.9	46840
unc-11	6580.84	7095.14	2697.68	4761.25	6355.61	2914.01	3691.59	4864.33	10109.8	12526	6351.11	9441.08	8838.3	10707.3	10354.6	6471.87	6626.96	7272.02	16022.9	10653.3	11113.5	13560.4	15425.6	14590.1
unc-112		523.012			261.006			2220.34	1343.88	1195.05	553.018	2258.47	1276.49	3240.65		734.445	1100.45	664.018	5431.33	2398.7	2011.31	1692.35	1098.17
unc-116	15773.6	21956.7	20060.3	13892	17570.3	11356	15299.6	50420.6	30157.5	53189.6	43833.9	66049.1	38261.8	65886.8	19455.9	32696.9	34723.5	28257.5	78444.6	64384.6	44152.1	56919.4	46557.6	54173.9
unc-119	3545.74	6821.87	3496.01	4798.55	5667.15	3793.63	2476.18		9525.23	7578.63	9786.12	7313.95	7117.26	5948.3	1225.31	4174.17	5178.07	3574.05	5316.75	8093.61	7362.37	4475.1	8058.84	8364.13
unc-122								1790.02			1171.8	1689.63						3258.41	1356.04		2955.08	754.93	1717.05
unc-132				459.015							513.013			1413.01			892.461			1118.94		1385.04	566.022
unc-15								33637.1	12775.2	10704.1	850.568	6655.45					1787.41		891.499				722.991
unc-16		720.023						290.012	203.802	661.3	1008.22	566.885	664.839	1247.25		2796.05	795.855		949.685	1741.05	718.879	719.282	2384.18	5596.13
unc-18	936.664	313.011	461.729	1510.81		169.006	630.347		1045.44	4156.65	1823.95	4591.78	4308.13	4135.47		2537.33	1214.29	391.623	5778.97	3797.5	1940.05	5319.01	2559.7	8225.29
unc-22					3388.09	2862.48				392.171				117.006	3225.66							3049.11		133.628
unc-26	10847.9	24777.7	9837.03	15423.3	12773.5	9514.29	12855.4		34395.3	40376.3	35407.1	39552.4	11864.1	47467	20352	16982.8	15774.8	25478.5	28314.2	42620.5	20354.9	28649.7	37263.1	72716
unc-32	8887.14	11885.7	5753.49	8300.91	5646.89	5721.19	7211.41	19515.2	26419.8	21118.8	21322.5	28800.1	16407.5	28695.9	16083.6	24388.4	19095	14755.8	27401.8	20293.6	8499.77	21490.9	35262.7	43570
unc-33		4938.18	691.715	562.016	3165.32		2291.8		2786.64	4345.32	4212.57	8295.7	5884.9	13639.7	4752.26	13111.3	10366.5	5567.56	15209.6	13314.2	15315	15628.4	7845.33	20434.2
unc-34																525.754					363.475	278.436	534.644	978.003
unc-43	634.554		403.153	565.025				804.672	780.04	2138.99	891.038	909.028	2082.47	1970.89		1691.54	677.382		3485.48	2849.31	1239.11	332.13	606.632	1061.04
unc-44								260.008	539.775	2358.66		1222.14	1438.91	1011.82	1277.53	1689.79	940.581		2829	2011.44	1935.98	1304.94	657.797	3200.39
unc-45	730.164	443.018						255.451		3506.39		1947.06			1035.46			1425.7	4303.34	2440.63	5026.26	1386.2	326.448	924.579
unc-50								1539.11	874.022	393.089	503.761	1043.29	1587.1	2543.56	1228.13			1607.63	2453.63	1300.4		868.017	854.034	1518.06
unc-52	503.596	1328.03			567.947			3395.38	579.517	4488.82	3315.81	1972.14	1357.04		1302.08				496.206	1095.26		1391.25	1255.03
[truncated: 85 more rows]

## Sheet: Imputed_ComBat_Corrected
Table S1 (Sheet 2). Processed protein quantification matrix used for downstream bioinformatics analysis. The filtered intensity values from Sheet 1 were log2-transformed, median-centered, imputed for missing values using a left-censored approach, and corrected for batch effects via the ComBat algorithm.
Protein_ID	Wild type 1	Wild type 2	Wild type 3	Wild type 4	Wild type 5	Wild type 6	Wild type 7	Wild type 8	Wild type 9	Wild type 10	Wild type 11	Wild type 12	Lysosomal storage 1	Lysosomal storage 2	Lysosomal storage 3	Lysosomal storage 4	Lysosomal storage 5	Lysosomal storage 6	Lysosomal storage 7	Lysosomal storage 8	Lysosomal storage 9	Lysosomal storage 10	Lysosomal storage 11	Lysosomal storage 12
4D656	11.1135	10.3719	8.73918	8.57831	8.36599	8.23214	8.03194	11.04	10.5721	10.9839	9.72548	10.9662	13.1084	11.8093	13.4054	13.0084	12.9723	12.9147	12.6685	12.3174	10.8205	13.146	11.5455	11.2765
5N226	8.51016	8.1749	7.74321	8.26847	9.03677	7.58247	7.45175	8.2504	8.46268	9.42839776078247	7.807	7.75239	8.98045	9.23154	9.13381	9.25165	10.5878	6.96735	8.76024	10.9646	11.0249	9.07733	9.45844	8.73416
B0001.4	9.77961	7.71843	8.69937	9.11175	7.35282	7.47247	7.83051	10.5459	8.99494	8.6479	8.46355	9.80772	12.3936	12.5031	8.55007	10.4003	11.117	9.74302	11.4715	11.0595	11.305	11.4983	9.84823	9.81281
B0205.13	8.08837	7.68589	7.93523	8.01064	8.5619	8.51034	7.90759	7.26257	8.85667	8.54942	8.29323	7.07371	8.51476	8.19498	10.6106	10.7489	11.1527	9.04976	7.42635	7.47002	9.33052	8.35296	10.2853	8.09333
B0228.7	11.8013	7.73682	11.8576	8.14971	8.85871	10.4295	11.1024	8.53534	8.70223	8.71872	10.6355	10.7501	7.59888	7.53171	7.36007	7.8825	8.02095	8.47729	8.1893	8.64905	6.9234	8.71352	8.02216	7.7037
B0250.5	10.9664	12.4705	12.0252	12.5959	12.6493	11.7132	8.79482	12.0791	11.2557	12.0217	12.6881	12.4379	12.8724	12.9672	13.3747	12.8544	13.4982	12.9781	13.7786	13.1917	12.4992	13.5714	12.9403	12.2262
B0272.3	11.7998	12.7175	12.9749	12.761	12.546	12.3554	10.222	12.9716	12.2945	13.0031	12.6676	12.6516	13.2162	12.4832	13.3899	12.8342	12.7641	13.2534	13.5722	13.6861	12.9835	13.4278	12.5349	12.4249
B0393.9	8.3672	8.11609	8.04582	8.83701	7.55234	7.64021	8.37948	8.0822	8.02701	8.00547	8.29935	8.28032	10.5369	8.45656	9.7553	7.48847	10.2952	7.70186	7.58561	8.08269	9.43563	10.3273	8.08573	8.09086
B0395.3	9.21242	8.42979	10.0112	8.786	7.28293	8.89062	7.8917	8.03846	7.72862	9.70577	8.07832	9.60812	11.0869	9.35576	11.3727	9.91231	9.0351	8.70767	10.6725	11.5544	7.72582	10.9735	10.2299	10.0053
B0416.5	9.23547	9.12662	8.61801	8.68932	8.30722	8.90186	7.55211	10.5307	8.94021	10.3272	8.85766	10.2376	8.01943	10.9198	10.7665	10.0292	10.8933	10.4902	9.91088	8.37578	11.7954	11.0651	8.33319	8.44888
B0464.9	8.01912	7.64397	8.23387	7.79076	8.79074	9.06163	7.03001	8.26049	7.4811	7.37132	7.13582	7.14537	10.8289	10.8944	9.53172	8.32931	11.7033	7.66664	11.3233	10.8055	9.88501	12.8407	11.5367	11.061
B0495.5	7.81522	7.79951	7.75393	7.29981	7.40117	7.46016	8.59227	7.16664	7.53689	8.55636	7.17328	8.26187	8.09246	9.28863	8.38244	7.52246	7.82014	8.78435	9.68071	9.62691	8.12171	8.91618	8.27336	7.74893
B0495.7	9.57176	10.4393	12.5388	10.3315	13.1611	12.4219	12.3681	12.0935	12.0975	10.2236	11.4747	12.0463	14.2935	11.0034	14.5204	13.7872	12.7257	13.6914	13.4947	14.4231	7.99869	14.8079	13.5973	12.8486
B0507.2	12.1717	13.1753	12.0142	10.2313	11.4041	11.7613	10.2477	8.7867	12.2971	12.1125	12.3804	12.7586	14.075	13.1453	13.7784	14.2835	13.3624	13.5067	13.5699	13.6515	13.3291	14.5523	13.6585	14.0985
C01A2.4	8.67429	10.6926	8.14209	8.71973	7.08453	10.096	10.6021	8.34449	7.90675	9.51382	9.7788	10.4666	12.481	12.0606	12.4839	12.5743	13.0502	12.1734	11.9524	12.4588	12.1382	12.7931	12.2053	12.4322
C01B10.11	7.78551	9.22352	8.06672	10.1528	9.21649	8.36861	7.45047	8.3928	8.58365	7.96181	8.73595	8.00684	8.20322	7.51864	9.63877	7.65318	8.54345	9.36408	10.9249	9.84161	10.3433	9.11657	9.04433	8.44991
C01B10.3	8.71595	8.91926	7.84624	8.44013	7.93166	8.40418	7.85509	8.35037	8.22807	8.63157	8.99775	8.31313	7.49492	8.10606	9.33476	8.31075	9.89757	11.9559	12.9789	12.2415	11.3548	9.36082	8.74775	7.99748
C01G10.7	10.6069	8.34236	8.09934	9.07418	8.1255	7.93325	8.37177	8.46063	7.23704	9.51999	8.48761	9.29239	7.22091	7.96293	8.71166	7.01441	8.50099	8.35996	10.4999	10.5466	7.85609	8.59415	8.64972	8.5161
C01G6.3	8.2559	7.83951	8.90272	7.52492	8.24923	7.54823	7.95787	7.98576	7.54804	7.54039	7.78503	7.99814	9.36168	8.40612	8.84388	7.1009	7.96743	7.52079	9.86899	9.37811	10.7032	7.86227	8.04513	8.42489
C01G8.1	8.18165	8.44672	11.0665	8.25171	9.22531	9.76779	9.22169	11.3287	10.0281	10.6866	6.36807	10.734	11.5822	7.23458	12.1531	8.47719	7.53479	9.19927	7.33807	8.89087	8.46813	7.34472	10.4529	7.09023
C02B10.4	8.94164	8.62348	8.80601	7.00733	8.26252	8.53519	8.54564	10.7882	8.22314	10.0397	8.47434	9.51546	10.3087	9.75488	9.3534	8.18498	9.91644	9.35717	7.52192	7.45641	9.88696	8.65263	8.47211	7.52073
C02D5.4	11.0949	9.96103	9.807	12.263	11.4259	10.1619	9.25765	10.4812	10.5255	10.6064	10.5285	11.559	10.2908	11.2701	12.4044	11.8425	11.7866	11.6048	13.389	13.2475	11.98	12.4294	10.444	9.86406
C02F5.3	11.3121	11.4269	11.1718	7.99895	8.44767	8.83246	7.63525	11.1253	9.80509	10.6163	11.0259	11.025	12.3566	12.0948	12.1619	12.2025	12.6938	11.7514	12.2535	12.8244	12.7713	12.4655	11.3233	10.6229
C03A3.2	7.91961	7.39975	10.485	10.2564	9.3608	10.3211	9.47787	10.1127	10.096	8.46484	10.0839	9.88889	7.66978	10.2262	10.6032	10.6865	10.2	10.4415	10.0451	6.10271	9.30552	10.6488	7.9026	8.79859
C05C10.3	8.40633	9.29342	9.62002	11.3949	12.0843	7.7427	8.2527	10.3799	7.72024	10.6762	9.17931	10.9381	8.54443	10.6232	11.2073	11.592	11.422	11.5916	13.056	11.6976	11.6664	10.7907	10.8298	10.7137
C05C8.1	6.8131	8.12754	7.83332	8.46431	8.06585	7.26246	7.74481	7.8233	7.82863	7.69166	7.38236	7.84646	9.32707	7.41605	8.06401	8.90751	8.78073	9.30082	8.89169	9.32894	8.1718	9.18367	7.79856	8.66077
C05D11.1	12.4954	12.9618	11.8619	12.9639	13.496	12.2234	11.9412	11.6008	12.3668	13.1272	12.621	12.968	14.1495	14.0783	13.4047	13.9699	13.5302	14.0763	14.3739	14.6292	14.2392	14.5322	13.8919	13.723
C05G5.1	7.05407	7.86267	8.71925	7.79153	7.94643	7.85986	8.72338	7.83542	8.00784	7.0475	6.48474	8.65848	9.92555	6.96991	8.91988	8.73049	9.15526	8.04718	10.1744	7.6901	7.82001	10.662	9.56217	9.50377
C06A12.3	10.1852	10.3061	8.20477	10.5447	7.24719	8.31575	8.92718	7.36017	10.4194	9.22436	9.36655	10.2569	10.8213	9.23166	8.72523	8.48374	7.16712	10.1606	9.58522	10.7095	10.5758	10.5393	9.48485	9.98398
C06A6.4	11.3004	6.95577	8.93491	8.47685	9.88533	7.55299	8.20401	7.84962	8.48811	9.17848	7.86349	9.27674	7.02033	10.1324	11.5096	10.1838	8.16305	10.4616	11.4116	12.0953	7.55274	9.18867	10.4088	8.58487
C06E1.9	9.99423	10.0813	9.95422	8.12535	8.15174	8.38398	8.4988	10.3503	8.22615	10.5506	9.09102	9.93842	10.2819	10.7885	9.53607	10.3475	7.77487	9.55081	9.37002	11.1305	9.38385	10.8835	9.7952	9.23521
C06E4.3	7.71475	8.18824	8.36846	9.89468	7.83951	7.04265	9.57113	8.3714	9.08099	8.81244	9.86916	7.78978	9.98486	11.1076	9.53023	9.20088	8.52545	8.80513	9.78105	7.34474	9.09696	7.5031	7.8303	7.77188
C07D8.6	14.1111	14.4516	13.511	14.9613	14.7482	14.2855	13.992	14.1313	14.2556	14.3649	14.3488	14.6122	13.6244	14.0469	15.5168	14.4891	14.6872	15.878	16.1381	16.0036	15.8016	15.2217	14.8074	12.859
C08E8.4	7.32968	8.19434	7.92863	8.0453	8.49382	7.30437	7.65151	7.7806	7.43289	8.10755	8.50378	7.84991	9.69793	7.77065	10.1316	7.99664	8.34422	9.62717	9.6873	9.73274	9.39421	8.85227	8.21772	8.07536
C08F8.3	8.39991	7.65341	9.85423	7.25425	8.49178	8.69456	7.81235	10.3693	7.58315	9.03071	9.4565	8.86778	7.77855	8.99108	6.7764	8.53478	7.89058	7.71614	7.5669	9.86185	8.15737	9.04069	7.25173	6.9859
C11D2.4	7.5165	9.2965	8.40817	8.04283	7.3254	8.57386	8.03088	7.64057	7.87568	8.80364	7.73891	8.54893	8.969	7.67995	7.21231	9.30698	7.19678	8.8244	10.2029	8.18692	9.79901	9.08365	8.62331	8.12336
C11D2.7	7.23435	9.11293	7.20691	10.7408	8.27299	8.61416	8.77796	7.89579	9.61303	9.90006	10.3481	10.2937	10.9876	7.70424	10.5347	7.38793	8.35581	9.31608	11.3412	9.03624	10.7541	10.8437	7.70129	7.47213
C14B1.2	9.53653	7.31246	7.68665	6.07556	8.93213	8.19704	7.15028	10.1338	6.14014	9.78108	7.97642	9.14015	8.07273	8.9636	7.65614	8.87919	7.41341	8.3049	8.71155	10.8196	9.49544	7.69287	8.27324	7.67651
C14B9.2	11.4229	11.2689	11.8034	11.5801	10.3604	10.9237	11.1501	11.7972	11.6101	11.7714	11.6634	12.269	14.3327	13.5784	14.1806	13.8037	14.5321	11.7662	13.3908	13.4199	13.5143	14.1799	12.4132	13.3514
C14B9.8	7.94924	6.96262	7.40148	7.88494	9.07059	7.4827	6.68171	7.81964	7.05199	7.89797	7.67726	7.56547	8.23904	8.72874	7.69853	7.66518	8.4684	6.9768	8.79861	8.43956	8.50266	8.92449	7.71624	8.8832
C14C10.5	8.22741	10.0204	8.87806	9.47397	10.2893	7.60382	7.70832	8.68973	7.59813	8.51923	9.31345	9.42235	6.42864	10.1027	10.5317	10.2512	10.9917	11.2784	12.3318	12.9503	12.0733	10.2116	10.3743	10.5215
C14H10.3	14.3219	15.3328	14.6034	13.4446	14.018	14.6199	14.7845	12.8337	14.6416	14.9253	15.0111	14.8109	14.8681	14.3238	13.8995	13.549	13.3032	13.911	13.9073	14.5001	14.187	14.6276	14.4674	14.2994
C15H9.4	7.48452	10.6152	10.9651	7.23319	9.05965	8.24749	7.18422	10.7126	8.22282	10.2234	7.63714	9.68287	8.34895	11.9684	8.11562	8.3824	7.71844	8.73409	9.6218	11.1919	10.9404	11.3141	10.8903	7.66383
C16A3.5	10.2862	10.9311	10.7674	9.30837	9.09074	10.4222	8.21862	10.747	9.59985	10.6089	10.3831	10.9799	8.53868	8.48329	11.8058	7.54052	10.9515	9.9872	12.2875	12.6082	12.1179	12.6021	11.2094	9.88436
C16C2.4	8.00489	8.3705	8.53285	9.62859	8.39365	8.84057	8.58787	8.02703	8.50497	9.0406	8.53321	9.61776	9.27599	9.83802	7.94492	9.578	9.46704	8.53628	11.3527	9.20588	9.36759	8.90782	9.21862	10.6516
C17B7.12	8.03047	8.49379	9.08388	8.36482	8.18947	8.5705	7.28249	6.8523	7.63052	8.39729	8.45649	7.4598	6.99352	8.27794	7.98023	7.76841	7.14172	8.66382	8.07506	9.47827	8.43275	5.90832	7.4311	8.26621
C17F4.7	17.9837	17.5487	17.1442	16.6395	16.9302	17.424	17.2334	16.9667	16.2769	17.1575	17.2275	17.119	16.6285	16.2838	17.5015	15.8355	15.4581	16.3731	16.1866	17.0377	14.4156	17.0222	16.7078	16.1136
C17H12.2	7.31719	9.01177	9.50802	8.25868	8.83034	7.77076	7.00099	8.0395	7.85506	7.20748	7.59513	7.61611	8.55087	7.24561	7.98123	9.01486	7.80557	7.32741	7.01345	9.7388	7.4166	10.5168	9.74873	7.44408
C17H12.8	13.8058	13.6573	12.6323	11.6315	11.9521	12.2239	13.114	13.7972	13.5235	13.6826	14.0258	13.8604	13.8702	13.9668	13.3552	12.7005	13.3815	14.1799	12.598	13.5345	13.9141	13.5853	13.1651	13.2722
C18A11.1	8.5152	7.80592	8.74886	9.18752	8.04855	7.56119	9.47751	7.44957	7.18943	8.38602	8.99823	9.14992	11.3701	9.16334	10.7864	12.0411	11.1698	7.66518	10.2561	9.43638	9.74889	11.8563	11.0343	11.0163
C18B2.4	11.726	12.4626	11.6133	12.5689	12.5519	8.12599	11.426	8.54638	11.8815	11.87	11.9681	12.5631	13.2849	13.8733	13.5807	14.2675	13.7649	13.4642	13.9672	14.3719	13.9316	14.1525	13.4054	13.9287
C18B2.5	7.86026	8.89258	8.68793	7.51581	7.32575	7.75034	8.19359	9.55878	7.16546	9.18047	8.51475	9.90384	8.27401	9.688	11.1131	8.87935	8.91175	8.18476	12.4502	8.5064	9.16401	7.89049	8.88549	7.43962
C18C4.7	13.5387	14.0018	14.1125	13.9451	13.3765	12.9064	13.7547	13.2907	13.2354	14.24	13.9025	13.6219	13.7226	14.0957	13.7542	12.6784	12.7987	12.9556	13.6075	13.1683	12.4723	13.9673	13.5753	13.4669
C18E9.2	10.8872	11.3768	10.2968	10.7434	10.9186	10.6249	10.8568	11.1589	11.8523	10.8762	10.9925	10.7691	11.5783	11.429	11.6345	10.8154	11.5127	11.0158	10.8706	11.3184	11.8286	11.5556	11.189	11.0596
C18H9.6	16.0004	15.8506	15.4446	13.7729	15.4271	15.1733	14.734	15.4161	14.9703	15.5543	15.298	15.4551	14.3577	15.9778	16.0336	15.8653	16.1573	15.5864	15.1768	15.2074	13.7736	14.4357	15.4276	15.2425
C24B9.3	12.8064	12.1567	11.162	11.6296	11.8405	12.227	12.271	12.2725	11.9313	11.738	11.991	12.703	10.8715	11.2435	11.7673	7.5088	9.06517	12.2334	12.1605	12.2178	11.7096	11.7179	10.5769	11.5107
C24D10.4	7.93401	7.94609	7.01272	9.21285	7.87628	7.82537	8.58811	7.87467	7.82444	6.47961	8.57663	8.44161	7.18714	8.37446	7.51173	6.44749	9.82199	8.83649	9.17734	7.52746	6.96899	7.7215	8.74983	7.55466
C24G6.8	7.68827	7.80424	7.79104	8.55922	7.56132	8.91214	6.87147	8.0391	8.55481	7.36949	7.62916	7.9309	7.3246	9.12511	6.56712	7.8404	7.91544	8.87822	9.19325	8.15962	8.63872	8.79503	7.83535	8.13318
C25H3.7	9.39189	8.61635	7.70214	7.90343	8.39487	8.74623	8.59012	8.0585	8.491	7.46834	7.35123	9.08932	7.74735	6.58775	9.7604	8.36571	7.66621	9.44498	8.19258	9.24912	7.7656	7.77303	9.23901	8.5159
C27A7.5	7.93026	8.19801	7.64138	8.52649	8.81916	8.06454	8.31359	7.03383	7.17952	8.19888	8.2082	7.4839	7.30009	9.61457	7.42917	9.5325	10.2969	7.88973	11.3739	10.7028	10.0236	10.3429	9.12163	9.42191
C27B7.9	10.2126	6.95251	8.0321	7.32219	8.79575	7.35343	8.53874	8.58024	8.12295	7.9986	7.68437	8.42951	7.67488	7.71671	10.4907	9.83799	10.5075	10.2928	9.94612	9.16812	7.59342	8.31527	8.38735	8.80793
C27F2.10	7.31642	8.35273	7.75721	8.21158	7.58895	8.16264	8.66428	7.70982	7.82303	8.64024	7.44199	8.41401	8.63878	8.28345	7.5102	7.97761	6.79166	8.16363	8.86372	7.44587	8.95484	8.7062	8.0906	7.13222
C27F2.9	8.63604	8.93124	7.01627	7.55085	6.66077	8.81594	9.3884	8.07378	7.67112	7.55237	8.28402	8.14392	11.1407	9.78976	7.98228	8.90998	8.43447	6.65168	8.37769	8.25763	11.4441	9.73215	9.32468	8.97879
C27H6.8	7.46505	11.289	11.0284	12.3508	12.3789	11.0608	11.7057	9.43595	11.0879	10.8817	10.6322	11.9676	13.4956	13.1644	13.7357	13.1152	13.3711	13.8439	14.019	14.1091	13.8929	13.7198	13.3374	13.3604
C28H8.3	14.3767	15.1828	14.2284	14.7656	14.1854	13.7171	14.2296	14.2486	14.5166	14.7706	14.7036	15.0679	15.4172	15.5737	15.2837	15.3722	14.8772	15.0245	15.6853	15.7118	15.5245	15.7041	14.8906	15.1566
C29E4.10	8.40573	9.71824	8.70943	7.67315	7.87542	7.95909	7.80323	9.16446	7.359	7.62804	8.24664	8.4802	12.3469	8.98925	12.0851	11.4165	11.7845	11.618	11.2612	10.7997	11.7175	11.9321	11.7017	11.6007
C29F9.6	8.0596	8.62087	7.40434	7.56509	8.44739	8.73163	7.89965	7.70858	7.98114	7.61149	7.99521	7.51219	8.22319	9.94417	8.20493	8.19537	8.739	8.60064	8.68448	7.05664	9.01953	9.81416	8.17209	8.5668
C29H12.2	11.356	10.7216	11.4594	10.7725	11.3508	11.6069	11.1771	11.4953	11.8511	11.9834	12.0394	12.2189	13.0476	8.25545	12.7115	12.7883	11.9668	12.2417	13.3366	11.7998	10.0723	14.4348	11.6307	11.4624
C32D5.8	10.9753	11.8999	10.1162	11.3167	12.3929	11.8555	10.8862	9.70795	10.5453	11.6972	12.3263	11.1653	10.5794	8.82473	10.8811	7.60701	12.1673	11.1095	11.2622	11.0414	11.4136	8.48444	10.7553	8.64814
C32F10.8	12.8727	12.3071	13.2906	13.2074	13.3932	12.7688	12.0648	11.632	12.8578	13.273	12.9274	13.0548	13.0722	13.8781	13.5493	12.6311	12.9869	14.4474	14.2142	14.0245	14.0776	13.59	13.3976	13.2504
C32H11.4	12.4202	13.7627	11.2948	12.1756	13.235	13.4019	12.9863	12.8483	11.6062	12.2341	12.8868	13.1353	12.1353	13.3169	12.9424	12.1967	10.9782	13.1055	12.5126	13.6973	13.4631	13.477	13.2276	12.9925
C33F10.14	12.1155	12.1126	12.3923	12.1086	12.2884	11.0709	11.8224	11.234	12.0328	12.5531	12.5063	12.6875	13.3021	12.8663	12.9779	13.0283	13.3525	12.6081	12.8255	12.8542	12.92	13.3545	12.9645	12.8704
C33G3.4	7.44288	12.0112	9.91397	7.93062	11.4975	9.59296	10.536	11.1448	8.69928	9.03321	9.33926	11.1282	9.78747	9.00425	10.7762	7.04174	8.00969	10.9663	11.1326	9.12573	7.77668	12.1768	11.1194	10.6956
C34C12.8	7.27998	7.5768	8.40302	8.91887	8.52463	9.33245	7.75994	9.12583	7.71449	8.56321	8.60035	8.09048	9.57472	7.56095	10.5426	7.89306	9.81406	9.64834	10.9406	9.1147	9.62174	10.3168	10.4527	8.03038
C34D4.4	8.65627	8.646	9.90717	8.27589	8.7917	8.76376	8.41144	8.41939	9.13757	8.91223	8.41488	9.06785	10.964	8.74209	7.67812	9.11469	8.45445	8.16624	7.67835	7.93503	8.20801	10.8879	9.82628	10.1087
C34F6.10	8.81101	8.51674	7.8106	8.47665	8.13389	9.78038	9.22723	9.40202	8.86097	8.18247	8.47956	7.86591	7.32756	8.2636	7.90951	9.68616	10.0761	7.45701	9.09145	9.12604	10.3032	10.4861	9.97365	9.50632
C35A5.6	8.80149	11.5636	7.13852	8.22888	7.83806	9.10833	7.67891	9.99341	9.65409	9.77459	10.3715	10.139	12.4424	12.2869	7.8713	11.0569	8.3359	7.80798	11.265	11.6619	11.7779	11.6747	9.87496	9.07097
C35B1.5	12.4655	12.3634	10.1725	13.7183	14.2731	14.4511	11.5675	9.93602	12.8173	12.8884	13.5922	13.1846	14.0903	13.4214	13.7042	12.8386	15.6524	14.9668	15.9199	13.8063	14.9596	15.2744	14.3768	13.2185
C35D10.6	9.54451	8.97715	7.89275	8.79908	8.29313	8.86776	7.36721	7.42801	7.8882	9.15518	7.61902	8.71939	6.69373	8.94449	7.85134	7.68951	8.39631	10.0975	10.6626	10.9184	7.35789	9.82714	8.54334	8.05496
C36A4.4	11.644	10.6634	9.47366	11.5514	11.383	11.5794	11.2924	9.75915	10.5193	10.5565	11.2122	11.1754	9.42262	10.6672	11.1041	11.5052	8.55533	12.4141	12.9583	12.9474	12.8843	10.6874	11.0493	10.7135
C36B7.6	7.81209	7.89813	8.53796	6.77535	7.39365	8.15747	8.55435	7.41544	7.52095	7.35866	7.4069	7.81705	9.14039	7.3058	7.96791	7.84043	7.67985	7.54215	8.20234	7.80825	8.31651	9.23887	8.1286	7.41062
C37C3.2	8.34253	12.4999	11.6413	8.635	10.0011	8.2509	9.11385	10.7736	10.8954	11.3666	10.8221	11.5684	12.1598	12.6742	12.4784	12.2416	12.1993	12.7089	13.5431	12.9491	12.9326	13.0528	11.7934	11.2193
C37H5.13	9.38211	9.40686	9.36921	6.76119	8.75979	9.47549	7.83277	7.13058	9.36396	8.57184	9.2247	9.11715	9.56882	9.01433	8.37321	9.26869	8.892	8.842	9.11261	8.88419	8.52157	8.30052	9.29827	9.33217
C38C10.2	7.18877	9.37132	9.18777	7.91128	8.78538	9.36022	8.41818	8.79039	8.7927	8.57831	8.30785	8.15212	9.67858	10.6424	10.2558	9.55303	10.1032	8.83749	7.62969	7.53781	7.94958	10.0808	8.3046	8.15342
C38H2.2	7.6161	9.36442	8.60528	7.07204	9.39848	7.84149	8.21088	7.47665	7.53573	9.2222	7.51332	7.9682	8.61174	7.85568	7.22437	9.7386	9.81429	8.02897	8.89433	8.19426	7.96217	8.6024	9.61985	8.01634
C39D10.7	11.5634	7.84631	11.3709	12.2839	12.0264	11.5134	11.6815	11.6003	11.0969	11.2	10.8354	11.458	11.8345	11.8379	12.1073	11.197	11.7341	13.5735	13.649	13.4551	14.1705	12.3309	11.4467	9.97644
C41G11.1	7.71439	7.43918	7.33497	9.07125	8.30185	8.15442	8.76268	7.88454	8.03949	8.26061	7.80682	7.78738	6.98359	7.53022	7.35	8.11931	7.77592	10.0025	8.37646	8.66641	7.40502	8.88484	8.06178	7.19718
C44B7.7	8.88028	8.04647	8.58732	8.71045	10.8073	7.43521	8.13985	7.94429	7.99973	9.44012	9.46828	8.71957	7.98419	9.91264	10.455	9.54885	10.6928	9.05057	12.4165	12.0312	10.9191	10.6296	10.8128	9.54796
C44E4.5	8.22159	8.5884	7.7954	7.72126	9.70283	7.96337	8.76838	8.21328	8.46988	8.77483	8.5326	8.52401	9.64232	9.57325	10.9466	9.94218	9.87407	9.57445	10.9499	10.8899	11.083	10.164	9.97036	8.895
C44H4.4	7.07733	10.0308	8.21907	7.70005	8.586	9.38247	8.77989	8.13407	9.19634	9.88274	9.41086	9.51274	9.94804	10.7801	9.67542	10.7612	8.42154	10.6012	10.7011	11.581	7.68712	12.2327	8.40927	9.66187
C45B2.2	8.15241	8.51452	9.44966	7.96137	7.64536	8.60148	9.33978	7.85251	8.03976	7.97904	8.45861	8.37702	10.3038	8.63684	9.77951	7.40528	9.12741	9.32854	8.85275	9.70271	9.21651	8.15584	8.52855	8.42789
C45G9.5	8.96344	8.31671	7.2329	11.0476	9.78052	6.76898	9.3223	7.86501	7.48832	8.95728	9.77561	9.50658	10.0013	10.0597	8.51941	9.31264	10.8392	10.3884	11.1473	11.7933	11.1617	11.6081	10.0659	9.83736
C46C2.2	8.00934	7.83916	8.54273	9.11514	7.82229	9.43571	8.59355	8.78946	8.93366	9.30971	9.38284	8.52392	8.66825	9.79486	7.20915	8.66734	8.81096	8.59193	7.43878	8.46833	7.87591	6.72271	9.38448	6.46868
C47B2.2	7.62673	8.36263	8.35777	8.33377	7.95502	8.71909	7.94366	8.06127	8.0673	8.39113	8.53991	7.6413	7.4702	7.94767	7.84751	9.46663	7.8318	7.9936	10.983	8.76043	8.93957	7.64846	7.877	8.03773
C49C8.5	13.4522	13.5366	9.57253	10.3614	13.1756	12.9584	13.7155	12.8444	12.88	12.7305	13.2699	12.5436	7.85221	7.55434	7.92513	9.57489	8.44385	8.45775	9.04473	9.93212	8.30841	9.96269	8.54235	9.79483
C50D2.7	8.61417	6.1844	10.019	10.752	9.53328	7.97308	8.57595	8.99129	8.24634	9.85393	8.08601	9.92636	11.1331	11.3529	9.15938	11.5145	11.8351	11.2789	10.4555	11.54	9.26134	12.0474	10.4399	10.6068
C50F2.4	9.718	8.53271	8.11049	10.0415	10.0301	8.33193	7.69173	8.51204	8.8855	8.74669	8.11252	8.09371	7.99163	6.83963	8.46608	8.87278	7.58676	11.6154	10.4979	10.6594	10.9335	10.2073	8.00387	8.44277
C50F4.16	8.74135	10.6178	9.16343	11.0802	10.7402	8.09981	11.0089	9.52034	8.66004	11.091	10.3231	10.535	11.9032	11.3165	11.1538	11.2038	11.1447	11.0067	12.5951	12.0133	11.8074	11.6466	11.1489	10.6054
C52B9.4	9.0852	7.00346	8.71981	7.74099	8.24896	9.33341	10.0109	9.13766	8.43559	8.41272	6.54299	9.3598	9.01289	8.1124	9.64737	10.6992	7.52632	8.7016	7.89016	8.30239	8.83972	9.7655	9.92542	10.2112
C55A1.6	7.45223	7.58384	7.7733	8.17977	8.58067	8.54229	7.93641	8.03236	7.89452	7.91216	8.28051	7.4575	9.82899	7.09174	8.25904	11.6488	10.4892	7.81571	7.84021	10.3452	11.811	11.2211	9.17774	7.72834
C55A6.7	9.04915	10.8623	10.0394	11.3147	9.76121	11.0378	11.2322	8.77888	10.3321	11.2694	11.2639	10.9758	11.2216	11.2217	9.85583	10.3843	10.215	10.7029	10.795	9.43905	11.0498	10.1853	10.723	10.6772
C56C10.9	8.04096	7.26275	8.52292	9.86601	10.7393	7.31224	7.92778	10.1589	10.3661	9.82024	7.91141	9.1047	7.22847	8.2492	8.16403	8.08879	7.73421	7.65374	6.60628	8.29975	8.06086	8.40067	6.90405	6.49271
CELE_CTEL55X.1	8.31819	7.08033	7.95119	8.14737	8.21034	8.52152	7.43013	7.73594	7.69044	8.28667	7.83181	7.73916	7.82022	8.5236	8.97903	7.26576	9.07868	8.48375	8.87658	7.85626	8.53682	9.54672	9.27968	8.07501
CELE_D1005.2	8.72623	8.72949	8.56902	8.21101	7.66293	8.04271	8.70182	7.56577	7.09429	8.24195	8.45849	8.01373	12.2082	9.20545	7.77091	12.1211	11.5562	8.51417	11.8612	11.1885	11.1808	12.8685	11.0412	11.5369
CELE_D1022.4	8.91246	7.60554	7.88246	9.45375	9.18315	8.12838	9.23739	8.13876	8.0596	9.39806	8.5946	8.03214	6.69952	8.83946	8.1402	7.85707	7.34948	7.86234	10.0433	9.5917	8.90736	8.05152	7.49941	8.27239
CELE_D1086.3	7.75811	8.1207	8.32734	8.73228	8.05871	7.64745	8.4608	7.90398	8.21083	8.0105	8.06126	8.20414	7.64747	8.11002	8.41818	6.61272	8.34087	9.4062	10.4604	10.1608	9.08871	8.1312	7.69504	8.82154
CELE_D2045.9	8.22921	8.79141	8.39837	8.74697	8.84289	9.5281	7.89439	8.81511	8.51705	9.79969	9.40561	9.51618	13.1293	12.2235	9.685	10.9064	12.4294	11.6335	11.9266	12.0842	11.9411	12.1975	11.3973	11.5242
CELE_DC2.5	7.4864	8.02607	9.00839	8.31358	7.79116	8.9298	8.47412	7.84861	7.74946	7.24122	8.44718	7.36459	8.04937	10.1986	8.22276	8.35291	10.4367	8.20535	6.76258	8.76629	8.48499	9.94141	10.0969	9.60766
CELE_E01A2.1	8.3886	10.1819	9.33273	9.6496	9.02888	9.87832	9.05623	9.11976	8.42006	8.9249	9.79089	9.63385	10.1373	11.1839	9.95009	10.6952	9.72906	11.0762	11.6956	11.7827	11.6378	9.69344	10.4386	10.1825
CELE_E02D9.1	9.90429	10.2398	10.8918	9.92956	10.0859	10.5987	10.4448	9.97924	11.2963	10.4165	10.7444	10.8598	12.6006	12.0315	12.8701	12.2415	12.7164	12.6858	12.346	12.1223	12.3245	12.4179	12.0251	11.3271
CELE_E04F6.8	12.326	12.9743	8.33632	14.0538	13.2271	12.0838	11.9565	12.6667	10.0504	10.8769	10.3934	11.8753	12.797	14.1677	14.0383	12.6635	13.4255	15.2701	15.1155	15.024	15.1898	13.7337	13.5725	13.8249
CELE_F01F1.15	11.2828	11.6751	11.6653	11.3106	11.3811	10.66	10.8557	10.184	10.2765	11.2731	10.8225	11.4865	13.5968	13.0277	13.1258	12.5728	13.1055	12.9652	12.8663	13.1877	13.0304	13.1269	12.8684	12.7838
CELE_F02E9.1	7.55828	8.63604	7.22093	7.10107	8.6931	7.94149	7.16135	7.44528	8.07342	9.59624	10.1691	9.87677	11.0774	7.99843	11.5216	8.49344	11.9224	10.2244	11.2649	11.7256	9.45501	10.3789	10.3139	7.69456
CELE_F02E9.10	8.49071	7.9023	8.81973	7.3183	8.17249	7.22178	7.99593	8.42532	7.51665	8.16241	8.08096	7.43111	7.30037	9.65624	8.97102	9.0018	8.12048	8.6837	8.89673	9.20075	8.57794	8.12915	8.09813	8.48215
CELE_F07A11.5	8.80921	7.09126	7.54858	9.38395	6.87783	7.8248	8.17563	7.48598	8.12182	7.53898	8.28406	7.53891	7.59034	6.75135	8.24559	7.84473	7.24424	10.1662	10.8099	9.89978	9.47761	6.39996	8.08351	7.78457
CELE_F07F6.8	7.97795	8.52618	7.68345	7.86037	9.2782	8.33033	8.99423	7.85081	7.88515	7.41234	8.19027	8.43235	6.89825	8.55144	8.51813	8.18395	8.50628	7.90283	8.54938	8.80979	8.25404	7.67704	8.30671	8.61671
CELE_F08F8.7	8.63663	7.5584	7.71953	7.99387	8.80841	8.20421	7.41752	7.65009	7.72688	7.76769	7.70691	8.88724	8.82657	8.02187	8.09243	7.4574	8.81421	10.1362	10.7566	10.3954	10.2066	9.5737	9.428	8.16426
CELE_F08F8.9	8.57005	6.93119	9.38265	7.35694	7.98847	9.26938	7.19842	9.50408	7.07298	9.12245	8.0932	8.14244	8.1013	8.20609	8.67578	7.88018	8.66863	8.22932	8.80126	8.67291	9.17745	8.0215	9.1163	7.85521
CELE_F09E5.11	7.70659	7.68501	6.88253	9.48808	7.40755	8.60635	7.42874	7.87422	7.56043	8.42278	7.60069	7.39637	10.3735	8.52187	7.61695	7.16944	10.9021	7.80165	10.3851	10.8398	7.37698	10.3114	9.21425	8.71135
CELE_F09E5.7	10.0284	9.90512	10.1453	9.8086	10.2873	8.80891	7.15368	8.12703	9.23461	9.9026	9.9202	8.96466	11.3337	10.7127	10.8842	11.0185	10.593	10.7819	11.2161	8.91673	10.2325	11.6284	10.6422	10.564
CELE_F10A3.17	10.647	10.7065	8.72598	10.7418	9.86663	9.49514	9.9397	9.12976	9.0239	10.4628	10.7643	9.23556	10.3563	10.9545	11.1662	11.2146	9.98964	9.17664	11.8178	11.7731	11.6926	11.1183	9.59777	9.81127
CELE_F10C2.5	8.23503	8.84713	8.21125	8.889	8.21367	8.65319	8.74952	8.48572	8.38108	8.91898	8.47595	7.7671	9.72843	8.90358	9.25817	7.76791	7.84909	8.90862	7.91762	8.74712	7.54405	8.6621	8.73908	7.61116
CELE_F10D2.10	9.05898	8.49274	8.10239	8.37647	8.11206	8.3199	8.96916	7.55317	7.67223	8.42343	8.60128	8.05244	13.5171	12.4337	11.7858	13.3772	13.4264	11.7688	13.2846	11.9325	12.158	13.721	12.9265	13.449
CELE_F10E7.5	8.00201	7.65702	8.26048	7.9852	8.23	7.21135	8.10955	7.99013	8.55589	7.44635	8.18304	8.70474	8.5626	7.51387	7.67333	9.41915	10.5942	8.29624	11.1056	8.71706	8.83194	8.47003	7.85981	7.99533
CELE_F10E7.6	9.3581	7.82702	8.68845	8.00163	8.37048	8.15573	9.00282	10.3292	8.31969	9.57879	7.51386	9.63366	10.0307	10.4906	9.35899	7.89203	10.3386	8.43435	7.01952	10.6214	9.59099	8.05451	9.31467	7.68635
CELE_F11G11.5	6.40121	7.64793	8.4452	8.15928	8.29114	8.67399	7.96298	8.19565	7.44229	7.37905	8.39835	7.67111	8.95368	9.79244	8.19223	9.9998	7.91191	8.58839	8.74847	7.29518	9.22431	9.73649	8.95535	7.97349
CELE_F13G3.10	8.50604	9.17676	8.40445	7.35029	8.87815	8.01828	7.8406	7.16612	7.93481	8.61905	6.97463	8.38052	7.27175	11.6197	8.27621	8.24632	10.9615	7.79365	11.1204	10.5273	9.40212	10.5268	9.86966	9.06154
CELE_F13H8.3	8.11539	8.16501	8.18058	8.02474	8.40586	8.41318	7.72889	8.84111	7.50782	8.42342	7.15701	8.19488	7.45081	9.059	8.29255	7.55395	7.53084	8.92753	10.5298	7.24635	8.97354	6.77816	8.16376	7.92749
CELE_F15B9.6	8.01713	8.34479	8.14801	8.2868	7.5156	8.04401	7.88506	7.26219	7.09896	6.71824	7.65916	7.06534	8.49321	10.204	11.0665	12.2802	8.37228	7.92737	10.0017	8.0353	11.8075	12.617	11.7195	11.3351
CELE_F16B12.1	8.56633	12.5194	9.12529	12.1141	13.3505	11.8287	10.1475	11.6099	11.3934	12.0457	11.7052	11.2103	10.4556	12.0653	10.5041	11.4499	10.6342	11.514	11.4641	11.0027	11.0356	12.6777	11.3937	10.3231
CELE_F16B4.2	6.93613	8.9458	8.31294	7.35524	9.30868	7.66143	7.0871	6.19483	8.23955	7.46384	7.13996	7.11712	8.94753	7.82011	8.96384	8.20466	8.41181	7.87115	9.96868	8.13892	10.5493	8.27512	11.0227	9.50304
CELE_F17A9.4	10.6656	10.2986	11.8861	11.4131	11.3089	11.8328	10.018	10.5007	10.6498	11.4237	11.4706	11.4368	11.5204	11.258	11.9133	11.3257	10.4371	12.3837	12.5754	12.1663	12.4512	11.647	11.8111	11.0747
CELE_F17C11.11	8.20264	8.58594	8.29233	8.49644	9.4938	8.3123	8.41238	9.77104	7.0359	6.92563	9.66534	9.56321	11.0386	11.3423	7.99725	12.1161	8.89338	10.4574	9.41527	12.9118	11.9618	11.3708	11.0353	11.2434
CELE_F18A1.7	8.49629	8.27573	9.05862	11.2873	10.5589	10.8246	8.11599	10.7234	8.26548	10.2711	10.5954	10.6474	7.05785	12.0229	11.3403	10.4	11.3314	11.3047	11.9326	11.9374	12.1722	8.38664	10.5088	8.62234
CELE_F18C12.3	9.0384	8.16484	8.55322	7.94687	10.08	8.35532	8.48219	8.75429	8.11283	8.82332	8.36571	8.3026	7.47417	7.00503	7.03442	7.74363	7.44084	8.5148	7.55096	8.39169	9.05505	7.34631	7.85149	8.06925
CELE_F18H3.1	11.7786	11.8874	11.6361	11.6406	11.768	10.5603	12.375	11.6743	11.6214	11.831	11.9188	11.2467	11.792	12.1304	12.0346	11.5261	12.2219	11.7329	11.6063	11.3774	11.9251	11.9579	11.655	11.5884
CELE_F20D1.3	10.3546	7.8004	6.41878	10.0293	9.74094	7.7474	8.97828	8.18349	7.55078	8.7744	9.30106	7.80594	10.2472	10.4762	11.4903	12.5551	11.8452	10.3666	11.1946	11.0579	11.0971	7.37852	10.5392	10.7507
CELE_F20D6.11	7.72558	7.77441	8.50378	10.5684	11.2198	7.93651	7.98613	8.31301	7.86186	8.10554	8.44734	9.94326	12.2342	11.9914	12.4543	13.6087	11.8217	12.5645	13.3781	12.542	13.3112	13.1066	12.183	12.4068
CELE_F20G2.2	12.9544	12.946	11.4821	13.4722	13.4031	12.4669	12.6615	12.7182	12.8891	12.9806	13.0906	13.0994	11.6401	12.6583	13.3025	12.1497	11.9281	13.3986	13.8461	13.5204	13.2886	12.3078	12.2294	10.6116
CELE_F21D5.7	11.2847	12.99	12.3917	11.6869	11.8589	11.9437	12.8318	13.1382	11.8634	12.558	12.8417	12.9313	13.0879	12.9118	13.5726	11.8954	11.9467	12.0218	13.1623	13.2923	12.6435	13.406	12.6382	12.4418
CELE_F22G12.4	12.8504	12.3382	12.8184	12.109	12.696	12.7774	12.5753	11.6005	12.5609	13.1084	12.7047	12.7876	13.6367	13.1915	13.0092	13.3223	13.0165	13.3292	13.05	13.4587	12.8547	13.8057	13.3276	13.4507
CELE_F23F1.5	7.56526	7.88128	8.26232	6.76659	7.34138	7.52297	7.85133	7.59681	6.84196	7.90129	7.54461	7.5285	7.78561	6.48249	7.34758	7.777	6.91156	8.21436	8.66063	8.75407	8.63807	8.75769	7.75688	8.44466
CELE_F25B4.8	7.6702	7.80634	8.01739	7.36899	8.09888	8.66528	7.32649	8.30618	7.43938	7.53725	8.04898	7.27137	10.9281	11.3101	8.27754	9.85576	10.915	10.1799	10.5579	8.18513	11.8764	10.3619	9.27616	10.1342
CELE_F25G6.9	8.51427	8.27858	7.78585	7.61934	6.65976	7.81621	7.88776	8.14838	6.60678	8.25812	7.43399	7.46317	7.99722	7.20205	7.44405	7.95718	8.30106	8.31672	9.70937	10.1361	9.75143	7.28484	8.22063	7.79888
CELE_F25H2.4	12.3937	12.3936	11.8344	11.7346	11.8092	11.1443	11.9573	11.5987	11.4867	11.9301	12.2777	12.1933	12.9259	12.9859	12.7374	12.8821	12.9339	12.4971	12.8309	13.0561	12.6993	13.1463	12.7265	12.7859
CELE_F26F4.12	10.184	8.82129	9.10604	10.5642	8.65783	9.29931	8.67895	8.94693	9.89409	10.0417	10.0419	10.765	11.1996	9.5444	11.2955	10.2054	9.9632	7.64275	9.81606	9.4522	10.6765	10.8648	9.76694	9.08849
CELE_F28B4.3	11.5489	8.01084	8.82549	9.83919	10.264	9.88626	9.80063	11.1357	8.67256	8.96553	10.469	11.2092	7.83249	6.90977	10.3752	8.03347	8.17144	8.96554	10.0634	7.50506	9.11094	10.6856	8.3834	7.1747
CELE_F28C10.3	8.41479	8.54382	7.78834	9.33138	7.84075	9.20812	7.34799	7.71539	8.60548	7.57703	7.74287	7.581	6.3908	8.36415	8.84234	9.11119	11.1552	7.09203	7.86662	10.408	8.92172	8.42004	9.89425	9.23931
CELE_F28H7.3	9.92222	11.9201	8.70038	12.6997	11.0647	10.4361	11.6148	11.755	10.3374	10.1076	8.81522	10.0479	8.60993	13.1578	11.9731	9.65631	7.5854	13.0913	13.2273	13.8326	13.81	11.4439	12.5429	11.9683
CELE_F29B9.11	8.20598	12.4092	7.99355	12.9877	12.4373	12.7162	8.48296	12.3018	11.489	12.0179	11.16	11.9997	13.4847	12.7142	13.6329	13.0944	13.441	13.1209	13.3734	12.6572	11.9241	13.4751	11.9519	11.784
CELE_F29B9.8	8.31815	9.30886	7.31547	8.78035	9.11397	8.63392	8.05682	8.45873	8.27071	8.60455	8.65818	8.36686	8.66237	7.53359	8.14528	8.28421	7.48748	8.34638	9.2061	7.95531	7.65208	8.51565	7.562	7.37269
CELE_F31D4.2	8.26523	7.98643	7.85145	7.80283	7.65569	8.18666	7.57834	7.61417	6.84944	8.62336	9.26691	9.20364	10.3085	7.70758	8.03116	11.0066	9.15662	7.26805	11.477	8.88811	10.7339	11.078	7.91993	9.73942
CELE_F32A11.1	10.7921	10.635	11.828	8.65374	10.6026	8.11762	9.52815	11.8769	10.2416	10.657	10.7529	11.2778	12.3583	11.9543	12.011	11.79	10.4298	11.5501	11.3661	12.7486	10.4936	13.0973	11.0141	10.361
CELE_F33D11.10	11.8223	12.1648	11.6619	13.0934	12.2019	11.3113	11.5769	12.466	11.6753	12.4207	12.1521	12.7148	12.2701	12.8364	13.222	12.769	13.1152	13.2663	14.0235	13.388	13.6668	12.8508	13.0064	12.3703
CELE_F33E11.3	9.11756	8.69674	10.7793	8.73883	7.22047	7.7759	10.9489	9.8246	6.59437	10.6031	9.1938	10.4949	8.23376	9.38014	11.6327	9.75453	11.3528	11.4879	10.6555	12.0006	11.7728	9.69965	11.184	10.5518
CELE_F33H2.6	7.72985	8.08115	8.78717	7.2262	7.85724	6.89083	7.67304	8.51415	7.17407	7.62668	8.94503	8.19189	7.34768	7.48417	10.5749	9.44886	10.5084	9.63205	7.69602	10.6693	10.0133	10.3447	8.5607	9.09143
CELE_F35A5.8	8.1312	6.78602	9.05756	9.81782	6.98616	7.40402	8.38413	9.34276	6.59423	9.93464	8.50245	9.35228	9.47002	5.96157	7.87237	9.1688	7.65156	9.60937	10.5738	7.95426	6.20762	9.65012	8.12675	7.26799
CELE_F35C12.7	10.5928	10.4984	10.3439	7.70789	9.86949	9.80913	7.23518	9.1628	10.5937	9.54059	11.0447	10.5375	13.2161	12.6801	12.6082	12.4052	12.6526	12.898	13.4862	12.4431	12.658	13.1313	11.3619	11.934
CELE_F35E12.10	14.3218	15.7693	13.9453	14.435	14.5868	13.8842	14.0258	14.3036	14.5572	14.606	14.7705	15.8609	18.4098	17.6982	18.0284	18.4762	18.065	17.0701	18.1433	18.4916	17.8317	19.0489	17.8309	18.0686
CELE_F35E12.6	12.0398	13.1133	9.88025	12.5292	12.0934	13.2173	13.2901	12.5551	12.0939	13.0252	12.4707	12.1504	14.0054	14.3332	14.87	14.8748	12.9297	14.9075	15.1466	13.9846	15.2711	15.3137	13.1436	15.4575
CELE_F35F10.5	7.72942	8.45845	8.3837	8.21827	8.46565	7.1315	8.09606	7.4202	8.20261	7.16964	8.64278	7.96438	7.42364	8.90306	7.54784	7.79523	7.22328	8.75028	8.12754	9.61172	8.50587	8.1216	7.2552	8.57416
CELE_F35G12.12	7.21554	10.1251	8.74601	9.69184	9.28002	9.15774	7.45492	10.724	8.30083	9.86154	9.74417	9.23641	11.0023	10.5169	10.7236	10.4387	10.8958	9.73741	13.3934	11.831	12.9807	11.3809	10.4205	9.56719
CELE_F36A2.7	12.3197	12.7455	12.7399	11.8121	12.6694	12.2619	11.049	12.6045	12.3858	12.4801	12.2962	13.1357	14.0084	13.9205	13.8723	13.0471	13.7745	13.7442	14.0715	13.553	13.535	13.7865	12.9289	13.2617
CELE_F38A1.8	12.2215	11.9109	12.5799	11.8983	12.1999	11.8828	12.7099	12.9339	11.3407	12.7468	12.2916	12.627	12.9353	12.3747	13.1386	12.5943	12.7694	12.5022	12.2644	13.5909	13.0591	12.9033	12.8355	12.7376
CELE_F38A5.2	8.43457	8.31373	11.0283	9.92411	8.202	8.78567	10.4063	10.0288	7.04883	10.5338	9.87395	9.55819	12.5036	10.9327	12.0882	12.692	12.4623	9.82943	11.9609	11.8058	11.5888	12.073	11.8133	12.128
CELE_F38B2.3	8.50896	8.26685	10.4422	12.1669	12.7812	11.2788	8.93324	11.425	8.76759	11.5453	8.5542	10.8729	12.1761	11.2602	12.0676	10.8119	12.1122	11.2115	10.1795	10.3014	8.05074	11.9276	11.2474	11.4433
CELE_F38B6.4	7.99223	8.47318	8.3556	6.96982	6.72514	8.09454	9.30687	7.97715	8.12941	6.93912	7.92287	7.73404	8.90973	7.51487	8.83616	7.66396	7.3672	6.98142	9.00223	6.68516	7.92716	8.19884	7.91189	7.5147
CELE_F39B2.3	9.16576	8.80424	10.148	8.68034	8.83961	8.86592	8.18802	8.62469	9.07885	9.32597	8.61513	9.63461	10.857	11.2328	11.3228	11.662	7.9505	11.7074	12.5012	12.2224	12.1474	11.9008	9.86929	10.002
CELE_F40F8.5	7.84532	6.07717	7.67105	10.3047	8.95468	8.24474	8.4404	8.50868	8.86181	8.06177	7.50546	8.50573	9.1438	7.45729	9.28795	8.80949	10.224	11.5307	11.7113	11.3431	11.6423	10.3221	8.52203	8.94285
CELE_F40G9.17	7.36538	8.40577	9.17798	9.0443	8.36746	6.84511	7.60863	6.807	8.80218	9.35841	8.52235	10.2879	10.4011	7.86734	10.7996	8.0401	10.5282	9.07472	11.0378	10.7068	9.90167	10.9079	9.83077	9.05387
CELE_F41G3.6	7.77089	9.70696	9.62887	7.65859	9.74985	7.35842	9.42867	7.81021	8.00884	9.09004	9.00818	9.0616	9.3986	7.11535	9.5349	9.79595	9.17159	7.99805	11.7661	11.2329	10.7126	10.1685	8.24727	8.81961
CELE_F41G4.8	7.87581	9.35663	8.43937	7.94767	6.72203	8.70733	8.3286	7.92461	9.08316	7.90411	7.48964	7.81619	8.7021	8.66231	8.02893	7.53051	8.69773	7.82141	9.93616	8.56243	10.6177	8.18097	9.41834	7.93042
CELE_F41H10.4	7.47802	7.72198	8.4568	8.63809	7.73923	8.14062	7.40236	8.11407	7.79984	7.56372	7.85899	8.21514	8.36206	7.97871	7.96122	9.10235	8.16685	8.05485	9.26229	7.65632	9.41757	9.49411	7.64	8.04426
CELE_F42A10.5	12.478	11.646	11.7662	12.3497	11.9151	11.4899	12.109	10.3366	12.2863	12.303	11.8404	12.1809	12.5234	12.2643	12.7795	12.3139	12.4477	12.5086	13.2362	13.2077	12.9205	12.6615	12.5058	12.6078
CELE_F42A10.7	7.86804	8.52132	8.47546	7.09777	8.95061	7.91344	8.49252	7.4831	7.63596	7.48775	8.28972	7.22114	8.18034	7.34435	10.3128	7.63959	7.63786	8.30897	7.54818	8.03227	6.179	8.46918	8.66591	7.43896
CELE_F42C5.9	8.68352	9.88187	10.6786	11.0072	11.1253	11.0435	11.0443	10.5764	10.5238	11.2307	9.83066	10.9678	9.44851	10.5194	11.3806	9.64554	7.84065	11.2379	12.5398	11.5127	9.47626	12.4634	10.9257	10.3083
CELE_F44E5.1	11.3259	12.2416	12.0088	11.5003	11.9914	11.7219	11.071	13.6486	12.4587	12.7999	12.1914	12.4993	13.67	13.5258	13.4894	11.6383	13.7046	13.4295	14.0014	13.0176	12.2405	13.3766	12.8877	12.1403
CELE_F44E5.4	9.43619	7.16691	9.00726	7.0014	8.34254	8.54309	7.0505	8.25906	7.8396	7.97385	9.04344	6.15821	8.97644	7.6756	7.6271	7.29755	10.4832	8.07203	8.53156	7.33871	8.91026	8.22445	9.60172	6.80242
CELE_F44E7.4	14.4239	13.5826	14.1862	14.2396	14.0383	13.4703	13.4618	12.8237	13.9847	14.33	14.2265	14.3129	14.698	14.2835	14.5867	14.5183	14.4814	15.1703	15.3441	15.4158	14.865	15.3215	14.7701	14.461
CELE_F44E7.9	9.81073	8.5292	9.9895	7.6739	7.54538	9.49543	8.45093	9.86346	7.23057	10.1407	9.23657	9.91401	11.0146	10.9914	11.896	10.5295	11.7504	10.5454	10.3691	10.7812	11.6502	11.0498	10.7753	10.7212
CELE_F45D11.14	12.4982	16.0022	12.8732	13.3701	13.2636	11.6271	12.8413	11.4307	13.2845	14.9338	14.898	12.714	14.1664	16.4097	14.4089	14.8103	13.5512	15.0137	14.9409	14.9404	15.0438	14.3578	14.2676	12.3352
CELE_F45D11.15	12.4541	15.9935	12.833	13.3348	13.2273	11.5744	12.8008	10.4972	13.2423	14.8458	14.811	12.6877	14.1269	16.3927	14.3718	14.7773	13.5055	14.9827	14.9092	14.9087	15.0132	14.3202	14.2707	12.3921
CELE_F45F2.9	8.17163	7.2248	8.56641	8.63782	8.02677	7.96218	7.3826	7.22061	7.90483	8.02894	8.23696	7.89171	10.639	10.7187	10.4004	7.92611	10.0987	10.28	10.3608	10.5108	10.4988	10.4115	9.72401	10.6965
CELE_F46C5.9	12.0731	12.3716	12.0532	10.3385	10.9624	8.40987	11.9337	12.0914	11.7538	12.3995	12.0326	12.9301	13.3302	13.8579	13.1272	12.0387	13.5415	13.2545	13.2742	13.4834	14.4329	13.6605	12.5737	11.6821
CELE_F46H5.7	11.7061	13.4035	12.0314	10.6681	8.64802	8.82886	9.17923	13.819	12.6324	12.9082	11.5727	12.4487	13.4309	12.1466	13.4706	12.6994	13.1684	12.203	12.9699	12.6357	10.0456	12.8925	11.3801	10.0368
CELE_F47B8.2	8.14105	7.43618	8.26003	6.94707	8.26223	9.49017	7.73505	7.69492	7.20919	7.74414	7.50497	7.22088	11.0497	10.0699	10.791	11.0176	10.7245	10.1541	10.6259	10.3986	9.80924	10.3623	10.6727	11.189
CELE_F47B8.8	10.2509	9.761	10.5241	6.48428	9.66309	7.15599	7.69502	6.56467	10.6468	9.48069	9.23353	9.91708	9.14724	9.61555	11.0197	8.14078	7.80244	10.0027	9.80715	11.2186	9.70075	9.69512	10.094	10.0329
CELE_F48C1.6	8.18553	7.93319	9.05689	7.81924	7.24492	8.76076	10.3996	10.6062	7.63893	10.217	9.68867	9.89038	10.1653	11.0602	10.9044	9.89538	7.85036	7.49183	10.6889	11.3881	11.2607	10.7248	9.49881	7.35181
CELE_F49C12.12	11.1601	11.9074	9.68482	11.3426	11.638	11.4505	8.81253	10.9462	10.4381	11.6067	11.0294	10.7083	12.6642	12.0172	12.3238	11.8828	12.7706	11.5436	12.0916	11.4776	7.88161	12.4509	11.6922	11.0086
CELE_F49C12.7	8.74106	8.20987	8.26704	8.50972	8.61569	10.138	7.48344	9.96663	8.4463	10.3323	9.88575	10.5325	9.42108	8.04879	9.03855	10.0616	8.16097	7.57726	11.2862	10.3504	10.5362	10.0118	7.88142	7.16299
CELE_F49C12.9	6.99321	10.3186	10.1085	8.94725	6.44242	8.20781	10.0924	8.08718	7.65211	10.4966	9.72004	9.13067	9.32331	11.4372	11.4601	9.43382	12.0871	8.68351	11.9038	11.6066	11.1138	10.6187	10.3841	10.1054
CELE_F49E2.5	13.6566	12.1915	13.6229	12.926	12.0069	12.2146	13.4616	14.4174	13.0933	13.6043	12.7764	13.4768	14.4551	13.6991	13.4708	13.3912	14.29	13.4231	13.9946	14.1445	13.0184	13.8178	13.5559	13.065
CELE_F52B10.3	8.02932	8.45204	7.58178	7.68069	7.64681	8.4215	8.27175	7.48544	7.84714	8.19965	8.16465	8.22458	9.80094	7.75383	8.56008	7.88613	9.63079	8.84231	8.68785	8.64346	9.33753	10.8215	8.72423	8.75026
CELE_F52B5.2	8.20806	8.34877	8.13342	11.0842	7.84555	7.79875	7.83183	8.63073	7.95254	8.60776	7.70833	8.86113	8.21471	7.95339	7.89369	7.85842	7.80519	7.02641	8.81142	11.3198	10.9423	8.05437	9.54395	7.4585
CELE_F52E1.14	11.1438	8.63959	8.23222	8.76285	8.98824	10.9643	8.472	11.0804	7.07444	10.8207	11.444	11.2761	12.5041	11.4662	11.1228	13.6753	9.30006	10.3613	10.0002	10.7151	8.68229	9.9595	9.53786	11.9284
CELE_F52E4.5	9.55901	8.07909	7.62202	10.2365	8.37854	7.99193	7.96024	7.92888	7.42642	7.65645	7.98608	9.44282	11.0878	12.4408	12.8458	13.1793	12.5425	12.5383	12.8292	12.4076	12.7186	12.5502	12.5613	12.4058
CELE_F53F1.3	7.93773	9.39515	8.02708	7.72457	8.05002	8.50501	7.47975	8.66365	8.1351	7.74805	7.97828	7.81131	7.65348	10.7925	8.98752	8.32559	8.41602	10.4698	11.512	11.0414	11.2758	10.879	9.45502	9.44093
CELE_F54A3.2	8.55392	10.0824	7.85241	9.07685	7.30615	10.5945	8.35805	10.8093	8.08355	10.5686	7.20323	7.30291	7.92832	7.48579	9.22423	10.1423	10.9491	7.82081	11.3582	7.89982	10.4033	8.61671	9.45144	9.74473
CELE_F54B8.4	8.29206	10.4735	8.18188	6.98	7.64386	8.88332	9.21984	6.73848	7.04932	8.15181	6.96066	8.11212	10.5416	10.8774	8.41031	7.07448	7.07228	10.354	8.63828	8.35034	11.363	6.46242	10.887	10.9681
CELE_F54D5.4	8.0425	8.55152	7.6909	8.4135	8.82485	8.26602	8.14868	9.21016	8.86185	9.97927	9.9297	9.42093	8.48695	7.47174	7.80351	9.24736	8.88971	8.09329	8.87548	9.0762	8.6847	8.61145	9.24156	8.91196
CELE_F54E12.2	9.2459	8.29171	8.56718	8.35706	8.22459	8.0146	9.13881	10.7341	7.52447	10.3134	7.63851	9.69828	8.64967	8.15866	8.75985	8.83285	8.74317	9.33921	8.56083	6.85777	8.05149	7.27665	8.30953	7.72382
CELE_F55A11.1	9.60904	8.89641	8.00329	9.56161	9.53391	9.2795	8.88069	10.0038	8.84703	9.6101	7.81768	10.0588	10.6419	9.91347	10.8537	9.0731	9.70339	10.1928	10.381	9.24879	10.6168	10.4121	9.8915	8.62832
CELE_F55B11.2	6.76437	10.0038	7.55649	8.17335	6.78572	9.21242	6.72877	7.84459	7.3746	6.97255	9.26019	8.07486	8.92595	7.07516	10.8037	7.28282	9.59287	10.5636	11.9231	11.7321	11.7234	10.1748	9.23076	8.28404
CELE_F55F8.2	8.72829	8.81208	8.73083	7.69244	7.72369	7.88618	7.41892	11.1879	7.91614	8.92766	7.62065	7.81793	10.081	8.33765	9.29155	6.35702	7.68077	7.70829	8.39818	9.05865	7.04811	8.89656	7.62555	7.09519
CELE_F55G11.4	14.6233	15.2196	14.4506	13.989	14.4912	14.935	15.956	14.7834	14.977	14.6851	15.2275	14.8021	14.0937	14.078	14.6152	14.7559	13.5387	14.7585	13.9706	14.6534	14.5278	14.6398	14.5024	14.3039
CELE_F55G11.8	12.5587	12.5164	10.6273	11.1596	12.7572	9.21422	11.7177	11.121	10.8151	11.6692	11.4016	11.717	9.02976	9.0999	10.4959	11.2587	7.34101	11.6163	10.9623	12.6767	11.5556	11.2241	11.0278	11.2451
CELE_F56A8.3	8.79207	9.88076	8.97912	8.09663	10.3381	10.0639	9.18115	10.5903	7.80938	10.6574	10.4447	10.6266	11.7897	11.8044	12.9063	10.95	11.9038	12.6159	12.6341	12.9773	12.7023	12.3748	12.18	11.5097
CELE_F56B3.11	7.4549	8.56718	7.10253	6.39077	7.69617	6.95745	6.98726	6.76564	6.97593	7.58134	7.24994	7.62715	7.01055	9.81193	8.88829	7.4006	7.96286	8.3877	10.0917	8.81735	7.29623	9.0549	8.5681	8.07316
CELE_F56C4.4	8.67797	8.44514	7.46458	7.37516	8.2517	7.69185	7.92124	8.49763	7.52742	8.1768	7.95467	8.38312	12.3104	10.9616	11.544	10.7225	11.6783	10.9046	10.9235	11.2115	11.033	11.5764	9.49937	9.98508
CELE_F56C9.10	7.17436	8.47516	7.70015	8.3967	7.7782	8.72776	7.63622	9.47494	7.28758	8.17736	7.73645	7.81825	8.11347	6.38904	8.59881	7.87429	7.97988	8.5936	8.2735	7.57658	7.31431	8.59999	7.9916	7.74488
CELE_F57C2.5	12.9142	13.0966	13.7485	13.4464	13.2008	12.2842	12.4059	13.7459	12.7273	13.4697	13.3161	13.4474	14.1763	14.2631	13.9664	13.3311	13.6111	13.8243	13.7744	13.7843	13.839	13.9849	13.9399	13.4769
CELE_F57H12.6	8.44489	7.1809	7.55721	7.36594	8.00535	7.31854	9.1593	6.7632	8.31673	8.80549	7.88097	7.89998	8.41197	7.27971	8.77705	9.69291	7.21515	8.8037	11.3801	8.85563	9.12181	7.83314	8.18216	8.34456
CELE_H01G02.1	9.51116	9.06191	10.6843	8.08736	9.50062	8.83013	10.2281	8.10486	8.03211	7.51768	8.38021	9.86144	11.0174	7.69604	11.2677	10.7872	7.05588	10.1604	8.0635	8.30013	8.75224	11.7296	10.3066	10.5287
CELE_H03A11.2	10.7531	13.383	12.3968	12.5895	12.6534	11.8942	12.4002	12.2358	12.5259	13.0565	12.5837	12.0786	14.0543	14.5615	13.6691	14.1849	13.7153	13.687	13.4064	13.9731	13.7956	14.0707	13.5831	12.9803
CELE_H05C05.1	7.61931	7.28115	9.08543	8.62085	7.25434	8.7969	8.2606	10.1568	6.67393	8.09739	6.97228	9.85364	7.80211	8.17052	9.31879	8.60526	11.6257	8.08424	9.39526	8.06339	8.00802	8.09451	9.84076	7.71158
CELE_H06H21.8	7.69826	8.09677	7.99069	7.74868	6.87955	7.6341	7.42558	9.17404	7.51138	8.12591	7.83376	7.57244	8.32057	7.91719	8.04553	6.86265	7.89653	11.5004	11.6743	10.5044	10.7813	6.94705	7.9704	7.2859
CELE_H06I04.3	8.58543	7.76294	8.39533	8.53928	12.2666	8.45365	7.51201	11.9588	8.97299	11.2329	9.07994	9.41627	7.87066	9.8709	8.95396	7.94634	8.22053	10.0405	7.49732	8.74851	8.02326	9.16056	8.73527	6.36
CELE_H20E11.3	9.52725	9.253	7.08962	7.59881	8.84596	9.43224	8.95124	8.97699	8.37486	9.50183	7.53602	9.41186	8.81129	9.11659	9.69844	8.19094	7.8732	7.8834	9.78543	7.72319	9.75281	9.47668	9.47936	9.11959
CELE_H25K10.1	8.06815	12.1371	11.9554	8.16802	11.2308	8.89039	11.1674	10.2881	11.7243	10.8736	10.4503	11.09	10.0617	8.11693	7.74487	8.3652	8.08288	8.40833	12.1074	8.22751	11.9779	10.7209	6.96975	9.36854
CELE_H40L08.1	7.13453	8.0528	8.81073	8.62814	7.75021	8.32455	7.70484	8.42129	6.64716	8.67878	7.71144	9.88938	12.196	10.7434	9.68132	11.5071	12.1749	9.84099	11.2558	9.99926	11.6205	10.1738	10.5662	11.2217
CELE_K02F3.9	8.3305	8.36028	7.48592	8.29827	8.03634	8.15751	8.18019	7.44875	6.73117	8.24834	7.38499	9.16729	10.6396	8.41321	8.33028	7.14951	10.8065	8.35492	8.43916	8.88987	7.37597	8.48679	10.4457	8.52051
CELE_K03B8.6	7.45516	8.17165	8.20783	7.65839	7.6065	8.19284	8.59454	8.64569	7.81614	7.49105	7.44943	8.2193	7.10289	7.44684	8.8864	10.9149	7.25344	7.37006	8.20444	7.37617	9.81062	8.30655	8.20155	8.18868
CELE_K07A12.1	8.56051	10.3246	8.3132	10.621	7.88401	7.78002	9.7203	7.60181	7.62575	9.3233	7.92544	9.94429	9.50457	10.706	8.81949	11.2932	8.65635	9.94478	11.7252	10.6165	11.5305	10.8073	10.716	10.3534
CELE_K07C5.2	8.22917	8.06862	8.81966	7.998	8.90713	6.71105	7.52859	7.70993	8.44199	8.85674	7.905	7.65261	9.21795	9.9765	10.7774	9.31547	7.68811	11.5562	11.859	11.0704	11.2859	10.8145	9.88358	8.24372
CELE_K07E3.1	7.49016	8.90876	7.32609	8.39162	8.5104	9.29247	7.89865	7.97126	7.85549	8.3197	8.03066	8.07622	7.64828	8.51366	7.5621	8.89854	8.2123	7.8087	8.68343	7.05153	8.55023	8.53409	8.49331	7.76425
CELE_K07E3.4	14.7379	13.7748	14.2622	14.5703	14.4472	14.534	14.5017	13.4376	14.4055	14.8321	14.5904	14.5885	14.251	13.9624	14.1892	14.262	13.2707	14.8729	15.2043	14.6528	14.1937	14.3171	13.8761	13.7868
CELE_K07H8.2	9.39649	8.52869	6.45359	6.8985	8.93159	8.5119	8.23236	8.06463	6.83044	9.42545	8.83206	8.06422	7.41256	8.5724	11.0203	8.18071	10.1014	9.61534	8.63337	10.1309	9.06222	9.84776	9.37505	10.0928
CELE_K09E2.3	11.2675	10.1446	8.95407	10.3619	11.6598	10.9231	10.3769	9.41479	9.26642	10.4353	10.839	10.8057	11.3992	10.9157	11.4542	11.5006	10.3864	12.2323	12.4593	12.1059	11.9457	11.8473	10.3553	11.247
CELE_K09E4.4	10.6472	10.7686	9.75326	8.69092	10.0046	8.36616	9.96928	8.8228	8.96136	9.07743	8.88843	8.1715	10.3802	7.64249	10.7436	7.41508	7.5709	7.97198	8.43585	7.03034	8.64927	7.27191	8.38923	8.20786
CELE_K10C3.5	7.57353	7.75793	8.24162	7.76471	7.15036	8.06567	8.38362	8.11543	8.07455	7.28463	8.36725	7.83959	7.64556	9.02849	9.06588	7.26868	6.82004	8.83807	9.51595	7.16686	9.55818	9.09567	8.58168	7.37623
CELE_K12C11.1	14.1041	12.2283	11.7105	13.236	13.3942	12.8948	12.558	10.9165	12.1511	13.0037	12.9689	13.0332	13.7474	13.8266	14.1803	13.7016	13.4119	14.9545	15.1981	15.0489	14.839	14.4062	13.6484	13.7531
CELE_M01B12.4	8.00579	8.73799	9.47921	8.41799	7.42589	7.77242	8.49871	7.84183	7.67725	10.1794	8.13705	7.6496	10.0898	9.19583	7.50901	10.2136	11.362	7.87434	8.70104	8.48467	8.89863	7.47324	9.14076	9.16344
CELE_M01F1.4	8.93159	8.81849	9.21534	9.04747	6.37978	11.1759	10.4693	9.42916	8.43942	10.4837	9.34625	10.5898	12.0714	12.338	12.398	11.5427	11.1283	11.3946	11.863	11.9609	11.7224	12.0386	11.9605	11.0195
CELE_M01G12.9	8.77893	8.90756	8.45075	7.25202	7.69796	8.16759	7.97854	8.44353	7.57153	8.00355	6.87654	8.3042	8.80285	8.79767	8.23083	11.3863	7.77712	9.86426	7.75442	7.15096	8.87567	8.22912	9.88088	9.25154
CELE_M01H9.3	7.22884	7.05528	7.74197	7.45579	8.54783	7.04548	7.90024	7.49543	7.53411	7.37059	7.5844	6.97928	8.47364	5.97418	7.92698	8.04845	7.14306	7.4145	8.34229	7.65203	8.16	7.55981	7.17929	8.03772
CELE_M04C9.3	8.17258	11.6009	8.58826	7.76778	8.33994	9.46905	7.6812	8.10603	9.3198	8.57949	9.89427	9.407	10.2649	8.93311	9.66061	8.41216	8.03412	8.10554	9.8867	9.67953	10.2591	10.2196	8.34271	7.39117
CELE_M04F3.4	9.31834	8.64085	7.71325	7.66137	8.16667	7.48558	7.09091	8.25174	8.80408	9.73818	9.46687	6.96316	8.21477	8.75606	9.25184	8.85649	11.1218	9.10998	10.3915	8.57372	8.32137	9.30815	9.57417	7.89588
CELE_M05D6.5	7.08446	8.62369	8.67779	9.44516	8.22384	7.55173	8.31334	10.1594	8.76966	9.83856	9.07425	9.29605	8.41159	9.71023	8.00818	8.81794	8.11646	8.89242	9.04829	8.45129	8.36485	7.54343	7.0867	7.24822
CELE_M106.3	8.11984	9.27442	8.36019	10.0982	8.23997	7.79675	9.0191	8.57085	8.59544	8.71172	8.63842	9.18646	9.16839	8.80355	9.93742	10.1494	10.1271	10.5521	11.1332	10.258	10.5731	9.46138	9.14478	8.52683
CELE_M106.8	11.3666	12.2555	12.4451	12.289	13.1021	12.9714	10.6592	11.6911	12.4073	12.1499	12.2611	11.7385	12.9743	10.7511	12.5727	13.013	11.3663	12.0398	11.1954	8.15086	7.61856	12.619	12.0395	11.2733
CELE_M57.2	10.0926	13.2373	10.7793	12.9197	12.0797	10.0365	10.9344	10.3372	12.2153	11.9949	11.7502	12.6885	13.8577	14.0249	13.6441	14.2081	14.0108	14.3472	14.4794	14.3337	14.4944	14.5626	13.2587	13.4773
CELE_M60.4	8.506	7.984	9.08534	7.68432	7.86829	9.94826	7.62708	9.67889	6.88565	7.81938	7.73754	7.63657	12.4101	11.7626	8.73737	8.68071	8.45218	11.5572	8.25269	8.37953	12.0492	8.50511	11.1361	10.7586
CELE_R03H10.1	8.5537	8.8121	9.80606	7.65002	8.18841	8.89706	7.47895	8.43482	8.0267	9.40925	8.43708	8.21164	9.2765	9.70516	9.86369	7.68726	6.8757	8.04679	9.89353	8.02714	11.1899	9.73043	7.67427	8.99183
CELE_R07E4.3	10.0735	10.1437	10.8133	9.32827	9.94409	10.0667	9.26215	10.3173	9.83757	9.93209	10.0202	10.1225	10.8521	10.3638	10.7154	10.937	11.1346	10.8211	10.0577	10.2215	9.24167	10.0894	10.5191	10.3298
CELE_R08B4.3	7.29611	7.80566	8.3359	8.08322	8.49241	8.08582	8.99236	7.65869	7.69964	8.58699	7.79749	7.95317	9.60132	9.50836	9.28059	8.42222	8.40276	7.49307	9.15315	7.79208	8.61402	6.51461	8.12394	8.69921
CELE_R09E10.1	7.21556	7.9	9.20778	9.6695	9.93529	7.2994	7.35004	8.69802	7.96591	8.15363	7.66408	7.82173	9.72182	8.62545	9.18626	8.08057	9.92924	7.50535	6.83256	10.6089	10.196	7.53316	7.92791	7.88747
CELE_R10E4.1	8.38613	9.4389	9.45726	8.21454	6.95074	8.61589	8.40702	9.55038	7.74473	9.60327	7.61864	7.83107	7.24	9.00326	9.84433	8.01255	9.77173	7.6284	7.12673	7.72872	7.71089	8.68561	7.63432	7.84911
CELE_R10H10.3	12.916	12.6685	11.8384	11.8781	11.9287	11.5085	12.2401	12.1242	12.3571	12.4704	12.8471	12.1242	11.6136	12.3788	12.9184	11.213	10.0914	13.316	12.8412	13.103	12.7513	12.2154	11.96	12.0733
CELE_R12E2.13	12.0368	11.298	11.8128	11.8596	11.677	11.2354	11.8357	11.9423	11.562	12.0121	11.4161	11.6324	13.4137	12.8956	13.4429	12.7575	13.2791	13.0321	12.8842	13.2779	13.1983	13.2262	12.834	12.8657
CELE_R148.3	9.43521	8.33813	8.34719	7.65301	8.84187	9.59237	8.83603	11.3618	8.82329	11.1433	10.5156	10.8159	10.3075	11.9745	12.2175	10.6245	13.2414	11.142	11.7103	11.4398	14.0236	11.7565	10.3759	10.5669
CELE_R166.2	8.23572	11.1779	8.10658	7.74538	9.81226	8.52503	7.85508	8.2608	8.44975	9.30389	8.37186	8.92738	12.6543	11.4774	12.4231	11.8759	12.8293	11.896	12.2182	11.8548	11.7424	12.4015	11.7824	11.2546
CELE_R186.3	10.4716	10.9656	10.9098	11.1807	10.9748	11.3716	10.7056	12.1956	11.14	11.7919	11.3454	11.2485	12.7052	10.6694	12.7523	11.7181	12.8983	11.8075	12.8781	11.2817	12.8934	12.3625	11.7528	11.3129
CELE_R53.5	10.3219	10.5866	12.7832	8.449	9.68978	10.2059	10.6085	10.7893	10.4631	11.4816	11.2824	11.3103	12.6028	12.2528	12.4622	12.0735	11.8862	11.434	11.5681	11.6061	11.4559	12.5538	11.3175	11.0619
CELE_T02D1.8	8.90408	7.84192	7.01841	10.4142	9.33392	9.94696	7.31747	8.69881	8.98244	8.96789	8.64254	8.98177	9.35396	8.78667	10.4008	7.62447	10.738	11.4472	11.8741	11.5005	11.3162	10.8774	7.68744	8.76111
CELE_T02H6.11	12.231	11.7128	11.705	10.3117	12.3343	11.7474	10.7949	13.1436	12.152	12.4167	12.3785	12.7143	13.1489	13.4786	13.2473	12.6261	12.3448	12.4551	12.7713	13.2482	13.082	13.0807	12.2208	12.2633
CELE_T04A8.7	12.2643	10.9239	12.4996	13.4643	12.5984	10.7133	11.7226	9.86123	11.002	12.0589	12.3087	12.4979	13.2367	12.7375	13.0811	12.0186	12.909	14.1433	14.662	14.2647	14.2024	13.4656	12.5708	12.8792
CELE_T04B8.5	13.2075	13.212	12.7958	12.6986	13.9572	14.0141	13.7912	13.825	13.6824	14.3707	13.1903	13.8611	14.3179	13.5605	14.5078	13.7081	13.5628	14.6887	15.1326	14.1443	14.809	13.7197	14.0431	14.1653
CELE_T05H10.1	8.4761	9.50864	7.90908	7.98466	8.93002	8.71155	8.24243	10.5385	8.15074	9.27685	7.01486	10.459	7.89035	8.80446	10.0586	7.83468	9.30439	6.994	12.9485	12.8902	11.845	10.5773	10.3802	7.68342
CELE_T06D8.9	8.30334	9.28192	7.87896	9.25471	7.78597	8.58303	6.90591	7.5092	8.92724	7.72943	7.85661	9.03673	10.7107	9.98898	10.6698	10.2749	11.7114	10.0932	9.52905	10.0117	9.44837	10.4997	10.3253	10.007
CELE_T10B5.3	7.61755	7.18954	7.7786	7.89211	8.45258	9.53069	8.00792	8.2358	7.2715	8.2766	8.11713	8.13087	9.56497	8.79698	7.64577	8.96853	7.16073	7.35764	8.40626	8.03914	7.46038	9.01911	7.47185	8.35576
CELE_T10F2.2	8.20932	7.00645	8.22216	7.65657	9.79232	9.43374	8.49732	7.7268	8.4229	7.9584	7.2741	7.83646	8.58211	9.22881	9.07933	8.02458	8.92529	7.09853	6.95913	9.37373	6.77331	8.17871	8.62058	8.76578
CELE_T12B3.3	8.50078	9.33073	7.76979	7.07056	9.42996	7.83429	7.21812	8.7901	7.22533	7.67494	7.97077	10.5138	9.18261	9.56289	11.6658	9.88774	10.2588	9.85149	9.31754	9.61176	9.38291	8.14506	9.76886	9.44347
CELE_T12D8.10	9.86319	7.37228	8.78675	9.40319	7.97193	9.06999	6.98395	7.77078	8.27629	9.29049	7.85737	8.2166	7.88116	8.12036	7.16258	8.17338	9.89021	9.43147	9.91164	9.99926	9.59509	8.9565	9.03656	8.09111
CELE_T13H5.8	7.85221	7.48401	9.89582	9.58032	8.57314	8.61902	9.27282	9.14751	6.72656	9.2034	7.99968	9.73634	10.2169	7.14904	11.5331	10.3926	8.1409	8.92912	11.2248	11.6134	11.3284	10.8015	10.7207	10.8494
CELE_T14G8.3	14.1469	14.1194	14.5768	13.8201	13.9321	14.4074	13.9017	14.1088	14.1659	14.4536	13.9179	14.6272	15.0477	14.5591	15.5931	15.6663	15.4792	14.524	15.8269	15.4021	14.7504	14.9587	14.9442	14.8012
CELE_T15B7.1	11.1959	10.3961	10.0632	9.75064	10.8654	11.5222	10.8445	10.0732	11.4264	11.117	11.3168	10.8786	10.0815	10.8184	11.0912	7.99786	10.6604	10.8775	11.1635	11.3996	11.3932	11.6696	10.7929	11.2205
CELE_T16G1.9	9.62452	6.79517	9.94007	8.53493	7.90897	9.43875	7.8809	7.92635	8.70991	10.1262	9.32067	9.31245	10.4172	10.7092	11.9316	11.5999	10.8292	9.33174	8.86973	10.8894	11.5194	12.1433	10.7156	10.6825
CELE_T19D12.6	8.5536	7.61489	8.30021	9.35317	10.5456	11.9694	10.5016	10.4107	8.87059	9.31443	8.6101	9.62732	8.93119	7.8477	10.5712	9.82976	7.16031	8.61951	8.09328	7.29257	8.83568	10.184	10.8981	7.14395
CELE_T19E7.6	7.35922	7.08769	8.17855	8.04406	8.22045	8.47537	8.74119	7.30281	7.58746	7.79232	7.21822	7.50067	7.76285	9.86533	8.92535	7.53532	9.52719	8.65938	9.00663	8.58474	10.2277	10.2188	9.77239	10.0244
CELE_T20F10.2	8.52044	9.70613	7.94144	8.14877	8.37881	9.53309	7.85962	8.3022	8.03122	7.21178	8.94656	8.95704	8.26129	7.75357	7.43691	7.63047	7.1094	8.42492	7.3111	9.6435	7.44459	8.44564	7.95657	8.40262
CELE_T20F5.6	7.4272	9.1777	8.30343	8.5247	8.24401	6.96361	7.86856	9.72865	7.10496	8.19115	8.14296	9.26245	8.12038	8.31096	6.67944	9.62748	8.21704	8.20825	7.50551	7.59867	8.86906	8.05057	7.27115	7.44445
CELE_T20G5.9	8.61435	8.63854	8.70374	7.12288	7.37042	8.01028	8.25929	8.99083	8.19365	9.24694	7.50413	9.91582	12.1812	8.01766	9.81437	10.6866	10.7504	11.2114	10.437	7.85786	10.3126	11.1316	9.64682	7.65661
CELE_T21B10.3	9.09707	9.65078	7.62406	9.43047	8.3477	7.62967	8.85081	10.7386	9.08203	10.3269	7.46698	9.29	9.31711	9.39058	9.75419	7.68707	10.559	10.1375	10.1367	10.5887	9.90835	9.51987	9.95255	7.91469
CELE_T21H3.1	15.8847	16.196	16.2134	15.9165	15.9059	15.4824	15.8461	15.9067	15.6535	15.751	16.1544	16.0835	15.3638	15.8074	15.9394	15.2671	13.5334	15.5205	15.0814	15.8879	15.4517	15.4127	15.2657	15.3467
CELE_T22C1.6	7.71624	7.61388	7.92617	8.40495	9.47901	9.03763	7.50419	9.41074	8.08289	10.1534	7.38788	9.82318	8.95999	7.22353	8.42545	8.95879	10.1362	9.7261	9.30791	9.06727	8.89788	6.20689	10.0484	5.94303
CELE_T22F7.4	8.66354	9.37019	7.95528	9.00305	8.33825	8.7643	8.04394	7.77223	7.85635	7.48979	9.68304	7.46397	11.3998	11.2157	10.765	7.84415	7.77217	9.0548	10.9855	7.18161	11.9674	7.47041	9.26664	9.8981
CELE_T23B3.2	8.36102	8.5971	7.3422	7.55928	8.69396	6.86105	7.74577	7.73346	8.34411	8.90057	7.48088	8.16889	9.96969	7.00746	7.89816	10.9531	10.34	9.38324	7.28645	7.49047	9.48778	10.3701	8.81756	7.70152
CELE_T23H2.3	9.07165	7.96726	7.85946	9.77411	8.21113	8.45174	7.20012	10.8217	7.13509	9.99979	7.54072	9.00032	9.27113	7.69384	7.38497	8.52161	8.15218	7.87876	8.87591	10.3107	8.71924	7.86181	9.16604	7.58488
CELE_T24A6.20	11.2289	10.6772	11.0572	11.1857	11.5072	10.7069	10.7125	9.84518	10.8492	10.8279	10.7446	9.9369	10.879	10.583	11.0431	10.1668	11.4928	11.5796	11.8226	11.4376	10.6525	11.5318	11.0886	9.42562
CELE_T24G10.2	9.48496	6.18416	7.90826	8.61788	8.6766	8.98574	8.27448	9.35643	8.15136	9.28815	8.43618	9.00159	8.18122	8.64549	6.8313	8.63039	9.17971	8.19838	7.73804	9.4069	8.46271	8.59818	8.72324	6.37716
CELE_T24H7.2	14.2028	14.3982	13.6041	13.2602	13.2832	13.1721	13.2712	14.2654	13.7922	14.2903	14.0143	14.4702	15.4815	15.2258	14.8073	15.2167	15.2849	14.6206	15.1279	15.3073	15.2612	15.7198	14.9806	14.8623
CELE_T24H7.9	12.4603	12.8858	12.1204	12.7494	12.8896	12.487	12.4805	12.8998	12.8375	12.9615	12.8615	13.02	13.7779	13.68	13.7674	13.5706	14.0804	13.6306	13.5413	13.8045	14.8853	13.9547	13.341	13.25
CELE_T25G3.3	7.76646	9.12473	8.4511	8.14463	8.05048	7.83432	7.64622	7.43723	7.2167	8.06946	7.92255	8.17279	7.99867	8.83897	7.90466	7.57542	9.4185	8.39453	10.7699	10.2722	8.90459	8.35615	7.91875	8.60509
CELE_T28C6.7	8.06207	12.7473	8.787	8.61735	7.90982	9.06321	8.32449	9.48759	8.28996	9.96408	8.68199	8.87688	10.3026	8.16351	7.95797	7.9897	7.88013	7.59292	8.47598	8.30775	7.96163	7.73494	10.0592	8.72949
CELE_T28D6.6	11.9885	12.8433	12.3695	10.2043	10.2005	8.80461	7.61603	11.8107	11.0613	11.5081	11.688	11.7064	12.8286	12.7549	12.2479	12.662	11.906	11.7491	13.175	12.8167	13.2743	13.1502	11.6107	11.7597
CELE_T28F3.8	13.2629	12.0608	11.1309	8.16121	10.2603	12.0327	9.69609	11.8101	8.73622	11.4945	12.215	11.628	10.0686	8.94535	11.2782	9.45677	8.28423	10.6048	10.6849	11.863	9.9642	11.0121	10.3775	10.5091
CELE_T28F4.5	10.8696	11.0289	11.205	11.3175	11.0858	10.6305	10.9928	9.10151	9.91545	10.7532	9.55988	11.0573	12.701	11.7725	12.7237	12.958	12.0022	11.9859	12.5253	12.8997	11.8125	11.7962	12.5206	12.2703
CELE_VC5.2	7.42379	6.92892	8.15875	8.64822	8.16111	8.22546	8.87145	8.14074	7.819	7.33557	7.86254	8.82281	7.9485	8.58574	8.53795	8.53444	8.77412	8.57467	7.53749	9.22811	9.70224	8.88924	7.92105	8.32558
CELE_W01A11.1	7.76477	6.99513	8.95549	8.32054	7.6203	8.17477	8.79619	8.90212	10.5608	8.56006	7.3506	9.91535	8.44695	11.3939	8.61424	11.7479	8.32821	10.42	6.55691	7.77842	11.1052	8.82187	7.8723	8.03828
CELE_W01B11.6	7.95364	9.96894	7.98023	9.78588	7.5931	7.29569	8.49019	7.78649	7.17842	8.34442	7.28736	8.98083	11.7408	11.6647	11.0313	8.67508	11.3142	11.3464	11.935	11.2972	12.1598	12.1955	11.6395	10.9975
CELE_W01F3.2	8.07973	8.37191	8.16706	6.61952	7.97699	7.2547	7.58231	8.55988	8.2034	8.45161	8.24134	7.76306	7.94771	12.6788	11.2712	8.48336	6.94535	12.1925	12.7884	12.4236	12.0448	11.0196	8.27688	7.68006
CELE_W03F8.4	8.32952	9.65494	8.15001	7.32516	8.32933	8.64852	6.87713	8.27359	8.17429	8.25544	9.11727	8.92369	7.93907	7.98169	8.07626	8.34636	8.32287	8.11427	9.1022	9.30602	9.25946	7.67052	7.52083	8.22091
CELE_W04C9.2	9.35522	10.066	10.5502	10.5201	9.98526	8.283	9.48495	10.7423	9.43392	10.8144	10.6753	10.2995	11.85	10.6313	11.3362	11.2864	10.9789	11.1214	10.851	11.7852	11.3431	10.8674	10.6658	10.7018
CELE_W04G3.5	9.11657	8.72348	8.23386	9.1971	9.76997	7.97888	7.87839	8.63588	7.71247	9.06381	8.24116	8.75702	8.99208	7.0182	10.7599	9.43595	9.71634	8.20303	11.8844	11.4442	11.2817	10.8026	9.3985	8.60551
CELE_W06B4.2	10.6676	9.17439	10.3265	10.4398	10.9377	7.83222	10.1331	9.86679	10.7915	10.8691	10.67	9.49498	10.9717	10.4842	10.2705	10.6231	9.63014	11.0979	11.6939	11.7883	10.6187	8.6235	8.95725	7.94099
CELE_W07E11.1	8.66968	8.37178	7.84548	7.71171	7.3677	7.9921	7.54084	10.3769	8.1652	9.12674	8.58504	8.50905	8.82673	9.43809	11.3963	9.44255	7.28267	12.2748	13.7041	12.1377	13.1383	7.3393	7.86069	8.24433
CELE_W08E12.7	14.3791	14.6479	14.2769	14.9883	14.7436	14.5503	14.7763	13.7949	14.8205	14.7561	14.8364	14.7851	15.23	14.7732	15.3692	14.7952	15.0313	15.5136	15.9318	15.5774	15.5627	15.1597	15.0392	15.035
CELE_W08F4.3	8.61673	10.5857	7.13263	8.40108	9.27388	9.31312	8.76048	9.18429	9.91471	9.80827	8.68694	10.3479	11.8745	11.136	11.3949	10.7055	10.6556	11.5983	10.9817	8.95329	8.57801	11.5889	11.0025	10.6152
CELE_W09C5.1	9.19713	9.82318	8.06755	8.2266	8.51308	7.88294	8.85742	11.3912	8.16127	9.84293	7.56255	9.32612	9.14803	7.67772	8.42352	8.0751	9.09984	9.09559	8.61538	10.4783	8.2333	7.83646	7.74738	7.64735
CELE_Y105C5B.15	17.8199	18.8729	17.9454	18.4435	18.2352	17.8109	18.7561	18.2459	18.7751	18.7935	18.9517	18.4978	18.1392	18.764	18.8735	18.7304	18.5247	18.8707	18.1336	18.2718	18.5944	18.8113	18.892	18.6484
CELE_Y105E8A.2	8.17271	8.62545	9.40329	8.2218	7.84427	8.77089	9.32842	9.51347	8.18796	9.74012	7.33227	10.0818	11.3084	9.89189	10.3704	8.60196	10.6637	9.92419	10.3211	8.90023	12.3468	11.5971	10.4065	10.53
CELE_Y106G6H.14	9.97568	8.62581	9.51319	9.78593	7.1573	7.35824	8.05478	9.30789	9.12577	10.1627	6.90791	8.80451	10.255	7.94681	8.10616	11.6107	10.6701	11.5771	11.9454	10.9217	10.8934	11.1028	10.0016	9.88791
CELE_Y116A8C.3	13.7425	13.5926	13.6147	13.5438	14.1032	13.8282	13.0251	13.8116	13.5538	13.6053	13.5256	14.0198	15.4447	13.9802	14.9443	14.1114	14.426	14.1994	13.8418	14.1535	14.6953	14.7667	13.9543	13.8402
CELE_Y11D7A.10	10.0394	10.8971	11.3239	10.3539	8.1443	10.6869	9.84976	10.5854	10.1878	10.9286	10.1488	10.8269	12.0626	11.1582	11.3047	10.7623	11.6453	11.2809	11.4289	11.3865	11.2334	11.6592	10.7922	11.0006
CELE_Y17G7B.3	8.32647	8.28592	8.57194	8.6226	7.64004	8.43647	8.6352	8.11724	7.8245	8.21104	8.27987	7.64203	6.78181	7.90467	8.51913	9.06945	9.13251	9.43728	9.67088	9.87612	9.17517	9.81659	9.57241	7.38903
CELE_Y18H1A.4	7.64071	8.22163	8.85297	6.84344	8.23997	8.09247	8.76588	7.92159	7.67562	6.89576	8.63636	7.9808	11.09	8.22156	7.22331	10.0478	7.56392	9.74489	8.82661	10.4345	11.0383	11.1829	10.6587	9.25341
CELE_Y22D7AL.10	13.3465	13.1314	13.772	13.2091	13.4412	12.6475	12.5676	13.1163	12.754	12.9739	13.4067	13.3263	13.838	13.9603	13.5741	13.3195	13.903	14.3059	14.1473	13.4963	13.8571	13.3762	14.3092	13.6345
CELE_Y25C1A.13	7.41346	8.5908	8.87571	8.07231	8.85094	8.12285	7.27876	7.64717	7.35201	8.4907	7.96408	8.66334	9.35001	9.94274	7.15269	9.95848	9.55497	9.69071	9.65304	7.2196	9.59419	10.3315	9.1789	8.9991
CELE_Y25C1A.7	8.54875	8.14207	8.84569	6.89673	7.96212	9.34042	7.63595	9.17779	8.59256	8.62079	7.0153	9.10755	10.5671	7.76619	7.9721	11.6429	10.1545	9.07251	10.9269	9.38916	10.0277	7.67431	10.2298	7.89774
CELE_Y26E6A.3	8.29255	8.01373	8.37264	8.69912	6.72167	8.26274	8.81476	9.07023	8.09801	9.56355	6.82371	8.58291	7.97827	8.12206	9.88211	6.97813	9.15005	8.83987	10.3493	8.81113	7.53613	8.8032	9.61809	7.1611
CELE_Y32F6A.5	14.3832	14.7891	13.8078	14.3419	14.9448	14.2748	14.5009	14.514	14.9934	14.6798	14.761	14.6867	15.412	15.7059	15.307	15.5488	16.2813	15.5456	15.6184	15.7794	15.8513	16.0159	15.4149	15.1105
CELE_Y37D8A.19	8.42712	7.89425	8.7751	8.42126	8.29713	8.80944	6.59478	10.6103	10.4605	10.5492	11.4912	10.9283	7.8889	8.78316	8.36413	14.2912	13.9759	8.56218	13.6125	13.9218	15.4488	15.4295	7.87758	8.25986
CELE_Y37E3.17	12.5246	14.471	14.626	14.327	14.7516	14.3399	12.7028	14.8862	14.2624	14.8175	14.3506	14.069	14.8357	14.6089	15.3179	14.5282	13.9683	15.2436	15.2041	15.014	14.4006	15.3062	14.2564	14.3032
CELE_Y38E10A.24	9.07282	9.18661	9.7197	10.1022	8.17952	7.64108	8.17432	9.88724	7.45724	9.75158	7.91156	10.4628	10.0642	8.36605	10.2208	8.06712	10.8456	10.3465	11.2817	10.281	7.55892	7.79777	9.07596	10.5654
CELE_Y38F2AR.12	8.48778	7.73215	7.74271	8.22934	8.42884	7.95674	7.04504	9.02788	8.3228	8.00082	8.51326	8.00258	7.71405	8.54788	9.18384	7.48625	7.43682	10.8978	12.1952	11.1883	9.48312	7.89554	8.17053	7.26024
CELE_Y39A1A.3	8.55087	6.93867	8.10574	7.58331	7.76635	8.67802	7.80216	8.5433	7.8691	7.95413	7.42206	8.00724	8.3253	7.95606	8.72792	7.33659	8.09851	8.29127	9.66088	7.37657	8.43036	8.40669	9.07242	8.31213
CELE_Y39A3CL.4	8.6794	11.7627	10.9074	11.4755	11.4168	10.9392	10.2881	10.0533	10.1056	11.46	11.2912	11.7022	13.8073	13.2544	12.4358	13.1099	12.8334	13.2093	13.2545	13.6815	13.5371	13.367	13.2469	12.7733
CELE_Y39G10AR.9	7.94343	10.3729	8.4027	8.70867	8.96639	7.11481	7.69649	8.98712	8.166	8.39528	7.20295	8.56816	8.26372	6.77392	8.40261	8.70894	8.34776	11.5306	10.8747	10.0666	9.36863	8.9074	8.52436	7.79927
CELE_Y39G8B.1	14.5904	15.2188	15.1805	15.4236	14.8913	14.4272	15.232	11.5563	14.9762	15.2118	15.2483	14.9276	15.3989	15.0579	15.1932	14.9817	15.5485	15.7538	15.9979	15.4109	15.6033	15.3424	15.0507	15.1436
CELE_Y41C4A.32	7.72141	8.04761	9.08922	9.00474	7.00948	8.42907	7.90721	7.54837	6.7086	7.57409	7.19278	11.0092	12.7222	10.5388	15.7977	16.5805	13.3628	7.43284	12.3065	10.4146	10.8548	13.6761	12.5656	11.9752
CELE_Y41D4A.4	7.44614	11.0106	8.39382	9.25435	10.1159	10.9466	7.93318	10.0523	10.2456	10.1657	10.1665	9.83081	12.7244	12.0537	12.3801	10.7587	11.7572	12.3461	12.6279	10.4478	9.62935	12.535	10.4996	11.2481
CELE_Y41E3.1	8.28657	7.75521	8.35327	9.73822	10.3993	10.3118	7.72548	9.94155	7.93786	10.4802	8.9401	10.186	8.3	11.6229	10.6655	6.76294	10.6998	8.16023	11.2517	8.19571	8.58138	8.7604	9.62426	9.11952
CELE_Y41E3.7	8.85873	7.24676	8.31742	8.90529	9.18002	8.35949	9.79509	9.25154	9.66157	7.84327	8.31346	6.54435	10.0564	10.6294	9.69297	9.17491	8.58115	8.50149	9.51215	10.5149	7.41514	8.63166	10.0623	10.0179
CELE_Y42H9AR.1	12.3785	12.1862	12.6577	12.3123	11.9577	11.9823	11.9236	12.532	12.179	12.5823	12.5606	12.2138	12.52	12.5082	12.5776	12.0868	12.0546	12.0712	12.3623	12.6936	12.314	11.6065	12.1286	11.565
CELE_Y43F8C.7	8.34542	9.81033	9.51072	9.02053	8.79849	10.2799	9.24432	9.72776	10.3565	9.93416	8.525	9.70414	10.2828	10.0601	10.5209	9.5785	10.5139	10.8249	9.45361	9.8382	11.7742	10.0839	10.367	9.71846
CELE_Y46C8AM.1	7.29332	8.05353	9.40701	8.37081	9.27794	8.14674	7.54278	8.0668	8.2508	8.42093	7.8926	7.39958	6.5752	7.63393	8.3566	7.6902	8.19024	8.30038	8.37068	7.5916	6.96056	8.00895	8.47013	7.67065
CELE_Y47D9A.1	11.7115	12.3222	11.9655	11.9403	10.9866	10.096	12.435	10.1816	11.84	12.1156	11.9019	11.7872	10.0042	10.6156	10.661	11.1084	12.0488	12.0066	11.2367	11.811	11.104	12.2454	10.5437	10.8405
CELE_Y47G6A.18	11.792	12.1114	11.8178	11.2061	8.13816	11.3078	11.1787	10.2208	10.6485	10.8499	12.1892	11.9517	12.2635	12.0448	11.6252	12.3047	12.3453	10.6791	11.7216	12.2551	12.6478	12.3495	12.0183	12.2957
CELE_Y47G6A.21	9.7212	8.78455	9.21743	8.06242	8.5843	9.17248	9.11474	8.58432	9.47415	9.95222	9.8703	9.69009	10.2005	10.0994	9.21411	9.9232	10.5556	10.903	12.4868	11.2612	11.5432	11.6874	9.9221	8.06705
CELE_Y47G6A.22	13.1827	13.0495	12.5098	12.8508	12.7466	11.9566	12.4409	12.1384	12.5254	12.8068	13.0343	12.8605	12.7778	12.8262	12.9935	12.8875	12.9063	13.5949	13.9549	13.3658	13.4709	13.3078	12.8994	12.7148
CELE_Y48G10A.1	12.7754	12.9789	11.6484	12.5372	12.8186	12.0303	12.9545	9.86122	12.6426	12.9421	12.9784	12.8056	12.8255	12.5425	13.507	13.0713	13.1457	13.4524	13.8262	13.5532	13.7771	13.7836	13.0101	13.2151
CELE_Y48G10A.3	8.14151	8.47399	8.45637	7.87687	8.54531	8.69457	7.20976	8.3178	7.70824	7.82404	7.61549	7.78401	7.45219	10.4233	10.4576	9.97242	11.5609	8.9659	9.47593	11.9552	11.3221	9.79336	9.40988	10.7971
CELE_Y49E10.18	8.34375	8.03739	7.23036	8.3873	8.12977	8.34964	9.02431	8.55401	7.02994	7.7346	7.46561	8.43135	8.50456	8.01407	7.79421	5.97041	8.78383	9.2796	7.86918	7.93574	8.61595	7.60774	8.40573	8.51532
CELE_Y50D4C.3	7.75225	7.05588	6.84789	7.77323	9.16597	9.45003	7.95287	9.72914	8.54916	8.97113	6.94972	8.78848	6.1042	9.14327	9.27163	7.64382	8.22107	8.22332	10.3653	8.70269	7.27051	9.36209	9.26773	6.72123
CELE_Y51F10.4	8.30948	7.36167	7.91178	8.69508	7.92892	7.5875	8.16942	7.63129	8.16214	9.97049	6.90312	7.24167	8.84478	9.50059	10.4461	7.76801	11.3885	7.21168	8.53243	9.88828	8.89988	11.9761	9.73833	9.14235
CELE_Y51F10.7	14.1144	14.1929	13.6608	12.7546	14.0518	13.9546	14.0144	13.4437	13.4713	14.6635	14.7859	14.2204	13.2946	14.3038	13.4007	12.3042	12.3564	13.816	13.7538	14.4855	13.4415	13.4637	13.9184	13.585
CELE_Y52B11A.4	8.08019	8.51183	7.3541	9.00266	7.33473	8.16638	7.88583	7.97117	8.71736	8.22592	7.03916	7.52975	9.2777	10.8524	7.11423	8.88598	7.87837	8.75323	8.00205	9.72062	10.1608	11.4302	8.02624	9.68864
CELE_Y53F4B.18	9.45307	7.22753	9.22225	9.09422	8.26204	9.97724	7.49347	9.04404	9.11988	9.7982	9.19784	10.2354	9.08161	9.23403	8.33342	11.2132	9.59896	8.73845	10.9555	10.1754	10.0478	10.158	7.04741	8.9648
CELE_Y53G8AR.6	7.46991	10.1183	10.9748	8.83526	9.13778	9.87956	10.7537	10.1553	10.2835	8.24265	10.0594	9.88178	11.9016	11.6694	12.3908	10.1368	11.6406	11.9639	12.1317	12.6984	12.7748	11.614	11.7662	11.6198
CELE_Y53G8AR.9	8.55974	7.96285	8.01142	7.66733	8.20019	8.4061	8.89334	6.91361	7.21397	8.62659	7.84523	8.19913	8.40544	7.68604	8.82791	9.15189	7.76752	9.25098	8.45915	8.01575	10.0471	7.74809	9.61906	9.95405
CELE_Y54E10A.6	8.34695	8.20712	7.96028	8.13582	8.11609	7.34593	7.95018	7.22956	8.64908	7.28286	7.05684	7.97626	9.16754	8.27589	10.2645	8.1974	7.64039	8.58445	9.32991	9.76118	8.59131	9.93461	8.78399	9.22143
CELE_Y54E2A.4	8.97582	7.47255	8.05307	7.3414	9.74394	8.93141	7.83971	9.9724	8.36339	8.71777	9.20848	8.85517	10.9723	10.9575	9.97584	12.2338	11.4357	8.21558	12.4082	12.1911	11.5243	12.8068	10.6509	10.0039
CELE_Y54E2A.8	10.6797	7.97268	8.90936	8.29225	8.73213	9.38061	7.18315	8.45389	8.30447	8.26751	8.36689	8.74676	8.68568	8.1554	9.91599	7.50014	8.44319	11.8194	10.9486	10.6375	7.58896	7.92389	8.20572	8.43952
CELE_Y54E5A.5	8.83477	10.153	9.73022	10.1402	10.0203	8.15215	7.37572	9.48186	7.89329	9.83567	9.61086	10.1758	10.2943	10.6472	11.5173	11.273	10.8783	11.4293	11.8241	11.735	11.9993	11.6506	10.884	10.9478
CELE_Y54F10AL.1	7.29985	7.13156	8.51043	8.44001	7.50617	8.60331	6.96893	8.60729	6.92449	7.90583	8.33247	8.95609	9.56251	7.32753	9.12597	9.35707	9.38201	8.85125	10.2781	8.71879	7.83223	9.67429	8.68741	8.69652
CELE_Y54F10AR.1	7.56664	9.1664	9.25669	6.8272	8.58898	8.29685	8.08009	8.21935	8.49542	10.0715	8.10786	9.66632	9.87356	10.1773	10.8099	10.5894	11.0056	8.86651	12.1291	11.2129	12.499	11.8248	9.91398	9.84785
CELE_Y54F10BM.12	8.28872	7.46145	8.21963	8.38979	7.60547	7.58871	7.12934	7.69333	7.33194	7.20856	7.03181	7.66856	11.0643	10.1187	9.57609	8.78953	10.3854	10.7563	9.90567	8.88298	10.7774	8.85345	10.2795	10.0657
CELE_Y54G11A.2	9.12022	8.13238	8.90671	9.60617	7.96485	6.93658	7.77003	8.46888	8.25192	8.95645	8.14471	8.06054	9.78949	8.02041	8.271	8.00374	9.67942	9.37667	10.0095	10.6899	10.015	9.74009	7.75193	9.97659
CELE_Y54G11A.7	8.03819	9.97869	8.37991	7.19627	9.2875	8.10019	9.08074	8.92457	8.19456	8.73566	8.0727	9.18075	10.3135	9.92891	9.75802	9.61266	8.11428	10.0821	11.0958	9.56496	8.79159	10.3799	8.04917	8.6104
CELE_Y54G2A.40	8.30579	6.87759	7.39466	7.75087	9.51971	7.62141	8.72093	7.75539	7.74483	8.634	8.44479	8.02492	7.79444	9.25808	9.80333	10.5834	8.13464	10.1437	10.2843	9.88617	7.27557	9.64642	8.13887	8.51609
CELE_Y54H5A.2	8.45024	9.66534	8.83132	7.85889	8.16188	7.31209	8.77478	8.87467	8.35302	8.52756	8.30735	8.98557	9.48514	8.67069	8.41242	8.09537	8.53231	10.3137	9.90365	10.036	10.1848	8.15021	9.10499	8.34574
CELE_Y55F3AM.13	13.4993	13.8682	13.5557	12.0154	13.0771	11.5783	12.7381	14.2517	12.8759	13.7973	13.3494	13.6516	14.6164	14.4358	14.3927	13.8517	14.4182	13.5245	14.7149	14.8049	14.7434	14.633	13.8737	13.3808
CELE_Y55F3AM.9	10.7942	8.44851	8.31901	7.41863	7.30186	9.43989	8.15777	10.4058	9.2931	9.21996	9.18625	9.4009	9.84271	7.71526	6.53939	7.35667	10.9678	8.29697	10.4971	8.42453	7.62932	7.9727	6.77312	7.40274
CELE_Y55F3AR.2	8.65881	8.1035	8.79054	8.44848	7.72633	8.23818	8.08715	8.60737	7.16606	8.40137	10.1553	7.7022	9.01055	9.81146	7.56946	7.46902	6.63721	7.30751	7.88716	11.818	7.57503	8.08075	9.10847	7.59712
CELE_Y57G11C.1147	8.92924	8.42274	7.58773	8.27821	9.06275	8.02029	9.31475	7.16826	8.99236	7.32457	7.8548	9.26619	6.62258	10.8083	10.6519	7.57039	8.26706	10.629	8.19713	7.79103	9.84023	6.99866	9.28266	9.28557
CELE_Y57G7A.1	8.4635	7.93603	7.14036	7.75086	8.4187	8.4598	8.12635	7.97122	7.77026	7.45476	7.69706	7.94524	8.02282	7.52089	7.4524	7.88063	7.92971	8.75555	8.31	8.22833	8.65603	8.17	7.84286	7.9157
CELE_Y59A8B.8	8.70778	9.07296	11.4714	7.66033	11.3372	7.55691	10.7898	8.35683	10.3688	10.8276	11.0099	10.1982	11.7505	11.8483	12.9403	12.3888	12.6547	11.2083	11.6587	12.1509	12.5279	12.5802	11.4228	11.2956
CELE_Y62E10A.13	8.08643	8.24248	8.98575	8.99731	8.25274	7.80213	7.93304	9.81938	9.45339	9.55193	9.03618	8.64481	9.0943	8.20559	8.30704	8.27486	9.43798	7.83763	9.44693	8.06099	9.41079	8.25604	8.37434	7.17472
CELE_Y65B4A.8	11.8471	12.5051	12.4791	12.1302	12.8871	12.4976	11.9315	9.72777	12.5235	12.7214	12.439	12.1406	12.6896	12.2724	11.7292	11.1153	12.6946	12.3724	12.1745	12.6433	11.1643	13.0873	12.4302	12.3086
CELE_Y69A2AR.16	8.48807	9.20152	8.31945	8.95474	8.16869	8.11361	7.05642	8.41194	8.48123	8.30698	8.50872	7.58333	7.31391	7.51535	7.412	8.86361	8.63637	8.34984	8.13169	7.67126	9.18238	9.46338	7.79748	7.89036
CELE_Y69A2AR.18	14.7206	15.3305	15.2573	14.5288	14.8413	14.8602	13.9927	15.3516	14.6132	15.0973	14.944	15.5147	15.3093	15.3517	15.3501	15.0031	15.1982	15.3348	15.5745	15.5334	14.272	15.5778	15.1946	14.8304
CELE_Y69A2AR.19	10.0552	7.673	7.60792	7.70593	7.88801	8.73104	8.20964	7.71863	8.67478	8.77058	8.49447	8.48277	11.0629	8.36498	8.02489	8.28721	9.92013	12.2558	8.04439	7.42917	10.8365	8.60254	8.70044	7.82278
CELE_Y69E1A.5	9.70117	7.9934	7.61237	7.61307	8.84141	8.3818	8.44006	8.69683	8.30055	8.34731	8.13397	8.18511	8.47672	8.16901	7.86498	9.15789	7.13776	9.57551	10.6411	10.5774	8.99988	7.91383	8.41535	8.02958
CELE_Y71G12B.10	7.63835	8.36716	8.94745	10.0095	7.99694	8.34973	7.59677	9.42247	7.56905	9.75349	7.45852	9.5527	9.85141	10.7989	10.7146	6.22214	9.50239	11.7498	11.0556	11.6874	10.8002	10.6904	8.50245	10.2069
CELE_Y71H2AM.11	13.3025	13.2348	12.3016	11.0455	12.5614	12.5041	13.0884	11.7396	12.9942	13.0978	13.511	12.8742	14.1087	13.2726	13.7594	13.786	13.1547	13.5196	14.0261	14.1741	13.1182	14.3834	13.3172	13.5764
CELE_Y71H2AM.20	7.99177	8.0268	7.45481	8.37527	8.27785	8.23225	8.21352	8.79381	9.9006	7.94152	8.93011	8.0257	7.4919	7.56035	10.4299	8.21188	6.94415	7.03442	10.3761	11.9801	9.33359	9.18255	6.98905	7.84475
CELE_Y71H2AM.6	10.3715	8.00284	9.18923	10.7147	8.82276	8.40488	7.77387	8.31544	8.0057	9.79136	9.57309	9.38635	9.89098	11.0368	9.75101	7.11294	9.44359	8.20368	10.5515	10.6338	8.48812	10.5899	9.42599	8.39533
CELE_Y73E7A.1	12.6911	13.0039	12.5552	12.3456	12.8307	8.34487	12.8126	9.94858	12.2781	12.5442	11.9295	12.6713	14.3766	13.9667	14.4062	13.3292	14.2855	13.9989	13.8352	14.0717	13.9466	14.119	13.9641	13.7897
CELE_Y75B8A.24	7.66998	7.38623	7.49084	7.66148	7.47751	7.38724	7.73357	7.332	7.50476	7.90318	7.4933	7.36868	7.94639	8.11927	7.88285	8.77907	8.89394	8.26454	7.48732	9.06874	10.9036	9.53314	8.04448	8.44103
CELE_Y76B12C.3	8.17094	11.4016	10.5238	11.2004	11.4604	8.18743	9.96318	10.8396	8.54212	9.1606	9.62737	10.654	11.6116	11.3585	11.2742	11.1206	10.7443	10.8637	10.4091	10.8047	11.6092	11.4338	11.3754	11.1965
CELE_Y76B12C.6	9.85556	7.66696	8.78871	8.10495	9.34226	7.61108	6.44367	9.22143	7.38469	8.79914	8.16872	8.95537	7.69516	8.10656	7.67024	7.50268	8.16844	9.3082	9.37452	7.49784	8.68965	6.83987	9.09608	7.11242
CELE_Y82E9BR.14	8.69504	11.0664	8.18088	8.75951	9.00515	9.47882	10.0371	10.2484	9.62692	10.2602	10.7682	10.5787	11.3947	11.9085	11.3569	11.1195	11.6492	11.1913	12.1549	11.8128	12.2125	12.4723	11.1135	10.5661
CELE_Y82E9BR.16	6.81071	6.91188	8.36476	6.68512	6.98745	8.02695	7.68924	8.21025	7.29018	7.3858	7.81067	7.61023	7.30594	9.77494	7.51649	9.13224	9.526	8.79516	7.01032	9.34839	8.94995	10.1618	7.62445	7.38481
CELE_Y82E9BR.18	8.63632	10.6045	7.81284	9.01457	9.32574	7.82637	8.72308	10.9016	8.05213	9.5279	7.87083	10.3848	10.3087	8.17968	10.2005	10.2654	9.78569	8.73597	10.1518	7.9129	7.52446	9.53895	9.6124	7.23812
CELE_Y94H6A.10	11.9252	11.7258	11.0933	12.618	11.5292	10.7045	11.6502	10.9906	12.1422	11.5831	12.2826	12.1654	14.1302	13.8466	14.3366	14.4082	15.3697	14.3278	14.2639	14.3572	14.7623	14.403	14.0158	13.9874
CELE_Y97E10AR.6	13.0111	10.7761	11.0979	12.3201	10.6288	10.1418	11.1347	10.6469	10.8733	11.3612	12.5219	12.4526	11.6565	10.9008	10.9087	7.82635	11.2837	10.5452	10.8307	11.0171	11.416	11.2658	11.4367	10.8147
CELE_Y9C9A.16	7.20142	9.22626	9.30534	8.17944	7.96508	9.85442	7.6916	8.27613	8.01439	7.64088	8.12258	10.2298	8.85465	12.2308	13.861	13.2839	12.9498	11.1898	12.8091	8.95093	9.55815	13.9724	10.5986	12.4301
CELE_ZC247.1	11.0112	9.90135	8.0385	7.70291	7.89499	8.09278	8.88211	9.275	8.01797	9.79716	7.32059	7.82861	11.7739	11.7236	12.3816	12.1345	13.0811	11.4783	11.7582	12.655	12.935	12.0506	12.5382	12.1924
CELE_ZC373.2	8.43174	7.75624	8.82276	8.58755	7.49838	11.875	8.64604	9.68161	9.58623	8.94414	10.7852	8.96289	7.76805	13.0236	7.9493	12.8194	8.93937	7.3076	11.5615	7.39915	8.80903	13.1737	10.3638	9.08789
CELE_ZK105.1	8.66818	7.41793	7.45922	10.1277	7.70645	7.18528	7.41455	8.90042	7.16936	8.82851	7.26419	7.85338	7.42697	11.8359	11.4385	10.4713	11.0691	8.7325	10.55	11.1008	11.7306	10.4192	9.94413	9.17445
CELE_ZK1055.7	8.44319	7.69662	8.99264	8.27323	7.62995	8.34566	8.52597	9.83595	6.5701	9.2105	7.20276	9.82429	7.24119	7.83841	9.4789	10.7477	9.64759	10.0028	11.8784	10.4802	11.2574	10.8019	10.2446	9.98723
CELE_ZK1058.9	7.46129	8.83242	7.97862	6.83283	7.79809	8.73687	7.975	10.737	10.1936	9.69665	7.30896	8.79791	6.92454	7.98266	8.56399	7.72736	9.54706	8.88562	8.85244	9.51597	8.89587	7.85778	6.28166	7.0859
CELE_ZK1098.11	10.5175	9.93757	11.2149	10.8842	10.4568	10.1294	10.3113	10.4551	10.6651	11.0396	10.086	10.9098	11.3847	11.3901	11.6444	11.5014	12.0339	11.77	11.8283	11.7976	11.2712	12.1334	11.4431	10.9814
CELE_ZK1307.8	11.8589	13.9149	12.6325	13.3192	13.3404	13.204	12.9168	13.5823	12.4606	13.8607	13.445	13.8087	14.6109	14.6981	14.7103	13.3812	14.8183	14.4516	13.2906	14.6554	14.4119	14.7663	14.1035	13.9364
CELE_ZK1320.13	7.80849	11.6277	10.8394	9.16231	8.16456	9.38684	11.4602	8.73312	11.5557	10.2364	10.8034	10.9884	11.1993	8.1804	11.0947	7.1971	8.43837	8.34466	10.1285	10.7834	8.00473	10.4626	7.90834	8.07055
CELE_ZK1320.9	8.81572	10.6219	8.29952	8.31857	12.4387	8.04097	7.63973	10.39	9.76595	10.1807	9.61479	10.2327	10.8239	12.803	10.5526	12.3215	12.4955	11.9176	13.4616	12.4392	11.776	12.2088	11.1183	10.8325
CELE_ZK185.3	7.75885	12.3976	11.2861	9.75771	8.77838	8.94872	8.96896	8.49855	10.7288	10.928	11.2746	9.15537	8.18756	12.6583	10.3406	12.5037	12.6233	9.33761	12.7863	11.5499	13.0722	12.3827	10.5114	9.89107
CELE_ZK228.3	8.43297	7.56191	7.37213	8.61876	8.90246	7.0192	8.2884	7.02163	7.80087	7.86181	7.75565	7.46545	8.59218	8.10772	8.10204	8.10843	8.17419	11.4794	11.9386	11.0972	11.7688	7.79657	8.89131	8.13483
CELE_ZK228.4	7.98987	8.46371	6.52065	8.04357	8.39381	8.35482	7.42198	7.74439	7.85486	7.5017	7.23927	7.31678	7.65567	7.84449	8.28654	7.03836	7.93741	10.3913	10.036	8.90923	7.65745	8.20845	8.03467	7.48284
CELE_ZK418.5	8.48698	10.2907	8.40192	8.99071	8.57692	10.6297	10.1724	10.1384	9.63862	9.6257	8.15144	9.77377	13.0598	9.81731	12.5093	11.5468	9.29369	10.4798	13.0092	9.98208	9.04618	11.2336	12.0053	11.0406
CELE_ZK546.2	8.00561	10.815	10.1653	7.64739	8.65039	11.38	10.0579	7.22786	9.77425	10.4139	10.6472	10.5991	9.32715	10.8672	10.5248	11.9979	10.4546	8.35686	10.4885	11.9254	9.52831	9.87304	10.553	11.1764
CELE_ZK742.4	9.73056	7.51379	8.82098	8.43596	7.37201	7.24215	8.41941	9.92344	8.61311	7.61682	10.039	8.77404	9.09532	9.29843	9.97074	8.2847	9.48634	9.0473	9.4071	11.8481	9.20854	10.2718	9.39174	7.47232
CELE_ZK813.2	8.35998	8.02531	8.03969	7.75385	7.45774	7.7738	8.20176	7.71789	7.97783	8.38879	7.8828	7.66209	6.9354	7.3486	8.30016	9.29864	7.59925	9.63864	9.83862	10.6027	10.2478	6.59324	7.80817	7.87624
CELE_ZK813.3	6.8056	7.33681	7.8857	8.39551	9.01695	7.86384	8.24863	7.60589	7.54389	8.18857	7.88338	8.16671	8.47737	8.01031	7.58186	7.25357	7.97812	10.9283	12.6518	12.0403	12.6235	7.99584	8.58293	8.03752
CELE_ZK813.7	8.1293	9.21025	8.09267	6.65812	7.56269	8.01382	6.878	7.92797	7.86677	8.10304	8.06554	7.51495	10.3109	7.07674	9.9189	7.87645	7.54742	10.2803	10.2782	10.3818	10.077	8.29279	8.11594	8.68571
CELE_ZK829.7	14.3787	15.0042	13.9182	14.0689	14.4023	14.7719	15.0562	12.7113	14.4378	14.7929	14.8558	14.5658	14.358	14.4851	14.1873	14.9561	14.3179	14.243	14.4247	14.5073	14.3648	14.5752	14.3651	14.4175
CELE_ZK856.5	12.4822	12.8484	13.0498	11.5843	12.0186	12.364	13.5293	12.786	11.8808	12.6065	12.65	12.3476	13.1681	12.4533	13.1979	12.9116	12.4783	12.5648	12.7791	12.898	11.475	13.1404	13.2481	12.9306
CELE_ZK858.6	8.11201	12.2313	8.9596	11.5331	12.4209	11.8697	11.338	11.7369	11.7658	12.0555	11.5172	12.2998	13.1731	13.3373	13.6925	13.1769	13.3886	12.8554	12.6334	11.82	12.2851	13.3929	12.3499	11.8685
CELE_ZK973.11	8.7917	8.37442	9.13299	9.40029	11.0943	8.72379	7.63305	9.56402	9.84996	9.05182	9.74989	9.31628	11.6956	9.91897	11.5658	11.5138	10.9409	10.3783	10.7674	11.7746	10.823	11.9842	11.1339	9.90837
D2005.3	9.3422	7.23921	7.51117	9.14688	9.19335	7.80893	8.78408	7.43186	9.0858	8.89284	9.37725	9.58984	9.85893	8.09894	10.2607	9.06648	10.3933	10.0031	10.7571	10.7288	11.3458	11.1771	9.67277	9.57463
D2023.4	10.1568	8.05319	8.70763	7.86084	8.96996	7.87557	8.82119	7.97791	8.05111	9.17232	8.20641	7.85002	9.07608	9.6543	8.69216	9.06858	8.57873	10.5547	10.5729	10.239	9.82733	9.95652	9.2801	9.38674
E02H1.6	7.52434	8.25597	8.48423	7.5508	7.83653	8.02677	7.53629	7.37823	7.89019	7.85282	7.67717	7.41365	8.93746	8.19042	8.91513	8.60089	7.87433	6.94293	8.24194	7.69989	8.96364	9.0289	8.48833	8.39317
F01G4.6	15.023	16.235	16.2641	15.6576	16.1882	16.0537	14.697	16.0734	16.0569	16.271	15.8698	16.4915	16.8374	16.6232	16.9471	16.7454	16.819	16.8224	16.6777	16.6092	15.9343	16.8867	16.421	16.1985
F07F6.4	13.0449	13.1266	13.1261	12.1937	12.2723	11.3447	12.2095	13.2187	12.3569	13.5138	12.5075	13.187	13.2627	12.4345	13.314	13.0563	12.4632	12.7739	13.4561	13.4087	13.3348	13.0218	13.3309	12.8304
F08B12.4	17.7927	18.126	17.3431	18.0177	17.999	17.5138	18.001	16.989	17.7847	17.8857	17.8254	17.7691	19.4869	18.3663	19.3321	19.0351	19.7083	18.6195	19.0322	18.8869	19.3582	19.4246	18.874	19.0684
F09B12.3	13.3935	12.9166	12.7126	13.0858	13.4135	12.8013	12.923	13.3318	13.2804	13.4299	13.7518	13.3179	11.5107	11.4577	12.3927	10.0823	11.5264	12.7531	11.905	12.0853	12.4122	13.0771	12.3761	10.3592
F09E5.8	7.99528	8.17992	8.54069	8.24036	8.0495	8.18611	9.53737	7.79491	8.65979	8.63656	8.51843	7.83897	10.2841	9.76098	7.82691	6.48579	6.51628	10.5442	10.2278	9.82381	8.31593	10.5498	8.57713	8.17216
F09G8.7	8.34466	7.76456	9.77579	10.3904	8.68992	8.12901	7.6846	8.71014	8.42206	8.43504	7.67263	9.71918	10.5524	11.4974	10.1709	10.9574	11.308	11.0239	8.0021	10.806	11.0227	10.2173	9.21849	10.5098
F12F6.7	8.49059	7.78251	8.30189	8.18957	8.71888	8.27833	9.43599	7.9733	8.60764	7.85945	8.34049	8.03083	11.2508	11.3189	8.90394	10.3201	8.18799	7.57324	9.12735	7.47413	10.2089	7.50082	7.87993	9.05534
F14E5.2	7.62009	10.0821	8.54495	9.88134	8.36388	9.09081	8.54406	11.1612	9.41896	9.98481	9.56761	11.1364	12.0262	9.70602	11.9346	10.8864	10.4312	11.6727	11.8765	9.24686	9.30791	12.5444	10.1151	9.09711
F14F9.5	11.8492	12.1406	11.0226	11.9607	12.132	11.9135	12.0838	10.8244	12.247	11.4635	11.889	10.9757	8.07723	9.145	7.67025	8.52385	10.076	7.39073	10.7742	8.23168	8.07468	11.0827	9.7957	9.13703
F22B5.10	7.8279	7.9115	9.98724	9.6745	9.92681	8.27502	7.68576	9.02485	8.43678	8.37829	8.92065	8.96989	11.0414	11.0108	11.2216	11.1524	11.3565	11.1833	10.972	11.1116	11.3677	11.0875	9.91349	10.1619
F25G6.8	8.08734	8.15024	8.97624	7.81593	8.12797	8.79349	6.67687	8.26016	7.61177	9.28279	9.0562	8.73738	7.72484	7.4889	6.80081	8.09916	8.16276	6.89899	8.59606	8.82915	8.46804	8.28041	9.08515	6.97733
F26E4.3	7.58432	8.47278	8.41909	7.45616	7.94009	7.04757	8.75921	7.80756	8.56689	8.02567	7.24237	8.79396	10.3896	7.72265	8.16726	8.31833	7.62486	10.4263	7.75044	8.8351	7.31258	9.74983	8.27476	6.98775
F26H9.5	11.5929	8.60834	10.6056	11.3614	11.295	10.7544	7.31462	9.29615	9.64346	9.87418	10.5738	10.5369	12.2333	11.9766	12.0563	11.8551	11.9563	12.5975	13.5053	13.2658	12.9726	12.2134	10.811	10.5593
F33H2.3	8.79514	9.08782	7.84685	9.86394	9.10816	8.93197	7.33023	8.60555	8.23721	8.5512	8.20009	8.76932	9.74971	9.6316	10.1177	9.19561	9.29338	10.4378	10.4152	9.61554	10.5086	9.73703	9.01348	8.42492
F36G3.2	9.24956	7.6649	7.88004	8.01327	10.0779	8.2341	7.84164	8.05042	8.8945	7.90934	8.61179	8.77658	10.6111	9.50848	8.34544	8.27278	8.26976	10.1458	11.1067	10.6026	10.7315	11.3894	9.39654	10.0115
F37A4.1	8.50913	6.96761	8.35898	7.42855	8.44411	8.60888	9.14758	6.34072	7.71032	7.54521	9.14088	8.35482	7.91007	9.09313	8.01937	8.54781	9.62104	8.05622	7.73833	8.97837	9.91855	8.73511	10.1502	8.39773
F37C4.5	16.1373	16.4219	15.1904	14.6197	15.7631	16.041	15.8989	14.8297	15.4754	15.4481	15.7724	16.33	17.4961	17.7928	17.6855	19.1356	18.2646	17.4065	18.1033	18.3522	17.6288	18.2829	17.716	18.0392
F37F2.2	7.29748	10.2573	9.25797	8.63668	8.74481	8.68349	8.55896	8.84779	7.41773	9.3938	9.16094	7.85374	10.3907	7.77192	8.87722	8.08989	6.94756	7.53866	7.88339	8.78569	9.78309	8.91685	9.70437	7.8097
F37H8.5	16.3787	16.6168	15.874	15.1581	16.2493	16.1833	16.2758	16.4146	16.2273	16.7854	16.499	16.0038	16.3698	15.8013	15.8645	15.5568	16.102	15.2793	16.0916	16.464	15.5084	16.6075	15.8749	15.5803
F38B2.4	8.78019	9.47444	7.40358	7.8172	8.14787	7.7377	7.92546	8.42963	9.41196	8.93381	9.48946	10.1015	9.53008	12.3517	12.3499	12.832	12.9788	13.5908	13.9796	13.5014	13.4435	12.0747	10.5092	10.952
F40A3.3	12.2979	11.3954	11.1488	10.3242	12.1919	12.3445	11.3598	10.1123	10.8022	11.536	11.5095	11.5231	12.1846	8.46291	11.8535	11.6973	11.4472	12.5981	12.8109	12.8364	12.2746	12.2128	12.0412	11.0679
F40F8.1	9.42809	7.85924	9.95438	10.4629	8.4539	7.68592	8.14937	7.87104	8.874	9.91527	7.68756	9.73681	10.1704	10.0458	7.54874	8.57121	9.39271	10.8067	11.5256	10.6093	7.54916	9.6205	9.70006	7.99616
F42H10.3	8.78715	9.67097	7.31639	6.24505	9.159	7.83465	7.65402	7.22638	8.7111	8.57447	8.01441	8.18366	12.2645	12.2594	8.72542	11.9662	13.404	11.3887	11.8749	12.6668	11.5804	13.0538	11.2461	12.0359
F42H10.6	7.11028	7.38506	8.21086	7.72841	8.54321	8.41441	8.01894	7.64179	7.71734	7.60648	7.70207	8.73905	7.62671	7.67561	10.1391	9.65802	10.0896	9.75799	9.93513	8.31519	8.06003	9.5597	8.37419	9.20043
F44E2.6	7.73839	8.93138	8.12508	7.30957	9.85671	8.69493	7.96335	7.83379	7.82596	9.36183	8.02966	8.54844	10.0037	10.8762	8.01176	9.11001	10.7461	7.98186	10.3755	8.68679	10.1745	10.653	8.67857	9.3094
F45G2.8	9.21423	9.39821	8.49667	7.00311	8.55989	8.04912	8.87962	11.2072	7.33256	9.41383	8.72196	8.74162	8.92877	7.74546	7.80771	7.80454	9.60043	9.22507	9.91886	6.83567	7.67608	10.3841	8.18344	8.02896
F46B6.12	9.54533	9.53176	9.49561	7.26348	8.36784	9.31335	9.89689	7.98753	8.3671	9.02216	8.58906	9.55052	8.30527	9.02803	7.83777	9.30966	7.913	7.04181	8.09339	7.63841	7.24402	7.51944	8.38089	8.8837
F52B11.2	13.0721	13.1317	13.0104	12.6633	12.6677	13.1186	13.3179	9.5602	13.2138	13.3318	13.0273	13.313	14.1148	13.6882	13.9638	13.9174	13.4694	13.1314	13.7824	13.9081	14.1039	14.3276	13.7808	13.8877
F53E10.6	7.53707	7.47412	8.17067	7.94818	7.02141	8.54542	8.44676	7.48355	8.09788	8.20673	7.37526	7.46487	8.3134	8.05335	8.40805	8.77385	7.72583	7.59923	7.18196	7.25357	9.13663	8.24042	8.04167	7.51228
F53E2.2	12.8213	13.5261	12.6956	13.729	13.3678	12.3394	12.6393	12.7571	13.5726	13.2538	13.3823	13.4631	13.5632	13.3708	13.3109	13.6194	13.6188	14.3947	14.5599	14.4384	14.5685	14.0154	13.4124	13.3297
F54A3.5	9.31746	9.91826	11.3057	10.0612	9.18791	10.49	9.44617	10.8752	10.203	10.7823	10.4853	10.3309	11.667	11.2195	12.3744	10.7734	11.7678	11.582	11.7469	11.846	10.9148	11.8918	11.3612	10.6869
F54C8.7	11.8973	11.5645	11.7906	10.4702	11.9879	10.9635	10.2524	11.1295	11.7024	12.0419	11.5659	12.2695	13.2499	11.6926	13.3263	12.2801	13.1495	12.5722	13.0677	12.9858	12.0545	12.8556	12.5712	11.9523
F54D5.7	8.28868	8.23944	7.95059	8.75068	9.55559	8.13257	8.2127	8.74629	8.57212	8.25697	7.92885	7.60401	8.93877	9.60923	8.11328	7.0936	9.02587	9.05606	11.2153	9.40418	10.1119	9.75297	9.43473	8.24326
F54F2.9	8.84885	9.33697	9.41293	8.4325	6.41646	8.26086	7.9118	9.82906	7.66473	9.5876	8.63198	8.88	7.66347	7.7438	11.1101	9.12311	9.71389	10.4786	9.74785	9.3921	8.77817	10.0004	10.2513	7.54171
F58H1.3	7.41954	7.59078	7.099	8.30602	8.166	7.86733	8.28276	7.5439	7.86678	8.03873	7.49598	7.40062	7.1207	7.65892	9.94437	8.8845	7.37914	10.5266	11.4266	10.4827	10.8066	7.49572	8.24401	8.5856
F59B2.3	8.20188	7.95583	7.78263	7.7611	8.16287	8.75228	9.97414	8.23295	8.90439	7.30359	9.16099	8.2169	8.94193	8.76995	8.71647	12.2223	9.65848	11.2055	11.5626	11.772	11.4577	9.62326	10.0765	11.0237
K02D10.1	6.35445	10.4637	8.469	8.68191	8.11254	8.72044	8.28429	9.32518	8.36515	9.02686	8.82156	10.0913	11.0172	9.70689	10.9306	9.30687	8.3435	10.2376	8.30091	9.95002	9.16805	9.72735	10.0349	8.77938
K02F3.2	8.60083	8.2851	10.994	7.90385	11.2714	10.8925	7.44714	10.7599	9.66142	9.85739	9.104	10.8182	12.5615	12.6605	11.3274	12.4854	12.3566	12.7074	12.6618	12.8774	12.0673	12.5497	11.5076	11.5599
K05C4.2	7.51425	7.65021	7.14185	7.65025	8.44105	10.0083	7.82832	10.0902	8.19958	9.2251	7.63371	6.98328	9.18436	7.91582	8.58823	7.79885	9.13102	8.25211	8.9158	9.01984	7.64063	9.90897	7.99692	8.66909
K07C11.7	7.78776	7.17745	7.89365	7.16939	7.88536	7.47384	7.87586	7.96725	7.6088	7.59776	7.33663	7.55864	8.2111	8.91276	7.76518	7.33324	8.49349	8.55235	9.36402	8.2833	8.87366	7.57344	7.78193	7.92165
K11H3.3	12.2289	12.8137	13.1013	12.0257	12.9727	11.8512	10.8774	13.1189	12.577	13.0487	12.3329	13.1165	13.5499	13.67	13.0114	13.4036	12.9197	13.3094	13.1412	13.0701	12.2057	13.468	12.5932	12.4132
K12H4.5	7.51525	10.8141	9.54923	7.06239	9.12133	8.75446	8.86748	11.0923	9.7522	9.93113	9.7662	9.51156	8.75508	12.1226	8.98655	8.55711	9.17111	10.6624	11.5248	12.0856	11.5411	10.6275	10.0159	7.69623
K12H4.7	15.2253	15.7099	14.5782	14.8665	14.8418	15.0915	15.4864	14.8568	15.1634	15.212	15.4535	15.2008	15.1595	15.2526	15.4446	15.0973	14.0527	15.1711	15.079	15.5546	14.9502	15.5033	14.7183	15.1235
R09H10.3	14.5385	14.5626	14.3969	13.1452	14.2508	13.7843	14.3765	14.2441	14.6529	14.6066	14.8528	14.1785	13.8697	13.4847	13.5943	13.3359	13.537	13.897	13.6957	13.5923	12.283	13.9143	13.2078	12.747
R102.4	9.67336	7.46462	8.07737	9.47056	8.04151	7.72843	7.7815	7.5023	8.50991	8.08712	8.6271	8.91261	8.39466	7.83683	10.0367	7.25903	8.46143	11.1518	11.0285	10.1288	9.86122	9.41676	8.69044	7.91256
R107.2	11.8173	11.9992	12.2923	12.3453	11.7077	11.8426	11.7136	9.90869	12.0073	12.3683	12.2639	12.2626	12.6739	12.5334	12.3996	12.3289	12.6382	12.0529	12.3678	12.6568	12.4095	13.0322	12.6323	12.3724
R151.8A	9.24394	10.6156	8.2953	9.19686	8.59	7.467	9.33047	8.12546	7.94303	9.73769	9.82291	10.1302	10.2991	10.5205	11.0485	10.2347	11.0173	10.5636	11.3311	10.5332	11.5216	10.7975	10.8981	9.90225
R166.3	7.24315	7.17618	7.47217	7.96642	7.76562	8.43551	7.24498	7.17091	7.49251	7.4704	6.41909	8.84471	7.79705	7.58103	7.87259	8.10099	8.55083	7.47829	8.25516	7.77892	7.39035	7.44375	8.50936	8.36566
R53.4	12.8866	13.5519	14.0961	13.5447	13.8427	13.4148	12.0257	13.694	13.8078	13.7001	13.8439	14.2532	14.1638	14.5278	14.5959	13.7981	14.4138	14.3645	14.5639	14.6463	14.0394	14.3645	14.1097	13.7561
T01G9.2	7.73255	7.87987	7.6912	8.01452	8.59425	8.12011	7.92052	7.97971	7.724	7.01206	7.42174	8.11831	9.46742	7.50765	7.20704	7.61302	9.19888	8.74351	7.47996	9.73463	7.99263	8.30022	8.35335	8.48882
T03F6.3	15.9012	15.6792	16.308	15.6594	15.4489	15.6543	16.2243	13.0485	15.9357	16.1333	16.1446	15.9296	16.0549	15.9003	15.4153	16.5837	15.0165	15.5252	15.4481	15.7272	14.7523	16.4095	15.8063	15.5125
T05G5.5	8.15802	8.10907	7.88185	9.56871	7.89876	10.1183	8.01768	9.21745	8.00757	9.53374	8.73976	8.74451	10.7362	10.0709	10.2341	8.67858	10.6542	9.91993	10.1726	11.1208	11.8213	11.2685	10.9627	8.26815
T09B9.4	9.28219	7.52227	8.10863	8.09292	8.62033	8.17233	8.26048	10.0732	8.66148	8.13251	9.58026	9.49137	8.35251	7.75217	8.36635	8.77593	7.82448	7.91382	10.2517	10.0087	8.33549	7.50913	7.72132	7.22056
T16G12.1	13.9835	14.5189	12.9406	12.914	14.2222	13.3494	14.0691	13.1563	12.7034	12.7559	13.5639	13.4913	9.20406	10.8421	13.13	8.40806	7.42238	9.66698	10.5689	12.6878	12.0558	12.1136	12.3559	12.6019
T19C3.5	14.2332	15.3567	14.3118	14.2209	15.1306	14.9687	14.3803	14.9837	14.3903	14.9986	14.7131	15.0371	15.6006	15.7053	15.8907	15.2261	15.3557	15.7226	15.2849	15.7917	15.5099	16.4077	15.4819	15.5872
T22D1.3	10.7227	10.7223	8.97613	9.65156	8.92746	7.36128	8.56667	9.23489	10.9936	10.8321	8.27418	9.13361	11.3078	11.8582	9.28956	12.1318	11.1934	12.2137	12.9351	13.0633	12.5218	12.1138	10.634	10.4088
T25B9.9	13.4985	12.6915	12.5339	13.8859	13.7007	13.2427	12.8313	11.5381	13.5455	13.5192	13.4732	13.6348	13.4193	13.0698	13.8528	12.5923	13.0377	14.0478	14.7114	14.2411	14.1786	13.8214	13.3362	12.0189
T26C12.1	10.5733	8.8805	10.6621	8.27718	8.01709	8.56222	8.64334	9.92752	9.59183	9.23688	9.33841	9.55856	10.7362	9.154	10.844	10.5269	9.94201	10.3838	9.97217	11.3105	12.7437	9.89998	9.36063	11.1927
T27F6.6	7.10091	7.96628	8.35105	7.62546	7.55103	6.75938	8.47097	8.00097	7.54444	7.09209	7.57111	7.35576	8.45842	8.69168	7.7121	9.12396	8.937	7.86299	9.14109	8.43545	7.53851	8.65229	8.16418	8.47829
T28D9.1	8.83461	6.95972	7.4942	9.10915	8.15088	8.09435	7.61874	8.10792	8.92748	7.38294	8.31823	7.07882	7.9719	8.54202	5.89848	7.95556	7.87142	10.1199	10.3644	9.40633	10.3339	9.09557	8.66552	8.4946
W03F9.1	9.00823	10.1391	8.291	7.42171	8.07515	9.35801	7.58817	8.66328	8.65636	7.91096	8.55064	9.13184	9.97273	10.351	10.1724	9.79031	10.298	10.1249	11.4806	11.9107	11.3903	10.6722	10.0406	10.1223
W09H1.5	10.667	8.30065	8.64021	8.55955	8.54565	8.27542	7.33924	9.0932	7.13752	7.69418	8.81887	9.71174	10.3269	10.6923	12.2481	10.2066	11.1383	11.8286	11.8033	10.1842	11.2145	11.5673	11.7317	11.4113
Y106G6E.4	9.06533	8.32607	8.68735	9.36583	9.73561	8.45672	8.2583	8.56101	8.14523	8.33011	7.97189	9.17834	10.0156	9.97201	10.3981	10.5525	9.93473	9.49176	10.5284	9.94797	9.92792	10.3623	10.2184	9.18102
Y17G7B.18	10.5938	6.67814	10.265	7.2357	8.01213	8.8888	9.06324	10.954	8.9545	10.4044	8.05504	9.58887	7.59691	9.7728	7.67769	9.90572	11.1082	7.98597	11.0556	8.41308	10.5428	7.36379	7.37035	7.34575
Y18D10A.3	8.56487	8.16834	9.5178	8.86001	10.5404	8.18898	10.2668	7.84649	9.2646	9.87941	10.2413	9.92994	11.8016	10.4847	10.3888	10.2577	10.1803	11.2074	10.0995	11.2419	8.92513	11.563	9.17977	10.3683
Y18D10A.9	8.02842	8.64841	9.01611	8.41049	6.89905	7.75959	7.71747	7.77592	8.30282	8.55431	7.66192	7.72803	9.65814	7.63516	7.9547	7.42187	7.80129	9.32989	11.2269	10.2121	9.52261	9.04181	7.93609	8.89003
Y37D8A.2	16.002	16.3231	15.7693	14.7364	15.8023	15.3527	15.9627	15.7482	16.3732	15.6991	16.2835	15.7391	17.3692	17.1804	17.1744	17.2432	17.2383	16.8756	17.0246	17.5012	16.9034	17.507	17.1695	17.3135
Y43F8C.13	9.92841	7.03847	7.40265	7.24925	7.67175	7.90061	7.68829	9.01999	6.85884	7.27126	7.47682	7.75393	8.49478	7.12457	8.30504	8.68696	8.56282	10.2222	10.8249	9.93024	9.58375	8.48241	8.33383	8.45172
Y45G12B.2	9.08042	10.8601	10.2691	7.49299	8.5794	7.62077	9.46079	10.5372	8.02455	9.60739	7.80583	9.11817	11.795	12.078	11.6817	11.259	8.18618	10.0919	11.2262	11.5737	11.7848	11.5088	9.85674	10.9999
Y45G12B.3	7.86791	9.72051	8.05519	7.43838	10.4546	7.81325	9.39934	10.7521	7.89754	10.3714	9.79514	9.74329	10.1513	10.1246	10.858	7.11246	9.68668	10.2711	10.0958	10.6655	7.58823	7.00125	8.84597	8.19457
Y47D3A.21	8.57007	10.0221	7.54809	7.86504	8.06833	8.51138	8.48551	7.75475	8.80526	9.02286	8.50949	9.22157	8.42639	7.41838	9.55406	10.4362	9.1906	9.44198	7.01086	7.54218	8.30074	7.56236	8.61216	8.29025
Y52B11A.8	11.6561	11.577	8.08803	11.5222	11.4511	11.1704	10.4188	11.4435	8.82618	9.23361	10.4061	11.1447	7.41007	11.3445	11.2145	7.77311	8.64977	11.8689	11.5316	11.6405	11.9124	10.6172	9.38492	8.90228
Y54E10A.10	9.4677	9.37419	8.66273	9.71902	8.0358	7.33753	8.84738	10.3104	7.10499	9.72289	7.45247	8.45239	8.0509	7.47662	7.91404	8.09254	7.69405	8.48309	10.5075	9.46172	8.27046	8.21454	9.09776	8.83181
Y54E10A.11	8.1496	8.15354	8.729	8.58006	8.65946	7.78711	8.18851	8.90128	6.63149	8.53549	7.12316	8.54022	8.80153	9.11569	7.60134	9.21815	9.80344	8.34125	10.5121	10.9837	10.3232	10.9114	9.285	9.72098
Y54F10AM.8	8.00948	13.0266	11.0376	12.4659	7.9155	7.79636	11.1166	9.62917	10.883	11.9589	11.2303	9.31274	14.2579	13.3492	13.4761	13.3447	14.0622	11.9397	13.7084	13.8772	13.4279	13.9107	12.9231	13.1968
Y57G11C.3	12.5752	11.4797	11.9911	12.0567	11.6973	11.4249	12.4075	9.97256	11.5137	11.9786	12.2345	12.2035	12.3569	10.5073	9.9064	12.0332	12.3362	11.2309	12.6341	12.0671	11.9394	12.0512	12.1486	11.7351
Y62E10A.11	9.96779	7.58539	9.51023	8.43476	7.19922	8.57353	7.31101	8.05349	8.42852	8.54574	8.37104	7.71101	9.34237	8.52158	8.36485	8.14652	6.89115	9.97989	10.1216	10.2513	9.78591	8.26529	9.91421	8.56392
Y73F4A.1	8.46204	11.0868	8.43442	9.77052	11.6429	11.6065	8.74515	10.2801	10.9676	10.083	11.0181	10.6524	13.4478	11.3093	12.328	10.3974	13.1118	11.0475	11.6377	11.9195	12.9119	12.5828	12.3671	10.6081
Y92H12BL.1	7.94456	8.00203	8.04926	8.70565	8.06576	9.31815	10.5141	7.88484	7.97233	7.76079	7.95863	7.81866	7.21869	12.2754	6.78579	10.4028	9.02737	8.54609	7.62256	10.89	9.68868	11.4978	9.78991	10.8435
Y92H12BR.3	14.3385	14.8952	14.1052	14.2444	14.2941	13.6074	13.2225	14.7089	14.2453	14.599	14.6503	15.0514	15.7748	15.6717	15.8034	15.2741	15.7604	15.5071	15.4067	15.4169	15.4821	15.8356	15.1423	14.9352
ZC262.2	8.15839	8.3068	8.24546	8.33369	7.76502	7.3139	7.37367	7.96964	7.65531	8.32866	9.16239	7.38238	10.7362	10.1517	11.234	8.52145	11.3113	10.4471	9.97684	8.11828	8.00581	7.75799	9.37574	8.5474
ZC412.3	9.61606	7.92172	7.57833	7.25848	7.41066	6.94024	7.20194	7.78677	7.16573	8.14064	7.34066	8.04671	8.41709	7.8308	8.03522	8.18333	8.87769	10.3559	11.4301	10.7233	10.6256	9.39113	8.30026	9.3215
ZC434.8	12.4316	10.5352	10.8314	12.5063	12.2161	8.09056	10.2398	12.1563	9.56209	11.3238	11.5098	11.7431	12.0424	11.6221	12.7587	10.9244	11.2733	14.0133	14.4147	13.9839	14.11	12.6472	11.7862	9.79337
ZK1073.1	12.2796	13.3889	13.0038	13.1306	12.6723	12.7025	12.9384	11.4034	12.7131	12.9352	13.1476	13.0132	13.5756	13.5518	13.2347	13.949	13.7793	13.3002	13.8637	13.6156	12.9941	14.2212	13.4261	13.4764
ZK1098.4	9.84207	8.57667	9.74268	8.06866	10.3398	8.41611	8.02311	9.72765	9.77453	9.53921	9.45284	9.88212	7.99269	8.12622	7.14741	8.66426	10.3104	8.67299	9.86261	13.2487	10.0096	11.1625	9.47615	7.71496
ZK1307.1	8.46206	9.15284	9.42498	11.2869	11.3284	9.07505	9.31924	10.0739	8.31451	9.65932	9.13876	10.8121	7.68716	10.2385	10.4881	10.1845	10.2799	12.1076	12.8502	12.3834	12.3355	11.4049	10.001	8.93913
ZK1320.3	14.9647	15.1598	14.7809	14.574	14.8817	14.7814	15.1412	14.8114	14.867	15.0165	14.9047	14.4944	14.8456	14.7823	14.9537	14.1423	14.2327	15.0989	14.7385	14.8064	14.922	14.7929	14.5483	14.5322
ZK353.9	10.1079	7.14362	6.9393	7.32973	7.83444	8.16912	8.50879	7.51637	9.483	9.39774	7.70208	9.22504	10.1257	12.2843	11.5483	11.8478	11.0221	11.425	11.5232	11.7052	11.6791	12.5776	10.9701	8.43201
ZK512.4	9.17621	8.14535	8.32397	9.95055	9.3349	9.69963	7.61996	8.05196	7.96863	8.90264	9.94821	9.16008	9.43893	8.8318	7.19527	8.00269	9.09794	9.2373	10.5439	9.32701	8.79361	8.80853	9.1316	8.70261
ZK632.12	11.2174	10.8445	9.78853	10.7423	8.64985	10.6799	10.8539	8.27752	10.5952	11.3584	10.4519	10.9389	12.0688	10.4272	11.3715	10.5501	10.7291	10.4103	10.6041	7.74396	11.2386	12.846	11.058	11.7308
ZK632.4	11.3322	9.35167	11.6919	11.1503	11.3528	10.5853	11.5893	9.14337	11.0542	11.259	11.7217	11.3236	11.595	11.7174	11.5907	11.4521	11.1374	12.3713	12.7246	12.4109	12.1725	12.1821	11.5468	11.4712
ZK673.2	7.49186	8.3031	9.78783	9.17527	8.31813	8.07806	8.05611	10.6536	8.74414	10.208	8.63547	9.39978	8.09242	11.019	11.1255	7.95823	9.9081	8.71502	9.69984	10.6167	7.24451	9.59341	7.57505	8.64963
ZK686.3	13.3055	13.516	13.2975	13.0499	13.2736	13.0401	13.6161	13.4484	13.1875	13.6141	13.1747	13.3327	14.3627	13.7939	14.2663	13.417	14.2279	13.5881	13.7795	14.1856	13.7448	14.2675	14.1284	13.7014
aagr-1	11.124	7.06988	8.168	8.86687	8.27482	8.01837	7.09786	8.2401	9.03499	8.11772	9.35425	7.71037	9.6201	9.4925	10.5171	7.81211	7.13968	11.3333	11.065	8.99352	10.8393	7.03007	8.75325	8.05787
aagr-2	14.5416	15.1181	14.5398	14.8508	14.8803	14.2659	14.8656	14.8975	15.1811	14.9331	15.02	14.8319	14.9772	15.3695	14.9423	14.8453	14.6996	15.5388	15.2599	15.5411	15.3057	15.4878	14.844	14.9112
aagr-3	15.4747	15.8896	15.3183	15.8059	15.5407	15.3784	15.574	15.6263	15.6934	15.6465	15.6026	15.7406	16.4794	16.0057	16.3805	15.8853	16.3159	15.9018	15.7926	16.4535	16.2764	16.3906	16.0554	15.9219
aak-2	9.64523	7.89089	8.07722	7.18294	9.41869	8.43987	8.69879	9.25196	7.60324	7.52782	9.22006	9.32084	9.50996	8.9872	7.85321	7.54443	9.05198	10.1595	9.58976	10.0883	9.51767	8.76376	9.83521	7.90909
aars-2	13.6873	14.0413	12.7567	13.5761	12.9646	13.0925	13.1152	13.081	13.6443	13.8701	13.6295	14.2698	14.2086	14.3025	14.6868	14.229	13.9336	14.6496	15.4977	15.2205	14.9403	15.0446	14.2635	14.3172
aass-1	6.93726	7.40942	7.97521	8.59941	11.8606	8.79912	8.71895	9.88723	8.74559	9.18884	8.36602	8.2383	7.93805	8.81237	8.82252	8.5019	8.19302	8.00612	11.9523	9.32422	8.52231	8.45484	7.66895	7.81051
abce-1	10.2237	11.5796	8.1662	12.394	12.4041	9.53483	10.9115	9.46051	11.2883	11.4043	10.8942	11.8571	13.1663	13.268	13.5908	12.376	13.1289	13.1668	13.7471	13.5618	13.3741	12.8205	12.4258	12.9462
abcf-1	12.8248	13.5127	12.434	13.6058	12.5826	12.8264	12.5109	12.6188	13.2228	13.3362	12.9813	13.8221	14.2999	13.9449	14.2279	13.8926	14.3716	14.123	14.1384	14.2989	14.3864	14.4481	13.9235	13.8977
abcf-2	13.9601	14.5977	13.0189	13.9775	13.6207	13.1283	13.2887	13.9322	13.7526	14.2644	14.0116	14.3374	14.7562	14.7821	14.8429	14.3437	14.6024	14.3946	14.1413	14.7886	14.7836	14.6082	14.3516	14.033
abtm-1	8.04164	7.5103	9.04976	8.61752	7.90401	6.95731	6.77214	8.05452	8.27138	7.42973	7.28006	7.39358	10.3636	10.5574	8.34734	7.68542	8.15088	7.95237	8.18372	9.24343	8.55066	8.33732	9.1092	8.97449
acaa-2	12.5247	13.3105	13.5821	12.9983	13.8295	13.1765	9.76325	13.2792	13.0121	13.2645	12.8732	13.0378	13.0647	13.998	13.3037	13.3207	13.4999	14.2968	14.8783	14.27	14.2902	13.7208	13.511	12.8474
acdh-10	10.9213	13.4164	13.0115	12.9012	12.7512	12.6759	8.98678	12.924	11.9904	12.7004	12.1487	12.6911	14.4929	14.3606	14.3209	14.3491	14.7351	13.9892	14.2697	14.0946	13.6506	14.7311	13.7629	13.7834
acdh-11	8.92009	10.6251	10.4571	9.64889	9.94875	8.34422	7.88575	10.3883	11.0499	9.3069	9.54076	10.6032	9.03946	13.3985	12.799	12.728	9.30332	11.0844	12.3026	13.0566	11.4515	13.4555	11.3808	11.3423
acdh-12	12.2849	13.4062	13.4477	13.2494	12.6412	12.7746	8.52216	13.4658	12.2852	13.1396	12.624	14.1034	13.578	13.7812	13.1231	13.1509	13.7039	13.4015	13.8558	13.8706	13.8151	14.0293	13.5453	12.323
acdh-3	9.78392	11.9338	12.0808	12.0942	11.0182	10.8586	10.4982	12.2047	11.1238	12.0351	11.4931	11.8521	13.0083	14.2011	13.0172	12.1901	12.1554	13.0237	12.9484	12.7217	13.1885	13.314	12.7262	11.8375
acdh-7	9.4831	11.1844	10.9938	12.1035	12.328	11.449	9.6057	11.582	11.0081	11.7723	10.492	11.7479	12.8481	13.6482	13.3087	13.2094	13.1184	13.2344	13.7486	13.4439	13.1824	13.3989	12.8211	12.8493
acdh-9	8.345	8.85119	6.80457	7.80329	9.55383	8.34054	8.6105	9.05864	8.14473	9.0514	7.64284	9.48745	8.37723	8.94604	8.08087	8.63833	9.11592	9.517	11.5868	8.95976	7.56749	11.0736	9.21531	7.67638
acer-1	13.5604	14.4515	14.671	14.4537	14.7274	14.1696	13.8485	14.4241	14.6076	14.4559	14.5342	14.1625	14.7802	13.9354	14.655	14.6889	14.6908	14.8132	15.0673	14.3909	14.0221	14.6649	14.3012	14.2315
acl-1	7.56517	8.52911	8.97811	8.32675	8.11924	7.41951	7.79423	7.71648	7.82929	7.889	7.24024	9.14213	7.66341	7.67637	7.84998	7.87511	8.69781	9.36032	8.0778	8.45286	10.1478	8.85655	7.62363	8.20134
acl-14	10.0765	8.44737	7.31439	9.62282	7.82226	9.34933	8.07465	10.523	10.0051	9.59489	9.16937	9.65964	8.50062	7.62831	10.8125	7.70783	9.94381	10.0869	10.5078	8.92172	11.3029	11.1257	8.12804	7.01622
acl-9	8.07534	7.28032	8.10693	7.69723	10.2124	9.4337	7.95935	9.84946	8.56895	6.66438	8.46572	7.95665	10.4434	7.48368	7.58886	8.5352	8.50353	8.27691	6.72622	7.49384	9.05618	10.4329	9.47851	7.74645
acly-1	13.0618	13.2251	11.8796	13.1899	13.6019	12.2885	12.5183	12.2461	12.3792	13.0109	12.9869	13.3736	13.4737	12.2935	13.7368	13.5695	12.4615	14.1666	14.6466	14.4263	14.2303	13.7385	12.7428	12.4824
acly-2	7.79412	7.7491	7.90189	7.03333	8.46821	7.74387	8.77306	9.38805	7.0799	9.1977	7.58767	8.78186	8.24861	8.53221	9.33984	7.59844	8.33225	10.7272	12.73	12.4086	11.6742	9.17556	8.2221	8.70888
aco-2	14.1122	14.8889	14.8432	14.7085	15.1406	14.541	12.999	14.9346	14.6492	14.7354	14.6944	14.7009	15.3756	15.5587	15.5932	15.2213	15.4319	15.7508	15.7984	15.5831	15.6415	15.5378	15.3825	14.9022
acs-1	7.68651	8.72644	8.50232	10.018	7.49908	8.0764	7.12995	7.83464	9.89974	7.83108	8.56048	7.69012	7.58295	7.57268	7.6032	9.26593	8.32517	8.7898	11.1494	9.55188	9.81587	8.82061	8.40944	7.7329
acs-11	8.74831	8.13251	9.19791	9.70882	7.78173	8.5939	8.47453	9.30272	8.1531	9.38742	8.58715	9.79802	7.91343	11.3175	9.8298	10.0816	11.1066	10.2321	11.0495	11.8376	8.54662	9.58261	10.3924	8.5789
acs-13	12.3758	13.0934	12.1853	12.4431	11.269	10.9627	8.48027	13.0609	10.9027	12.1056	12.064	12.8219	12.2546	13.757	12.9019	12.7854	12.8079	12.8564	13.6363	13.1224	13.7005	12.2748	12.5799	11.8932
acs-19	9.80656	10.5371	7.12604	10.0469	7.68927	9.54657	8.76994	9.32908	8.25875	9.05906	9.16376	10.0007	10.0794	9.50748	11.3629	10.2033	10.6479	12.2178	13.17	12.6572	12.5699	11.5532	9.68668	8.92572
acs-4	13.5383	13.9712	14.0214	13.7266	13.4921	12.4537	13.2084	13.6822	13.7614	13.9599	13.9398	14.2332	15.4026	14.8814	15.0239	15.1315	15.8344	15.0663	15.0709	15.1824	16.4295	15.046	14.7211	14.7738
act-2	18.3656	18.2427	18.0345	18.4179	18.1603	17.7137	18.0524	18.1159	18.3492	18.3186	18.2902	18.4177	19.1536	19.2978	18.7467	19.2192	19.6019	19.0868	19.4878	19.3053	19.5608	19.5613	18.9175	18.9647
adah-1	11.9945	9.66228	8.46965	6.94809	8.47533	7.91947	8.28051	9.7033	7.72197	8.95442	7.2705	11.127	9.6134	9.68155	9.2831	13.0199	7.89692	12.7753	13.1341	12.7127	8.11818	10.8605	10.2234	9.98466
adh-1	8.16742	8.06272	8.28635	8.30217	9.3371	6.91663	8.50856	7.90469	9.04416	8.42504	8.57698	8.0099	8.1496	7.86076	8.24966	8.37359	11.0628	11.561	12.0414	11.9289	11.291	8.74916	8.62871	7.62569
adh-5	11.7691	12.0884	12.5109	13.1896	12.9198	12.2914	12.4452	10.7696	11.4481	12.502	12.559	12.8461	13.2457	12.682	12.8732	13.1295	12.9236	13.8114	14.6058	13.7335	14.2516	13.4287	12.8899	12.9991
adr-1	9.03004	8.22521	9.04217	6.79077	7.71437	7.98757	8.63623	9.61401	7.41369	7.66825	8.63279	9.54446	10.0787	7.79333	8.84301	7.49445	10.4985	10.7024	9.54881	8.98836	10.2948	8.32535	10.0659	7.6454
adsl-1	12.0477	9.14498	8.02691	12.4888	11.5802	8.63144	9.6109	8.55428	9.99593	11.0571	10.9903	11.0863	11.676	10.6572	12.6774	11.5571	10.0673	12.7445	13.7445	12.8597	12.5405	12.8976	11.8143	10.3047
adss-1	14.0731	13.5214	12.5444	13.6671	13.9228	13.8953	13.7953	10.2543	13.5281	13.8018	13.79	13.7784	14.6159	13.7113	14.4499	14.9962	14.0106	15.0798	15.034	14.6509	14.4658	14.435	14.4583	14.4242
aex-6	9.85746	10.1951	9.55598	9.25954	10.4753	8.8198	9.61796	7.90342	9.12976	10.1143	9.36445	8.47603	9.3031	7.36762	6.93175	8.14043	7.87162	8.88442	7.90152	8.39748	8.21939	8.22593	9.34609	8.71083
agef-1	7.70054	9.1525	7.35904	7.81045	7.85197	7.95784	7.67723	8.40966	7.43054	8.00853	7.17345	8.21934	9.68224	7.63316	10.5366	8.96964	9.24524	8.03048	11.0937	8.16605	7.26457	10.9102	9.27651	9.03034
agl-1	8.63169	9.22217	9.89569	10.6035	10.4163	7.6585	8.56956	8.30401	9.14054	8.83751	9.60869	9.83254	7.95072	11.1287	8.48932	10.2536	7.91508	11.5547	12.5973	11.8986	11.6092	11.5338	9.5248	9.02409
ain-2	8.29725	7.77227	11.8896	8.29744	8.05657	8.70836	7.92968	8.47399	7.43423	9.7375	8.95625	8.7285	11.4674	8.36689	11.7145	10.5467	12.3875	11.8883	10.3042	9.50738	8.47991	11.0431	10.1311	9.557
aipl-1	9.08793	8.01743	9.34208	11.0519	10.9698	7.91662	8.71284	8.86968	8.97945	9.97899	9.63012	9.10678	9.39713	10.8805	10.5136	10.6972	10.3088	12.4905	12.6401	12.682	12.8804	12.3525	9.39724	10.2437
aka-1	8.69563	7.93106	8.36421	8.21285	8.41871	7.89626	8.86196	7.34361	8.04199	8.04591	8.05307	8.76628	8.36094	8.49318	9.50185	10.4808	7.45305	8.67623	9.0265	8.21283	7.51021	11.1281	9.67142	9.22355
akt-1	8.51298	10.8651	8.56456	8.30698	8.27411	8.25421	8.00345	8.7273	8.20734	9.81304	9.37875	9.01838	7.68928	9.73371	7.77058	7.64124	8.50422	8.90623	10.0676	10.1381	11.2757	10.4727	8.07928	8.05493
aldo-1	15.1052	15.4797	14.9005	15.1171	15.355	14.5936	15.4115	12.8951	15.2044	15.1007	15.3774	15.1865	15.8649	15.7497	15.6741	15.5829	15.7851	15.818	15.9037	15.8432	15.3	15.9451	15.4155	15.4647
alg-1	7.61175	9.63197	9.99505	9.98345	8.86859	9.9985	9.84014	9.33326	9.00643	9.99936	8.95349	9.75814	10.4806	9.27783	10.0521	9.99175	11.2359	9.72887	10.3837	10.716	11.5986	11.2891	10.004	9.19436
alg-2	8.20674	8.98361	8.21175	8.67938	6.80751	9.21786	8.18778	6.756	8.32482	9.21408	9.00992	9.51674	8.03991	7.45041	9.08185	8.84901	8.12621	8.36918	8.89732	7.79841	9.27226	9.55361	9.8404	9.35639
algn-11	8.56857	8.58139	8.42641	8.83287	6.53519	9.64433	8.82497	8.43769	8.11221	7.62025	6.8775	7.39949	10.0759	10.7013	8.67968	8.02222	10.4397	8.11504	8.42981	7.77993	8.20254	8.69342	9.8466	9.76359
algn-13	8.30618	7.35336	8.02644	7.32595	7.65546	8.46363	8.77778	8.3532	7.66456	7.70066	7.74856	7.8073	10.6846	8.60348	7.00514	9.31878	10.3372	9.93177	8.56974	9.21692	7.63633	10.6774	8.35933	8.58422
[truncated: 1,540 more rows]
