# Supplementary material for: Single-Cell Proteomics Decodes the Cellular Response to Lysosomal Storage in C. elegans Coelomocytes
Source: Int J Mol Sci. 2026 May 8;27(10):4197. doi: 10.3390/ijms27104197 (PMC13207671; doi:10.3390/ijms27104197)
Supplement: Supplementary file 1 [file ijms-27-04197-s001.zip › Supplementary_Table_S2_DEPs.xlsx]

## Sheet: Differential_Expression_Protein
Table S2. Comprehensive list of differential expression proteins (DEPs) under lysosomal storage. The table details the statistical comparison between lysosomal storage and wild-type coelomocytes. Significant DEPs were identified using FDR < 0.05 and a fold change > 1.5 (or < 0.67).
Protein_ID	Log2_Fold_Change	P_value	FDR_q_value	Mean_Log2_Wild type	Mean_Log2_Lysosomal storage	Significance	-log10_q_value
CELE_F10D2.10	4.50386	6.02312e-13	1.24095e-09	8.31119	12.815	Up in Lysosomal storage	8.90624
CELE_F35E12.10	3.50801	1.19151e-12	1.24095e-09	14.5889	18.0969	Up in Lysosomal storage	8.90624
CELE_R12E2.13	1.39894	6.04624e-12	4.19811e-09	11.6933	13.0923	Up in Lysosomal storage	8.37695
CELE_Y94H6A.10	2.6499	2.91878e-11	1.51995e-08	11.7008	14.3507	Up in Lysosomal storage	7.81817
phy-2	2.24252	6.01771e-11	2.27201e-08	13.5302	15.7727	Up in Lysosomal storage	7.64359
CELE_F52E4.5	4.15326	6.54443e-11	2.27201e-08	8.35566	12.5089	Up in Lysosomal storage	7.64359
numr-2	4.29671	8.80656e-11	2.62058e-08	8.75805	13.0548	Up in Lysosomal storage	7.5816
eif-6	1.2695	1.13131e-10	2.70449e-08	12.2089	13.4784	Up in Lysosomal storage	7.56792
ccg-1	2.23581	1.16853e-10	2.70449e-08	12.591	14.8268	Up in Lysosomal storage	7.56792
npp-25	1.42312	1.96291e-10	4.08875e-08	11.6356	13.0588	Up in Lysosomal storage	7.38841
hsp-16.1	2.78281	2.82982e-10	4.80737e-08	14.0982	16.881	Up in Lysosomal storage	7.31809
lec-1	1.47977	3.1182e-10	4.80737e-08	15.5067	16.9865	Up in Lysosomal storage	7.31809
gst-9	3.15489	3.39497e-10	4.80737e-08	7.88385	11.0387	Up in Lysosomal storage	7.31809
F37C4.5	2.3313	3.66723e-10	4.80737e-08	15.6607	17.992	Up in Lysosomal storage	7.31809
CELE_F47B8.2	2.76822	3.68591e-10	4.80737e-08	7.80382	10.572	Up in Lysosomal storage	7.31809
hsp-4	0.970427	3.69265e-10	4.80737e-08	17.214	18.1844	Up in Lysosomal storage	7.31809
CELE_E02D9.1	1.85982	4.11627e-10	5.04364e-08	10.4492	12.3091	Up in Lysosomal storage	7.29726
CELE_F56C4.4	2.99858	6.58317e-10	7.61819e-08	8.03061	11.0292	Up in Lysosomal storage	7.11815
hsp-16.41	4.82508	7.47115e-10	8.07289e-08	8.7596	13.5847	Up in Lysosomal storage	7.09297
pdi-3	1.19461	7.75122e-10	8.07289e-08	16.8936	18.0882	Up in Lysosomal storage	7.09297
rab-8	1.03359	1.06144e-09	1.05285e-07	14.4309	15.4645	Up in Lysosomal storage	6.97763
cand-1	1.95454	1.56726e-09	1.47006e-07	13.3571	15.3116	Up in Lysosomal storage	6.83267
act-2	1.03538	1.63796e-09	1.47006e-07	18.2066	19.242	Up in Lysosomal storage	6.83267
scm-1	1.87471	1.95564e-09	1.47006e-07	11.8639	13.7386	Up in Lysosomal storage	6.83267
gbf-1	3.07197	2.04584e-09	1.47006e-07	9.25327	12.3252	Up in Lysosomal storage	6.83267
hsp-16.48	3.0305	2.05523e-09	1.47006e-07	13.5894	16.6199	Up in Lysosomal storage	6.83267
CELE_F01F1.15	1.94867	2.06378e-09	1.47006e-07	11.0728	13.0214	Up in Lysosomal storage	6.83267
C29E4.10	3.1859	2.09074e-09	1.47006e-07	8.25189	11.4378	Up in Lysosomal storage	6.83267
garr-1	1.67407	2.09167e-09	1.47006e-07	8.13604	9.81011	Up in Lysosomal storage	6.83267
faxc-1	4.23382	2.25506e-09	1.47006e-07	8.51495	12.7488	Up in Lysosomal storage	6.83267
hsp-16.2	3.36114	2.26458e-09	1.47006e-07	11.8193	15.1805	Up in Lysosomal storage	6.83267
ipmk-1	2.67629	2.31805e-09	1.47006e-07	8.02873	10.705	Up in Lysosomal storage	6.83267
pgp-6	2.73084	2.34108e-09	1.47006e-07	8.74542	11.4763	Up in Lysosomal storage	6.83267
nex-2	3.99199	2.39952e-09	1.47006e-07	8.69627	12.6883	Up in Lysosomal storage	6.83267
cpl-1	2.39411	2.57507e-09	1.52855e-07	15.0095	17.4036	Up in Lysosomal storage	6.81572
dhs-12	1.10429	2.70255e-09	1.52855e-07	13.8717	14.976	Up in Lysosomal storage	6.81572
pdi-6	1.03933	2.71514e-09	1.52855e-07	14.8841	15.9235	Up in Lysosomal storage	6.81572
uba-1	1.25102	3.31669e-09	1.81807e-07	15.1273	16.3783	Up in Lysosomal storage	6.74039
vsra-1	7.93719	3.43607e-09	1.83521e-07	9.58331	17.5205	Up in Lysosomal storage	6.73631
ubxn-3	2.77563	3.58317e-09	1.86594e-07	8.51538	11.291	Up in Lysosomal storage	6.7291
rab-10	2.86759	4.81612e-09	2.44682e-07	9.17789	12.0455	Up in Lysosomal storage	6.6114
fkb-1	1.36354	4.98721e-09	2.47342e-07	15.0425	16.406	Up in Lysosomal storage	6.6067
F08B12.4	1.34542	6.10053e-09	2.95521e-07	17.7539	19.0994	Up in Lysosomal storage	6.52941
fubl-1	3.39813	7.77785e-09	3.61241e-07	9.13596	12.5341	Up in Lysosomal storage	6.4422
hars-1	1.09306	7.80406e-09	3.61241e-07	13.3808	14.4738	Up in Lysosomal storage	6.4422
CELE_D2045.9	2.88276	8.35296e-09	3.78244e-07	8.87375	11.7565	Up in Lysosomal storage	6.42223
pdi-2	1.0275	1.12147e-08	4.97026e-07	17.4504	18.4779	Up in Lysosomal storage	6.30362
CELE_R166.2	3.30318	1.25269e-08	5.43615e-07	8.73097	12.0342	Up in Lysosomal storage	6.26471
plp-1	0.90043	1.4107e-08	5.99691e-07	15.0546	15.9551	Up in Lysosomal storage	6.22207
dpy-18	1.46716	1.70262e-08	7.09312e-07	13.532	14.9991	Up in Lysosomal storage	6.14916
tppp-1	2.95399	1.82929e-08	7.47139e-07	9.16044	12.1144	Up in Lysosomal storage	6.1266
CELE_F20D6.11	3.93474	1.8903e-08	7.57211e-07	8.6988	12.6335	Up in Lysosomal storage	6.12078
sec-11	0.941498	2.10137e-08	8.25878e-07	13.8706	14.8121	Up in Lysosomal storage	6.08308
F42H10.3	3.75741	2.47379e-08	9.27727e-07	8.11477	11.8722	Up in Lysosomal storage	6.03258
tbb-6	4.00372	2.48668e-08	9.27727e-07	8.49622	12.4999	Up in Lysosomal storage	6.03258
dhc-1	2.88804	2.49413e-08	9.27727e-07	11.8935	14.7816	Up in Lysosomal storage	6.03258
rpt-3	1.14889	2.8547e-08	1.04322e-06	12.7847	13.9336	Up in Lysosomal storage	5.98163
sek-1	2.81865	3.13872e-08	1.12723e-06	8.19245	11.0111	Up in Lysosomal storage	5.94799
cdr-4	3.18264	3.41842e-08	1.20688e-06	9.65586	12.8385	Up in Lysosomal storage	5.91834
nra-2	1.04143	3.66585e-08	1.27266e-06	12.0432	13.0847	Up in Lysosomal storage	5.89529
CELE_ZC247.1	3.57826	3.9031e-08	1.33281e-06	8.64693	12.2252	Up in Lysosomal storage	5.87523
CELE_W01B11.6	3.11265	4.10249e-08	1.3783e-06	8.22043	11.3331	Up in Lysosomal storage	5.86066
unc-108	0.898328	4.24752e-08	1.40438e-06	13.782	14.6803	Up in Lysosomal storage	5.85252
pho-14	2.95655	4.66576e-08	1.50543e-06	7.65428	10.6108	Up in Lysosomal storage	5.82234
CELE_Y32F6A.5	1.07613	4.69768e-08	1.50543e-06	14.5565	15.6326	Up in Lysosomal storage	5.82234
ggtb-1	2.27892	4.87114e-08	1.53736e-06	8.65645	10.9354	Up in Lysosomal storage	5.81322
pals-26	4.63025	5.1394e-08	1.59782e-06	7.98483	12.6151	Up in Lysosomal storage	5.79647
C49C8.5	-3.80395	5.7554e-08	1.76301e-06	12.5867	8.78278	Down in Lysosomal storage	5.75374
dpf-3	2.63232	5.99302e-08	1.76639e-06	9.76242	12.3947	Up in Lysosomal storage	5.75291
ostb-1	0.79481	6.04576e-08	1.76639e-06	15.3389	16.1337	Up in Lysosomal storage	5.75291
Y37D8A.2	1.39236	6.10375e-08	1.76639e-06	15.816	17.2083	Up in Lysosomal storage	5.75291
gst-24	4.89517	6.10561e-08	1.76639e-06	9.93652	14.8317	Up in Lysosomal storage	5.75291
CELE_Y54F10BM.12	2.31981	6.35024e-08	1.81199e-06	7.63478	9.95459	Up in Lysosomal storage	5.74184
CELE_F45F2.9	2.25084	6.52746e-08	1.81487e-06	7.93794	10.1888	Up in Lysosomal storage	5.74116
acs-4	1.54799	6.53456e-08	1.81487e-06	13.6657	15.2137	Up in Lysosomal storage	5.74116
ckb-2	3.15633	7.29621e-08	1.99974e-06	8.81144	11.9678	Up in Lysosomal storage	5.69903
pas-2	1.97672	7.97064e-08	2.15621e-06	8.51046	10.4872	Up in Lysosomal storage	5.66631
CELE_H40L08.1	2.76893	8.14776e-08	2.17587e-06	8.14615	10.9151	Up in Lysosomal storage	5.66237
tag-225	2.74331	9.70603e-08	2.5592e-06	10.4656	13.2089	Up in Lysosomal storage	5.5919
pas-1	0.989196	1.07942e-07	2.81055e-06	13.4926	14.4818	Up in Lysosomal storage	5.55121
maph-1.1	0.885132	1.15023e-07	2.95795e-06	13.4869	14.372	Up in Lysosomal storage	5.52901
uggt-1	0.802352	1.18588e-07	3.01243e-06	14.9179	15.7203	Up in Lysosomal storage	5.52108
plst-1	2.53178	1.21843e-07	3.05783e-06	8.53822	11.07	Up in Lysosomal storage	5.51459
spcs-3	1.1681	1.28479e-07	3.18599e-06	13.9661	15.1342	Up in Lysosomal storage	5.49676
gst-1	2.13087	1.37848e-07	3.37808e-06	13.0038	15.1347	Up in Lysosomal storage	5.47133
rack-1	0.946606	1.45926e-07	3.53445e-06	15.509	16.4556	Up in Lysosomal storage	5.45168
stt-3	0.822909	1.5208e-07	3.64118e-06	14.0663	14.8892	Up in Lysosomal storage	5.43876
prp-8	2.74064	1.59557e-07	3.77679e-06	8.0903	10.8309	Up in Lysosomal storage	5.42288
arx-3	1.97565	1.74727e-07	4.08939e-06	9.80699	11.7826	Up in Lysosomal storage	5.38834
F22B5.10	2.21343	1.79564e-07	4.12026e-06	8.7516	10.965	Up in Lysosomal storage	5.38508
istr-1	4.58145	1.81374e-07	4.12026e-06	12.0073	16.5888	Up in Lysosomal storage	5.38508
spcs-2	1.2318	1.8198e-07	4.12026e-06	13.1763	14.4081	Up in Lysosomal storage	5.38508
art-1	1.22757	2.08016e-07	4.61219e-06	12.0134	13.241	Up in Lysosomal storage	5.33609
dif-1	2.92807	2.08135e-07	4.61219e-06	8.78339	11.7115	Up in Lysosomal storage	5.33609
rmd-2	0.946415	2.13327e-07	4.65091e-06	15.7739	16.7204	Up in Lysosomal storage	5.33246
dad-1	1.06424	2.14348e-07	4.65091e-06	12.4204	13.4847	Up in Lysosomal storage	5.33246
rpn-5	1.23515	2.19967e-07	4.72362e-06	13.2503	14.4854	Up in Lysosomal storage	5.32573
icl-1	1.62351	2.23564e-07	4.75187e-06	15.706	17.3295	Up in Lysosomal storage	5.32314
sars-1	1.05724	2.3144e-07	4.82378e-06	13.6272	14.6844	Up in Lysosomal storage	5.31661
F38B2.4	3.70339	2.34535e-07	4.82378e-06	8.63773	12.3411	Up in Lysosomal storage	5.31661
gcs-1	2.76795	2.36185e-07	4.82378e-06	9.2011	11.969	Up in Lysosomal storage	5.31661
spg-7	3.65952	2.3621e-07	4.82378e-06	8.81036	12.4699	Up in Lysosomal storage	5.31661
lbp-5	3.00646	2.47356e-07	5.00235e-06	9.77037	12.7768	Up in Lysosomal storage	5.30083
hsp-3	0.678744	2.50623e-07	5.0197e-06	17.4147	18.0935	Up in Lysosomal storage	5.29932
tpp-2	2.33766	2.71009e-07	5.3763e-06	12.3327	14.6703	Up in Lysosomal storage	5.26952
W09H1.5	2.63081	2.74346e-07	5.39116e-06	8.56527	11.1961	Up in Lysosomal storage	5.26832
eel-1	2.21338	2.83176e-07	5.51267e-06	12.0909	14.3043	Up in Lysosomal storage	5.25864
CELE_T24H7.2	1.32265	2.96146e-07	5.71179e-06	13.8353	15.158	Up in Lysosomal storage	5.24323
dss-1	1.01014	3.75811e-07	7.18178e-06	11.6585	12.6686	Up in Lysosomal storage	5.14377
scrm-4	2.69145	3.86179e-07	7.31283e-06	7.8539	10.5453	Up in Lysosomal storage	5.13591
iffb-1	1.52402	3.92307e-07	7.36193e-06	11.5598	13.0838	Up in Lysosomal storage	5.13301
C05D11.1	1.49755	3.96595e-07	7.37596e-06	12.5523	14.0498	Up in Lysosomal storage	5.13218
C14B9.2	2.07018	4.07829e-07	7.51777e-06	11.4684	13.5386	Up in Lysosomal storage	5.12391
rab-5	0.639623	4.39406e-07	8.01542e-06	14.6719	15.3115	Up in Lysosomal storage	5.09607
CELE_T06D8.9	2.01809	4.42522e-07	8.01542e-06	8.25442	10.2725	Up in Lysosomal storage	5.09607
dpm-1	1.22427	5.18734e-07	9.31485e-06	12.5225	13.7468	Up in Lysosomal storage	5.03082
skr-3	3.20139	5.38497e-07	9.58708e-06	9.10565	12.307	Up in Lysosomal storage	5.01831
sbds-1	2.527	5.58073e-07	9.7866e-06	8.40487	10.9319	Up in Lysosomal storage	5.00937
ral-1	1.82533	5.62741e-07	9.7866e-06	11.0438	12.8691	Up in Lysosomal storage	5.00937
CELE_Y39A3CL.4	2.36908	5.63799e-07	9.7866e-06	10.8401	13.2092	Up in Lysosomal storage	5.00937
CELE_F56A8.3	2.57401	5.84898e-07	1.00689e-05	9.62169	12.1957	Up in Lysosomal storage	4.99702
ile-2	2.47203	6.16302e-07	1.05218e-05	9.68304	12.1551	Up in Lysosomal storage	4.97791
eef-2	0.82719	6.21309e-07	1.05218e-05	18.3212	19.1484	Up in Lysosomal storage	4.97791
tat-5	3.15869	6.27366e-07	1.05387e-05	8.25453	11.4132	Up in Lysosomal storage	4.97721
crt-1	0.603725	6.46507e-07	1.07734e-05	17.3708	17.9745	Up in Lysosomal storage	4.96765
djr-1.2	2.24108	6.65464e-07	1.09429e-05	11.5801	13.8212	Up in Lysosomal storage	4.96087
CELE_ZK1098.11	1.0477	6.67187e-07	1.09429e-05	10.5506	11.5983	Up in Lysosomal storage	4.96087
C01A2.4	3.2318	6.93015e-07	1.12164e-05	9.16848	12.4003	Up in Lysosomal storage	4.95015
dbn-1	2.3504	6.9463e-07	1.12164e-05	8.92041	11.2708	Up in Lysosomal storage	4.95015
CELE_T24H7.9	1.05254	7.05676e-07	1.13071e-05	12.7211	13.7736	Up in Lysosomal storage	4.94665
vha-12	0.726742	7.20903e-07	1.14411e-05	15.7365	16.4632	Up in Lysosomal storage	4.94153
glrx-10	1.3809	7.25022e-07	1.14411e-05	12.2799	13.6608	Up in Lysosomal storage	4.94153
ZK353.9	2.98193	7.50869e-07	1.16791e-05	8.27976	11.2617	Up in Lysosomal storage	4.93259
gpdh-2	1.4181	7.52749e-07	1.16791e-05	12.8434	14.2615	Up in Lysosomal storage	4.93259
map-2	3.17666	7.56929e-07	1.16791e-05	10.4404	13.6171	Up in Lysosomal storage	4.93259
prdx-6	2.57953	8.00322e-07	1.22579e-05	9.16576	11.7453	Up in Lysosomal storage	4.91158
Y106G6E.4	1.37076	8.06352e-07	1.22601e-05	8.67348	10.0442	Up in Lysosomal storage	4.91151
CELE_F25H2.4	0.954482	8.2241e-07	1.24136e-05	11.8961	12.8506	Up in Lysosomal storage	4.9061
rpn-7	0.937718	8.64731e-07	1.29585e-05	13.2843	14.222	Up in Lysosomal storage	4.88744
pam-1	1.03671	9.1265e-07	1.35789e-05	14.7566	15.7933	Up in Lysosomal storage	4.86713
ckb-4	1.66249	9.25663e-07	1.36749e-05	7.89644	9.55893	Up in Lysosomal storage	4.86408
vha-13	0.607834	9.8336e-07	1.44249e-05	16.4794	17.0872	Up in Lysosomal storage	4.84089
eif-3.I	1.0473	1.14973e-06	1.67474e-05	12.4418	13.4891	Up in Lysosomal storage	4.77605
selt-1.1	2.59838	1.22275e-06	1.75475e-05	9.00065	11.599	Up in Lysosomal storage	4.75578
CELE_F35C12.7	2.87823	1.22424e-06	1.75475e-05	9.74467	12.6229	Up in Lysosomal storage	4.75578
CELE_T28F4.5	1.7042	1.22993e-06	1.75475e-05	10.6264	12.3306	Up in Lysosomal storage	4.75578
abcf-1	1.13953	1.24687e-06	1.76682e-05	13.0232	14.1627	Up in Lysosomal storage	4.75281
dnj-2	2.48792	1.2686e-06	1.78546e-05	8.35381	10.8417	Up in Lysosomal storage	4.74825
cul-1	2.67434	1.28635e-06	1.79831e-05	8.61828	11.2926	Up in Lysosomal storage	4.74514
djr-1.1	1.47735	1.30638e-06	1.80521e-05	11.8204	13.2977	Up in Lysosomal storage	4.74347
rpl-38	0.715722	1.30863e-06	1.80521e-05	14.3827	15.0984	Up in Lysosomal storage	4.74347
dpf-4	2.53308	1.33286e-06	1.82655e-05	9.83617	12.3692	Up in Lysosomal storage	4.73837
rpn-1	1.61235	1.35772e-06	1.84846e-05	12.8744	14.4867	Up in Lysosomal storage	4.73319
tars-1	1.91378	1.3939e-06	1.88538e-05	13.1355	15.0492	Up in Lysosomal storage	4.7246
dnj-7	0.82994	1.42803e-06	1.91052e-05	12.7511	13.581	Up in Lysosomal storage	4.71885
cct-7	0.999652	1.43082e-06	1.91052e-05	13.464	14.4637	Up in Lysosomal storage	4.71885
C44E4.5	1.68576	1.49669e-06	1.9822e-05	8.43965	10.1254	Up in Lysosomal storage	4.70285
W03F9.1	1.96097	1.50354e-06	1.9822e-05	8.5662	10.5272	Up in Lysosomal storage	4.70285
arp-1	0.996113	1.58219e-06	2.07277e-05	12.9158	13.9119	Up in Lysosomal storage	4.68345
gars-1	1.1073	1.65913e-06	2.15998e-05	12.7033	13.8106	Up in Lysosomal storage	4.66555
unc-70	2.5065	1.73518e-06	2.24495e-05	9.33642	11.8429	Up in Lysosomal storage	4.64879
CELE_F36A2.7	1.25031	1.7923e-06	2.30454e-05	12.375	13.6253	Up in Lysosomal storage	4.63742
gcn-1	1.7112	1.92579e-06	2.461e-05	13.8715	15.5827	Up in Lysosomal storage	4.60889
tbca-1	1.61222	1.98002e-06	2.51486e-05	9.06586	10.6781	Up in Lysosomal storage	4.59949
rsp-4	2.66589	2.21625e-06	2.79785e-05	8.01787	10.6838	Up in Lysosomal storage	4.55318
alx-1	1.09439	2.39646e-06	3.00712e-05	14.4692	15.5636	Up in Lysosomal storage	4.52185
dpf-5	2.18732	2.41928e-06	3.01758e-05	10.7048	12.8921	Up in Lysosomal storage	4.52034
fars-1	1.38264	2.47913e-06	3.06302e-05	12.5513	13.934	Up in Lysosomal storage	4.51385
atln-1	1.55385	2.48512e-06	3.06302e-05	12.7598	14.3137	Up in Lysosomal storage	4.51385
hex-1	0.896738	2.5245e-06	3.09325e-05	15.0079	15.9046	Up in Lysosomal storage	4.50958
rpt-2	1.26436	2.55174e-06	3.10834e-05	13.0711	14.3354	Up in Lysosomal storage	4.50747
scav-3	2.12314	2.60507e-06	3.15486e-05	10.7307	12.8539	Up in Lysosomal storage	4.50102
Y92H12BR.3	1.17068	2.8182e-06	3.38163e-05	14.3302	15.5009	Up in Lysosomal storage	4.47087
glrx-5	2.36123	2.82479e-06	3.38163e-05	8.9431	11.3043	Up in Lysosomal storage	4.47087
rps-15a	0.688217	2.95198e-06	3.5137e-05	16.3543	17.0426	Up in Lysosomal storage	4.45423
pbs-5	0.983162	3.12402e-06	3.69735e-05	13.6727	14.6559	Up in Lysosomal storage	4.43211
lec-12	3.16475	3.14605e-06	3.70238e-05	9.73447	12.8992	Up in Lysosomal storage	4.43152
acdh-7	2.08846	3.19494e-06	3.7388e-05	11.1458	13.2343	Up in Lysosomal storage	4.42727
fut-8	2.11125	3.24674e-06	3.77819e-05	8.1842	10.2955	Up in Lysosomal storage	4.42272
ran-1	1.01609	3.34431e-06	3.87011e-05	14.4155	15.4316	Up in Lysosomal storage	4.41228
clec-145	3.20956	3.44506e-06	3.96468e-05	9.58574	12.7953	Up in Lysosomal storage	4.40179
F14F9.5	-2.71025	3.78979e-06	4.33744e-05	11.7085	8.99826	Down in Lysosomal storage	4.36277
lec-4	3.44368	3.90954e-06	4.45004e-05	10.722	14.1657	Up in Lysosomal storage	4.35164
CELE_H03A11.2	1.42756	3.96762e-06	4.4916e-05	12.3792	13.8068	Up in Lysosomal storage	4.3476
cee-1	2.47443	4.03964e-06	4.54842e-05	9.54637	12.0208	Up in Lysosomal storage	4.34214
ccct-1	2.23444	4.23125e-06	4.73855e-05	8.86621	11.1006	Up in Lysosomal storage	4.32435
tag-296	1.83993	4.38279e-06	4.882e-05	9.5208	11.3607	Up in Lysosomal storage	4.3114
raga-1	2.25704	4.41213e-06	4.88855e-05	11.2278	13.4849	Up in Lysosomal storage	4.31082
T19C3.5	0.903285	4.51094e-06	4.97158e-05	14.7271	15.6304	Up in Lysosomal storage	4.30351
vps-28	2.51324	4.60334e-06	5.04671e-05	8.32688	10.8401	Up in Lysosomal storage	4.29699
pyk-1	0.590234	4.6442e-06	5.06486e-05	15.5183	16.1086	Up in Lysosomal storage	4.29543
trap-4	0.424584	4.6948e-06	5.06844e-05	15.0482	15.4728	Not Significant	4.29513
snr-3	2.13905	4.69615e-06	5.06844e-05	9.42325	11.5623	Up in Lysosomal storage	4.29513
aagr-3	0.547332	4.82681e-06	5.16972e-05	15.6076	16.1549	Not Significant	4.28653
CELE_M57.2	2.46943	4.83963e-06	5.16972e-05	11.5888	14.0582	Up in Lysosomal storage	4.28653
fars-3	1.16937	5.07671e-06	5.39204e-05	13.3833	14.5527	Up in Lysosomal storage	4.26825
pbs-2	1.11473	5.09953e-06	5.39204e-05	12.6475	13.7622	Up in Lysosomal storage	4.26825
CELE_F35E12.6	2.14826	5.14383e-06	5.41141e-05	12.3715	14.5198	Up in Lysosomal storage	4.26669
npp-20	1.44071	5.2667e-06	5.51283e-05	11.103	12.5437	Up in Lysosomal storage	4.25863
gpdh-3	2.42631	5.50871e-06	5.70922e-05	9.37899	11.8053	Up in Lysosomal storage	4.24342
dhfr-1	2.4803	5.50913e-06	5.70922e-05	7.91921	10.3995	Up in Lysosomal storage	4.24342
nra-4	1.12512	5.61964e-06	5.76843e-05	14.54	15.6651	Up in Lysosomal storage	4.23894
sem-5	1.90787	5.62165e-06	5.76843e-05	7.9812	9.88907	Up in Lysosomal storage	4.23894
rars-1	1.54491	5.74758e-06	5.84186e-05	11.8505	13.3954	Up in Lysosomal storage	4.23345
4D656	2.68934	5.74931e-06	5.84186e-05	9.72673	12.4161	Up in Lysosomal storage	4.23345
hsp-1	0.816456	5.85495e-06	5.92032e-05	17.4569	18.2733	Up in Lysosomal storage	4.22766
let-60	1.89391	5.93255e-06	5.96981e-05	9.33183	11.2257	Up in Lysosomal storage	4.22404
ftt-2	0.701518	6.0605e-06	6.06924e-05	15.6098	16.3113	Up in Lysosomal storage	4.21687
CELE_Y53G8AR.6	2.20967	6.12063e-06	6.10013e-05	9.64933	11.859	Up in Lysosomal storage	4.21466
nkb-1	3.02425	6.15722e-06	6.10738e-05	9.67441	12.6987	Up in Lysosomal storage	4.21415
CELE_T14G8.3	0.947922	6.25711e-06	6.17704e-05	14.1815	15.1294	Up in Lysosomal storage	4.20922
iars-1	1.22246	6.42678e-06	6.31462e-05	13.9068	15.1292	Up in Lysosomal storage	4.19965
lbp-1	2.54926	6.51622e-06	6.37244e-05	8.84077	11.39	Up in Lysosomal storage	4.19569
mboa-6	2.59861	6.58477e-06	6.40938e-05	9.16528	11.7639	Up in Lysosomal storage	4.19318
gop-3	2.21511	6.68259e-06	6.47434e-05	8.77507	10.9902	Up in Lysosomal storage	4.1888
pab-2	3.36046	6.88418e-06	6.61717e-05	10.4412	13.8017	Up in Lysosomal storage	4.17933
ubc-20	2.20665	6.89355e-06	6.61717e-05	10.1886	12.3953	Up in Lysosomal storage	4.17933
vha-15	0.596098	7.05767e-06	6.74364e-05	14.8147	15.4108	Up in Lysosomal storage	4.17111
aars-2	1.13046	7.17732e-06	6.82665e-05	13.4774	14.6078	Up in Lysosomal storage	4.16579
kars-1	1.16839	7.23829e-06	6.85066e-05	13.9387	15.1071	Up in Lysosomal storage	4.16427
arl-8	2.89016	7.26835e-06	6.85066e-05	10.2917	13.1819	Up in Lysosomal storage	4.16427
stdh-1	2.31738	7.49648e-06	7.03386e-05	8.76623	11.0836	Up in Lysosomal storage	4.15281
CELE_F38A5.2	2.4783	7.54199e-06	7.04483e-05	9.34486	11.8232	Up in Lysosomal storage	4.15213
egal-1	1.65147	7.60989e-06	7.07651e-05	7.72356	9.37503	Up in Lysosomal storage	4.15018
rop-1	1.16469	7.98777e-06	7.3949e-05	13.6349	14.7996	Up in Lysosomal storage	4.13107
CELE_F25B4.8	2.35844	8.32688e-06	7.67473e-05	7.79639	10.1548	Up in Lysosomal storage	4.11494
ucr-11	1.13775	8.66869e-06	7.95457e-05	11.1603	12.2981	Up in Lysosomal storage	4.09938
gsk-3	2.48014	9.39836e-06	8.53415e-05	8.81106	11.2912	Up in Lysosomal storage	4.06884
apb-1	1.16665	9.40363e-06	8.53415e-05	12.5071	13.6737	Up in Lysosomal storage	4.06884
nars-1	1.87164	9.42321e-06	8.53415e-05	12.4798	14.3514	Up in Lysosomal storage	4.06884
eif-1.a	2.67165	9.80927e-06	8.84533e-05	9.32639	11.998	Up in Lysosomal storage	4.05329
glod-4	1.92258	1.02811e-05	9.23082e-05	8.85123	10.7738	Up in Lysosomal storage	4.03476
wars-1	2.51873	1.04907e-05	9.37855e-05	9.97075	12.4895	Up in Lysosomal storage	4.02786
dnc-2	1.4265	1.0563e-05	9.40289e-05	11.3188	12.7453	Up in Lysosomal storage	4.02674
yars-1	1.88687	1.08605e-05	9.62657e-05	12.8847	14.7716	Up in Lysosomal storage	4.01653
CELE_Y54E5A.5	1.97301	1.10208e-05	9.72726e-05	9.28365	11.2567	Up in Lysosomal storage	4.01201
CELE_Y82E9BR.14	1.85391	1.11187e-05	9.77223e-05	9.72544	11.5793	Up in Lysosomal storage	4.01001
tbb-2	0.771974	1.17934e-05	0.000103217	16.2236	16.9956	Up in Lysosomal storage	3.98625
pdi-1	0.482044	1.20263e-05	0.000104815	17.348	17.8301	Not Significant	3.97958
nstp-5	1.93965	1.21893e-05	0.000105566	8.54471	10.4844	Up in Lysosomal storage	3.97647
tba-2	0.736839	1.22139e-05	0.000105566	16.2142	16.951	Up in Lysosomal storage	3.97647
CELE_ZK973.11	1.8102	1.24845e-05	0.00010746	9.22354	11.0337	Up in Lysosomal storage	3.96875
usp-14	1.52091	1.27044e-05	0.000108902	11.4771	12.998	Up in Lysosomal storage	3.96296
nmt-1	0.941298	1.30992e-05	0.000111827	13.2833	14.2246	Up in Lysosomal storage	3.95145
ZK686.3	0.63392	1.31987e-05	0.000112216	13.3213	13.9553	Up in Lysosomal storage	3.94994
C28H8.3	0.852384	1.33871e-05	0.000113355	14.4994	15.3518	Up in Lysosomal storage	3.94556
tac-1	1.97413	1.37606e-05	0.000116046	7.69603	9.67016	Up in Lysosomal storage	3.93537
dcn-1	1.51495	1.40423e-05	0.000117944	8.09422	9.60917	Up in Lysosomal storage	3.92832
cdc-48.2	1.94944	1.41463e-05	0.000118341	11.7512	13.7006	Up in Lysosomal storage	3.92687
rps-9	0.535192	1.42241e-05	0.000118516	17.2586	17.7938	Not Significant	3.92622
srlf-7	2.03371	1.44719e-05	0.000120099	11.5463	13.58	Up in Lysosomal storage	3.92046
lmp-1	0.958903	1.51209e-05	0.000124988	14.5221	15.481	Up in Lysosomal storage	3.90313
ctps-1	2.52665	1.56002e-05	0.000128439	9.94099	12.4676	Up in Lysosomal storage	3.8913
K02F3.2	2.6439	1.59372e-05	0.000130697	9.63298	12.2769	Up in Lysosomal storage	3.88373
tth-1	1.59679	1.66103e-05	0.000135684	13.6166	15.2133	Up in Lysosomal storage	3.86747
pbs-7	0.992084	1.68595e-05	0.000137181	13.0693	14.0614	Up in Lysosomal storage	3.86271
smap-1	0.74409	1.69506e-05	0.000137385	11.8826	12.6267	Up in Lysosomal storage	3.86206
cif-1	1.20913	1.70958e-05	0.000138026	13.4431	14.6522	Up in Lysosomal storage	3.86004
catp-8	1.60484	1.73965e-05	0.000139911	11.5674	13.1722	Up in Lysosomal storage	3.85415
tbc-14	1.87646	1.90437e-05	0.00015257	11.1759	13.0524	Up in Lysosomal storage	3.81653
CELE_Y54F10AR.1	2.20055	1.97161e-05	0.000157351	8.52861	10.7292	Up in Lysosomal storage	3.80313
copg-1	0.748956	1.98935e-05	0.000157369	14.8243	15.5732	Up in Lysosomal storage	3.80308
pbs-1	0.774446	1.99265e-05	0.000157369	13.5189	14.2933	Up in Lysosomal storage	3.80308
usp-4	2.31037	1.9945e-05	0.000157369	8.76433	11.0747	Up in Lysosomal storage	3.80308
cox-7c	2.26535	2.06274e-05	0.000162139	8.99678	11.2621	Up in Lysosomal storage	3.79011
dli-1	3.24632	2.0748e-05	0.000162474	8.59003	11.8364	Up in Lysosomal storage	3.78922
CELE_F44E7.9	2.01616	2.17024e-05	0.000168897	8.99003	11.0062	Up in Lysosomal storage	3.77238
CELE_Y54E2A.4	2.49174	2.17488e-05	0.000168897	8.62293	11.1147	Up in Lysosomal storage	3.77238
mpdu-1	0.713036	2.18115e-05	0.000168897	11.0463	11.7593	Up in Lysosomal storage	3.77238
ula-1	2.01858	2.20307e-05	0.000169526	8.05129	10.0699	Up in Lysosomal storage	3.77076
prmt-1	1.40024	2.20555e-05	0.000169526	11.9596	13.3598	Up in Lysosomal storage	3.77076
sqv-4	1.11216	2.23482e-05	0.000171144	14.0271	15.1393	Up in Lysosomal storage	3.76664
cpr-4	-0.935487	2.24427e-05	0.000171238	17.777	16.8415	Down in Lysosomal storage	3.7664
rpn-12	0.925271	2.26316e-05	0.00017205	12.5377	13.463	Up in Lysosomal storage	3.76435
C27H6.8	2.65671	2.30222e-05	0.000174383	10.9403	13.597	Up in Lysosomal storage	3.7585
rpt-6	0.840047	2.32562e-05	0.000175396	13.8719	14.712	Up in Lysosomal storage	3.75598
CELE_M01F1.4	2.42598	2.33243e-05	0.000175396	9.36051	11.7865	Up in Lysosomal storage	3.75598
tag-196	1.96274	2.41513e-05	0.000180961	8.11747	10.0802	Up in Lysosomal storage	3.74242
F54A3.5	1.28569	2.47958e-05	0.000185125	10.2003	11.486	Up in Lysosomal storage	3.73254
deb-1	-1.92437	2.51096e-05	0.000186797	13.0528	11.1284	Down in Lysosomal storage	3.72863
pbs-3	1.17821	2.5462e-05	0.000188745	12.3601	13.5383	Up in Lysosomal storage	3.72412
ddp-1	1.27922	2.56677e-05	0.000189595	10.7606	12.0398	Up in Lysosomal storage	3.72217
gss-1	1.31794	2.6863e-05	0.000197723	12.1289	13.4469	Up in Lysosomal storage	3.70394
rpl-22	0.539838	2.69659e-05	0.000197781	15.815	16.3548	Not Significant	3.70381
ragc-1	1.54583	2.83856e-05	0.000207464	10.0962	11.6421	Up in Lysosomal storage	3.68306
rps-26	0.553751	2.9133e-05	0.00021169	15.6813	16.2351	Not Significant	3.6743
cyc-2.1	0.692701	2.92548e-05	0.00021169	14.2251	14.9178	Up in Lysosomal storage	3.6743
B0464.9	2.70353	2.92687e-05	0.00021169	7.83035	10.5339	Up in Lysosomal storage	3.6743
atg-7	1.99304	2.94913e-05	0.000212562	8.29372	10.2868	Up in Lysosomal storage	3.67252
clec-67	-0.743713	3.02142e-05	0.000217021	15.5252	14.7815	Down in Lysosomal storage	3.6635
manf-1	2.97304	3.05446e-05	0.000218641	9.67115	12.6442	Up in Lysosomal storage	3.66027
C33F10.14	0.916631	3.10342e-05	0.000221385	12.077	12.9937	Up in Lysosomal storage	3.65485
kdp-1	1.33478	3.14953e-05	0.000223907	10.9069	12.2417	Up in Lysosomal storage	3.64993
cct-6	1.03015	3.22187e-05	0.000228271	13.4219	14.452	Up in Lysosomal storage	3.64155
moma-1	0.983953	3.34769e-05	0.000236381	11.6683	12.6522	Up in Lysosomal storage	3.62639
pho-11	-0.8652	3.38188e-05	0.000237988	15.5066	14.6414	Down in Lysosomal storage	3.62344
rpn-8	1.08413	3.46855e-05	0.000243266	12.5563	13.6404	Up in Lysosomal storage	3.61392
rab-6.2	1.0772	3.51782e-05	0.000245893	11.8336	12.9108	Up in Lysosomal storage	3.60925
daf-41	1.11466	3.5419e-05	0.000246018	13.0025	14.1172	Up in Lysosomal storage	3.60903
algn-5	2.76404	3.54323e-05	0.000246018	10.0912	12.8552	Up in Lysosomal storage	3.60903
spl-3	0.707549	3.66276e-05	0.000253473	12.1	12.8076	Up in Lysosomal storage	3.59607
csn-4	1.97469	3.70108e-05	0.000255276	8.07423	10.0489	Up in Lysosomal storage	3.59299
trpp-3	2.28872	3.73285e-05	0.000256146	9.3318	11.6205	Up in Lysosomal storage	3.59151
otub-1	1.01666	3.73993e-05	0.000256146	10.4192	11.4359	Up in Lysosomal storage	3.59151
har-1	2.04499	3.75058e-05	0.000256146	9.22558	11.2706	Up in Lysosomal storage	3.59151
rps-25	0.558676	3.90346e-05	0.000265716	15.3719	15.9306	Not Significant	3.57558
emb-8	1.7472	4.07885e-05	0.000276751	9.28124	11.0284	Up in Lysosomal storage	3.55791
fce-1	1.27625	4.11973e-05	0.000278617	10.7192	11.9955	Up in Lysosomal storage	3.55499
imb-3	1.00572	4.36686e-05	0.000294375	12.6127	13.6184	Up in Lysosomal storage	3.5311
srr-6	4.15932	4.68314e-05	0.000314001	7.71953	11.8789	Up in Lysosomal storage	3.50307
hipr-1	2.01727	4.68816e-05	0.000314001	10.4526	12.4699	Up in Lysosomal storage	3.50307
acdh-3	1.4463	4.77533e-05	0.000318814	11.4147	12.861	Up in Lysosomal storage	3.49646
srp-6	1.64724	4.86278e-05	0.000322713	8.48481	10.1321	Up in Lysosomal storage	3.49118
vha-14	0.479823	4.87544e-05	0.000322713	13.8043	14.2841	Not Significant	3.49118
clic-1	0.729331	4.88021e-05	0.000322713	13.0276	13.7569	Up in Lysosomal storage	3.49118
abce-1	2.28784	4.90125e-05	0.000323079	10.8432	13.131	Up in Lysosomal storage	3.49069
rpn-3	0.770554	5.08537e-05	0.000334159	14.3546	15.1251	Up in Lysosomal storage	3.47605
odr-8	0.713194	5.21681e-05	0.000341718	12.0786	12.7918	Up in Lysosomal storage	3.46633
ekl-1	1.62471	5.25939e-05	0.000342609	7.70667	9.33138	Up in Lysosomal storage	3.4652
CELE_Y9C9A.16	3.2485	5.27499e-05	0.000342609	8.47561	11.7241	Up in Lysosomal storage	3.4652
vha-11	0.534388	5.28666e-05	0.000342609	14.7299	15.2643	Not Significant	3.4652
cct-3	1.01978	5.29621e-05	0.000342609	13.7836	14.8034	Up in Lysosomal storage	3.4652
CELE_K12C11.1	1.54304	5.38733e-05	0.000347424	12.6833	14.2263	Up in Lysosomal storage	3.45914
pyr-1	2.18474	5.4339e-05	0.000349346	12.533	14.7178	Up in Lysosomal storage	3.45674
got-1.2	1.84462	5.49864e-05	0.00035242	11.7589	13.6036	Up in Lysosomal storage	3.45294
CELE_T16G1.9	2.00999	5.53051e-05	0.000353315	8.79324	10.8032	Up in Lysosomal storage	3.45184
R151.8A	1.68074	5.54651e-05	0.000353315	9.04154	10.7223	Up in Lysosomal storage	3.45184
trpp-4	1.85123	5.63389e-05	0.000357786	8.07026	9.92149	Up in Lysosomal storage	3.44638
CELE_F44E7.4	0.902936	5.7928e-05	0.00036676	13.9234	14.8263	Up in Lysosomal storage	3.43562
ribo-1	0.417412	5.83038e-05	0.000366965	15.8432	16.2606	Not Significant	3.43538
CELE_E01A2.1	1.39972	5.83127e-05	0.000366965	9.28381	10.6835	Up in Lysosomal storage	3.43538
vha-10	0.609967	5.85455e-05	0.00036732	12.3976	13.0076	Up in Lysosomal storage	3.43496
rpt-1	1.38572	5.94115e-05	0.000370358	13.0577	14.4434	Up in Lysosomal storage	3.43138
cas-1	1.72122	5.95004e-05	0.000370358	11.8342	13.5554	Up in Lysosomal storage	3.43138
hsp-25	0.656143	5.95631e-05	0.000370358	11.4295	12.0856	Up in Lysosomal storage	3.43138
vha-9	0.553812	6.07803e-05	0.000375405	13.1979	13.7517	Not Significant	3.4255
CELE_Y41C4A.32	4.24882	6.09714e-05	0.000375405	8.10348	12.3523	Up in Lysosomal storage	3.4255
unc-44	2.34602	6.09988e-05	0.000375405	7.90042	10.2464	Up in Lysosomal storage	3.4255
CELE_D1005.2	2.75298	6.10957e-05	0.000375405	8.16812	10.9211	Up in Lysosomal storage	3.4255
rpn-11	0.741061	6.14157e-05	0.000376262	13.0661	13.8072	Up in Lysosomal storage	3.42451
pas-6	0.900328	6.22259e-05	0.000380107	12.4419	13.3422	Up in Lysosomal storage	3.42009
CELE_F22G12.4	0.710513	6.48509e-05	0.000394984	12.5772	13.2877	Up in Lysosomal storage	3.40342
dars-1	0.998892	6.50978e-05	0.000395332	15.1471	16.146	Up in Lysosomal storage	3.40304
ppm-2	1.16287	6.63822e-05	0.000401654	12.6161	13.7789	Up in Lysosomal storage	3.39615
guk-1	2.54183	6.65246e-05	0.000401654	8.90723	11.4491	Up in Lysosomal storage	3.39615
rme-8	0.808309	6.7634e-05	0.000406558	14.1168	14.9251	Up in Lysosomal storage	3.39088
eat-6	1.38018	6.77271e-05	0.000406558	14.3183	15.6985	Up in Lysosomal storage	3.39088
CELE_ZK105.1	2.32485	7.20791e-05	0.000431439	7.9996	10.3244	Up in Lysosomal storage	3.36508
dyci-1	1.98833	7.2479e-05	0.00043259	9.09327	11.0816	Up in Lysosomal storage	3.36392
Y54F10AM.8	3.09099	7.29934e-05	0.000434415	10.3652	13.4562	Up in Lysosomal storage	3.3621
chil-10	2.39233	7.34874e-05	0.000436109	10.1612	12.5536	Up in Lysosomal storage	3.36041
B0507.2	2.13917	7.70544e-05	0.00045523	11.6117	13.7509	Up in Lysosomal storage	3.34177
ndub-5	1.48972	7.71466e-05	0.00045523	7.88235	9.37207	Up in Lysosomal storage	3.34177
F54C8.7	1.17683	7.88054e-05	0.000463705	11.4696	12.6465	Up in Lysosomal storage	3.33376
CELE_ZK1320.9	2.36595	7.96213e-05	0.000467186	9.52993	11.8959	Up in Lysosomal storage	3.33051
bag-1	1.91714	8.01122e-05	0.000468746	8.72925	10.6464	Up in Lysosomal storage	3.32906
unc-33	2.83599	8.06306e-05	0.000470458	10.5581	13.3941	Up in Lysosomal storage	3.32748
clec-178	2.26132	8.29952e-05	0.000482902	8.59293	10.8542	Up in Lysosomal storage	3.31614
lpd-9	1.78312	8.80361e-05	0.000510805	9.34645	11.1296	Up in Lysosomal storage	3.29174
cct-8	0.919017	8.98453e-05	0.000519855	14.0258	14.9448	Up in Lysosomal storage	3.28412
eef-1B.1	0.678592	9.03235e-05	0.000521174	15.1844	15.863	Up in Lysosomal storage	3.28302
app-1	2.47165	9.07113e-05	0.000521966	8.54458	11.0162	Up in Lysosomal storage	3.28236
CELE_Y48G10A.3	2.07816	9.12007e-05	0.000523336	8.054	10.1322	Up in Lysosomal storage	3.28122
hgrs-1	1.74703	9.38555e-05	0.000533754	10.6024	12.3495	Up in Lysosomal storage	3.27266
nrfl-1	1.79667	9.39598e-05	0.000533754	11.1974	12.994	Up in Lysosomal storage	3.27266
ubxn-1	2.19264	9.39952e-05	0.000533754	9.97156	12.1642	Up in Lysosomal storage	3.27266
epg-3	1.87311	9.40412e-05	0.000533754	10.4233	12.2964	Up in Lysosomal storage	3.27266
misc-1	1.66598	9.45198e-05	0.000534353	11.2085	12.8745	Up in Lysosomal storage	3.27217
ech-1.2	1.76058	9.46597e-05	0.000534353	12.7963	14.5569	Up in Lysosomal storage	3.27217
mccc-1	1.49711	9.83172e-05	0.000553499	10.9036	12.4007	Up in Lysosomal storage	3.25688
sur-5	2.11606	0.000100497	0.000564246	9.83148	11.9475	Up in Lysosomal storage	3.24853
CELE_Y22D7AL.10	0.669072	0.000103581	0.000579999	13.141	13.8101	Up in Lysosomal storage	3.23657
CELE_ZK1307.8	1.12421	0.000104025	0.000580923	13.1953	14.3195	Up in Lysosomal storage	3.23588
T22D1.3	2.18956	0.000104812	0.000583755	9.44971	11.6393	Up in Lysosomal storage	3.23377
F09G8.7	1.7957	0.000106676	0.000592114	8.64483	10.4405	Up in Lysosomal storage	3.22759
B0001.4	2.10644	0.000106882	0.000592114	8.70208	10.8085	Up in Lysosomal storage	3.22759
praf-3	1.66165	0.000107276	0.000592722	9.72211	11.3838	Up in Lysosomal storage	3.22715
CELE_F39B2.3	2.11706	0.00010831	0.000596849	8.9976	11.1147	Up in Lysosomal storage	3.22414
erm-1	2.29849	0.000109958	0.000604332	11.4253	13.7238	Up in Lysosomal storage	3.21872
pars-1	0.774659	0.000111188	0.000609485	13.8085	14.5832	Up in Lysosomal storage	3.21504
erp-44.1	0.575632	0.000111508	0.000609638	13.2103	13.7859	Not Significant	3.21493
ndx-4	1.7942	0.000112217	0.000611907	10.2743	12.0685	Up in Lysosomal storage	3.21331
hach-1	1.81823	0.000115149	0.000626256	10.8433	12.6615	Up in Lysosomal storage	3.20325
aco-2	0.902435	0.000116355	0.000630598	14.579	15.4814	Up in Lysosomal storage	3.20025
C18A11.1	2.08553	0.000116673	0.000630598	8.37649	10.462	Up in Lysosomal storage	3.20025
glp-4	0.817263	0.000116856	0.000630598	13.7827	14.6	Up in Lysosomal storage	3.20025
tag-335	1.43594	0.000118018	0.000635222	13.2492	14.6851	Up in Lysosomal storage	3.19707
sec-31	2.15806	0.00012184	0.000652712	10.5689	12.727	Up in Lysosomal storage	3.18528
exoc-8	1.7914	0.000121894	0.000652712	8.13754	9.92894	Up in Lysosomal storage	3.18528
sca-1	0.846095	0.000124519	0.000662903	14.249	15.0951	Up in Lysosomal storage	3.17855
lem-2	2.37151	0.000124652	0.000662903	8.91069	11.2822	Up in Lysosomal storage	3.17855
unc-57	1.90963	0.000124752	0.000662903	9.3362	11.2458	Up in Lysosomal storage	3.17855
cap-1	1.11623	0.000125567	0.000665535	12.5305	13.6468	Up in Lysosomal storage	3.17683
sds-22	0.814901	0.000127993	0.000675589	12.5578	13.3727	Up in Lysosomal storage	3.17032
eif-2gamma	0.846735	0.000128299	0.000675589	12.8951	13.7418	Up in Lysosomal storage	3.17032
did-2	1.2839	0.000128437	0.000675589	11.7896	13.0735	Up in Lysosomal storage	3.17032
CELE_W08E12.7	0.638585	0.000128898	0.000676307	14.6129	15.2515	Up in Lysosomal storage	3.16986
F59B2.3	2.05174	0.0001303	0.000681946	8.36746	10.4192	Up in Lysosomal storage	3.16625
acdh-10	1.95175	0.000134227	0.00070074	12.2599	14.2117	Up in Lysosomal storage	3.15444
CELE_F33D11.10	0.960298	0.000135418	0.000703431	12.1051	13.0654	Up in Lysosomal storage	3.15278
eif-4a3	0.960298	0.000135418	0.000703431	12.1051	13.0654	Up in Lysosomal storage	3.15278
hsp-110	0.703334	0.000136782	0.000708748	15.6819	16.3852	Up in Lysosomal storage	3.14951
xpo-7	2.36509	0.00013844	0.00071556	8.71489	11.08	Up in Lysosomal storage	3.14535
cri-3	2.17671	0.000138892	0.000716119	8.31945	10.4962	Up in Lysosomal storage	3.14501
cnx-1	1.70517	0.000140394	0.000721121	11.8758	13.581	Up in Lysosomal storage	3.14199
hsp-70	1.01222	0.000140862	0.000721121	13.0319	14.0441	Up in Lysosomal storage	3.14199
rpl-23	0.493373	0.000140901	0.000721121	16.0045	16.4979	Not Significant	3.14199
cdkr-3	1.57333	0.000141418	0.000721995	11.2565	12.8298	Up in Lysosomal storage	3.14147
vacl-14	1.16332	0.000144019	0.000732887	7.62359	8.78691	Up in Lysosomal storage	3.13496
ebp-1	2.09928	0.000144255	0.000732887	11.1806	13.2799	Up in Lysosomal storage	3.13496
eftu-2	2.01134	0.000146939	0.000744708	8.67806	10.6894	Up in Lysosomal storage	3.12801
CELE_Y59A8B.8	2.25575	0.000156205	0.000789747	9.77982	12.0356	Up in Lysosomal storage	3.10251
tep-1	2.50689	0.000160118	0.000804312	10.3077	12.8146	Up in Lysosomal storage	3.09458
qars-1	0.919889	0.00016045	0.000804312	14.1544	15.0743	Up in Lysosomal storage	3.09458
dhs-23	-3.01547	0.000160717	0.000804312	11.0314	8.01595	Down in Lysosomal storage	3.09458
wbp-2	2.07094	0.000160806	0.000804312	8.8126	10.8835	Up in Lysosomal storage	3.09458
tmed-4	0.670239	0.000161017	0.000804312	13.3414	14.0116	Up in Lysosomal storage	3.09458
snap-1	2.42967	0.000161894	0.000806761	11.2849	13.7145	Up in Lysosomal storage	3.09325
C18B2.4	2.39075	0.000163422	0.000812431	11.442	13.8327	Up in Lysosomal storage	3.09021
F26H9.5	2.04549	0.000164816	0.000817407	10.1214	12.1669	Up in Lysosomal storage	3.08756
lbp-3	2.14112	0.000167048	0.000826511	9.31654	11.4577	Up in Lysosomal storage	3.08275
CELE_K07C5.2	2.07169	0.000168435	0.000831	8.06904	10.1407	Up in Lysosomal storage	3.0804
vha-19	2.29702	0.000168753	0.000831	10.7329	13.0299	Up in Lysosomal storage	3.0804
txdc-17	0.926831	0.000169472	0.00083257	13.0656	13.9924	Up in Lysosomal storage	3.07958
tbcb-1	1.95351	0.000170141	0.00083389	7.92635	9.87986	Up in Lysosomal storage	3.07889
rnp-4	2.02483	0.00017364	0.000849041	9.14147	11.1663	Up in Lysosomal storage	3.07107
lmtr-3	0.858311	0.000174639	0.000851926	9.08742	9.94574	Up in Lysosomal storage	3.0696
ubc-13	1.26273	0.000175517	0.000854212	11.453	12.7157	Up in Lysosomal storage	3.06843
rps-23	0.474157	0.000175983	0.00085448	14.6311	15.1053	Not Significant	3.0683
R09H10.3	-0.869237	0.000176613	0.000855545	14.2991	13.4299	Down in Lysosomal storage	3.06776
rpl-15	0.545673	0.000178231	0.000860779	15.4385	15.9842	Not Significant	3.06511
nepr-1	1.55074	0.000178717	0.000860779	7.77238	9.32313	Up in Lysosomal storage	3.06511
rpl-35A	0.702656	0.000178933	0.000860779	14.9437	15.6463	Up in Lysosomal storage	3.06511
cup-2	1.99249	0.000180666	0.000867114	9.90436	11.8968	Up in Lysosomal storage	3.06192
ttr-17	2.02358	0.000181714	0.000870139	9.71482	11.7384	Up in Lysosomal storage	3.06041
dhs-22	1.64294	0.000183236	0.000875413	10.3295	11.9724	Up in Lysosomal storage	3.05779
tram-1	2.69085	0.000183777	0.000875989	9.47215	12.163	Up in Lysosomal storage	3.0575
hsp-60	0.841896	0.000186327	0.000886115	14.8424	15.6843	Up in Lysosomal storage	3.05251
trap-2	0.491911	0.000195817	0.000929129	13.8026	14.2945	Not Significant	3.03192
CELE_F17C11.11	2.25221	0.00019689	0.000932097	8.56308	10.8153	Up in Lysosomal storage	3.03054
ctc-2	1.54225	0.00020088	0.00094883	12.0879	13.6301	Up in Lysosomal storage	3.02281
rpn-9	1.18338	0.000210946	0.000993872	13.0259	14.2093	Up in Lysosomal storage	3.00267
tmed-1	0.944835	0.000211371	0.000993872	10.6989	11.6438	Up in Lysosomal storage	3.00267
fitm-2	1.68141	0.000212061	0.000994871	7.81498	9.49638	Up in Lysosomal storage	3.00223
cdc-48.1	0.430752	0.00021289	0.000996516	15.8399	16.2706	Not Significant	3.00152
eif-2alpha	1.60007	0.000213832	0.000997519	12.1103	13.7104	Up in Lysosomal storage	3.00108
CELE_F15B9.6	2.65119	0.000214062	0.000997519	7.67044	10.3216	Up in Lysosomal storage	3.00108
CELE_F20D1.3	2.19277	0.000215166	0.00100043	8.55711	10.7499	Up in Lysosomal storage	2.99982
vps-29	0.956906	0.000215834	0.00100049	10.6008	11.5577	Up in Lysosomal storage	2.99979
rpl-31	0.550978	0.000216325	0.00100049	15.5348	16.0857	Not Significant	2.99979
CELE_R148.3	2.13973	0.000216621	0.00100049	9.4753	11.615	Up in Lysosomal storage	2.99979
dhs-6	2.24615	0.00021809	0.00100329	10.1579	12.4041	Up in Lysosomal storage	2.99858
uba-5	0.68822	0.000218189	0.00100329	12.4489	13.1371	Up in Lysosomal storage	2.99858
C50D2.7	1.98909	0.000222238	0.00101965	8.89632	10.8854	Up in Lysosomal storage	2.99155
alh-9	1.41686	0.000223322	0.00102237	13.0109	14.4278	Up in Lysosomal storage	2.99039
C37C3.2	2.17016	0.00022539	0.00102734	10.3259	12.4961	Up in Lysosomal storage	2.98829
nstp-4	1.88594	0.000225393	0.00102734	9.72432	11.6103	Up in Lysosomal storage	2.98829
T05G5.5	1.65938	0.000228544	0.00103943	8.66629	10.3257	Up in Lysosomal storage	2.98321
F09B12.3	-1.36835	0.000229994	0.00104374	13.1965	11.8282	Down in Lysosomal storage	2.98141
tomm-40	2.45335	0.000231794	0.00104962	8.34342	10.7968	Up in Lysosomal storage	2.97897
alh-6	1.97319	0.000234186	0.00105768	11.3424	13.3156	Up in Lysosomal storage	2.97565
cct-1	0.810682	0.000234588	0.00105768	13.6955	14.5062	Up in Lysosomal storage	2.97565
unc-32	0.705876	0.000238249	0.00107186	13.6302	14.3361	Up in Lysosomal storage	2.96986
CELE_Y41D4A.4	1.95388	0.000239928	0.00107575	9.63012	11.584	Up in Lysosomal storage	2.96829
ZK1073.1	0.804924	0.000240145	0.00107575	12.7774	13.5823	Up in Lysosomal storage	2.96829
mlc-5	1.07374	0.000242003	0.00108174	11.1951	12.2689	Up in Lysosomal storage	2.96588
wrk-1	2.21885	0.000242978	0.00108378	9.38177	11.6006	Up in Lysosomal storage	2.96506
spc-1	2.51729	0.000246832	0.00109759	11.0086	13.5258	Up in Lysosomal storage	2.95956
rps-16	0.475005	0.00024713	0.00109759	16.6157	17.0907	Not Significant	2.95956
png-1	1.8528	0.000250007	0.00110801	9.26268	11.1155	Up in Lysosomal storage	2.95546
pkhm-2	1.06036	0.000251118	0.00111057	7.72973	8.79009	Up in Lysosomal storage	2.95445
rpl-30	0.493483	0.000258943	0.00114275	15.5285	16.022	Not Significant	2.94205
uev-1	0.72211	0.00026622	0.00117238	12.9722	13.6943	Up in Lysosomal storage	2.93093
eif-2A	1.52242	0.000268264	0.00117889	11.4322	12.9546	Up in Lysosomal storage	2.92853
arx-1	2.18214	0.000275318	0.00120664	9.10215	11.2843	Up in Lysosomal storage	2.91842
dpy-11	0.928165	0.000275736	0.00120664	11.1486	12.0768	Up in Lysosomal storage	2.91842
chc-1	0.432308	0.000277254	0.00121073	18.6191	19.0514	Not Significant	2.91695
nmrk-1	1.91297	0.000277864	0.00121086	8.19708	10.11	Up in Lysosomal storage	2.91691
CELE_T19E7.6	1.38351	0.000280231	0.00121863	7.79234	9.17584	Up in Lysosomal storage	2.91413
ears-1	1.02535	0.00028278	0.00122316	14.4558	15.4811	Up in Lysosomal storage	2.91252
map-1	1.77625	0.000283465	0.00122316	7.75018	9.52643	Up in Lysosomal storage	2.91252
lonp-1	1.54939	0.000283541	0.00122316	9.03286	10.5822	Up in Lysosomal storage	2.91252
ufl-1	1.00789	0.000283622	0.00122316	10.8413	11.8491	Up in Lysosomal storage	2.91252
sec-22	1.95207	0.000289005	0.0012438	9.01301	10.9651	Up in Lysosomal storage	2.90525
trpp-6	1.24809	0.000292672	0.00125698	8.98195	10.23	Up in Lysosomal storage	2.90067
CELE_F35G12.12	1.94585	0.000302794	0.00129386	9.12818	11.074	Up in Lysosomal storage	2.88811
C02F5.3	2.09159	0.00030341	0.00129386	10.0352	12.1268	Up in Lysosomal storage	2.88811
lst-4	1.13788	0.000303447	0.00129386	12.7002	13.838	Up in Lysosomal storage	2.88811
pas-7	0.776762	0.000303744	0.00129386	12.9181	13.6948	Up in Lysosomal storage	2.88811
dhs-9	1.98345	0.000311267	0.0013232	11.1758	13.1593	Up in Lysosomal storage	2.87837
ebp-2	1.10328	0.000324679	0.00137741	11.6076	12.7109	Up in Lysosomal storage	2.86094
tag-229	1.75596	0.00032708	0.00138477	8.29418	10.0501	Up in Lysosomal storage	2.85862
Y45G12B.2	1.96544	0.000337425	0.00142567	9.03806	11.0035	Up in Lysosomal storage	2.84598
CELE_E04F6.8	2.33348	0.000339562	0.0014318	11.7351	14.0685	Up in Lysosomal storage	2.84412
cox-6A	1.84475	0.000351143	0.00147764	11.4828	13.3276	Up in Lysosomal storage	2.83043
hacl-1	2.04585	0.00035478	0.00148993	11.6124	13.6582	Up in Lysosomal storage	2.82683
arx-2	2.08919	0.000358303	0.0015017	10.6324	12.7216	Up in Lysosomal storage	2.82342
ttc-1	1.87053	0.000360348	0.00150724	8.26118	10.1317	Up in Lysosomal storage	2.82182
cogc-4	2.35273	0.000361796	0.00151026	8.48885	10.8416	Up in Lysosomal storage	2.82095
emc-1	1.52254	0.000363675	0.00151352	10.7266	12.2492	Up in Lysosomal storage	2.82001
adh-5	1.10289	0.000364029	0.00151352	12.2783	13.3812	Up in Lysosomal storage	2.82001
wdfy-2	1.87563	0.000366412	0.00152039	9.93341	11.809	Up in Lysosomal storage	2.81804
CELE_W04C9.2	1.10071	0.000367522	0.00152196	10.0175	11.1182	Up in Lysosomal storage	2.8176
abcf-2	0.711488	0.000369938	0.00152893	13.8242	14.5357	Up in Lysosomal storage	2.81561
ant-1.1	0.693565	0.000371658	0.001533	18.1834	18.8769	Up in Lysosomal storage	2.81446
hpo-29	2.33808	0.000373896	0.00153918	9.90832	12.2464	Up in Lysosomal storage	2.81271
arf-6	1.54338	0.000379376	0.00155866	8.16458	9.70797	Up in Lysosomal storage	2.80725
nuo-1	1.23608	0.000384287	0.00157362	10.7195	11.9555	Up in Lysosomal storage	2.8031
erfa-3	0.569707	0.00038453	0.00157362	13.3028	13.8725	Not Significant	2.8031
vps-2	1.89734	0.000385882	0.00157606	9.50607	11.4034	Up in Lysosomal storage	2.80243
CELE_Y105E8A.2	1.63665	0.000394258	0.00160712	8.76854	10.4052	Up in Lysosomal storage	2.79395
CELE_Y73E7A.1	2.01113	0.000395909	0.0016107	11.9963	14.0074	Up in Lysosomal storage	2.79299
eol-1	3.22624	0.000398611	0.00161633	14.2046	17.4309	Up in Lysosomal storage	2.79147
ntfc-1	1.25275	0.000399102	0.00161633	12.702	13.9547	Up in Lysosomal storage	2.79147
let-70	0.8375	0.000399704	0.00161633	11.8813	12.7188	Up in Lysosomal storage	2.79147
vha-8	0.415229	0.000400396	0.00161633	15.7236	16.1388	Not Significant	2.79147
tmed-10	0.690363	0.000408422	0.00164554	12.9008	13.5912	Up in Lysosomal storage	2.78369
pipp-4p	2.0065	0.000419518	0.00168698	8.83085	10.8373	Up in Lysosomal storage	2.77289
tpi-1	0.98734	0.000428034	0.00171791	15.1985	16.1859	Up in Lysosomal storage	2.765
ego-2	1.7234	0.000432216	0.00173136	10.3061	12.0295	Up in Lysosomal storage	2.76161
cox-6c	0.749277	0.000444721	0.00177803	11.8587	12.608	Up in Lysosomal storage	2.75006
hsb-1	1.42539	0.000450108	0.00179612	8.1593	9.58469	Up in Lysosomal storage	2.74566
sph-1	2.24034	0.000453305	0.0018012	8.52695	10.7673	Up in Lysosomal storage	2.74444
teg-4	0.934378	0.000453477	0.0018012	8.51002	9.4444	Up in Lysosomal storage	2.74444
slc-17.4	1.53245	0.000453975	0.0018012	7.91898	9.45143	Up in Lysosomal storage	2.74444
mce-1	1.95771	0.000455502	0.00180382	10.0561	12.0138	Up in Lysosomal storage	2.74381
top-2	1.97941	0.000460774	0.00182124	9.02942	11.0088	Up in Lysosomal storage	2.73963
tin-13	1.93625	0.000464972	0.00183435	10.3489	12.2851	Up in Lysosomal storage	2.73652
CELE_Y54E10A.6	1.12464	0.000483185	0.0019026	7.85475	8.97939	Up in Lysosomal storage	2.72065
arrd-11	1.58912	0.000486864	0.00191347	7.9849	9.57403	Up in Lysosomal storage	2.71818
strl-1	1.96908	0.000503418	0.00197156	8.20109	10.1702	Up in Lysosomal storage	2.70519
CELE_F57C2.5	0.680737	0.000503539	0.00197156	13.1502	13.831	Up in Lysosomal storage	2.70519
C50F4.16	1.497	0.000506832	0.00197913	9.96511	11.4621	Up in Lysosomal storage	2.70353
bre-1	0.963231	0.000507372	0.00197913	12.154	13.1173	Up in Lysosomal storage	2.70353
itsn-1	0.880701	0.000510314	0.00198689	13.1672	14.0479	Up in Lysosomal storage	2.70183
let-92	0.821303	0.000512503	0.00199169	11.6562	12.4776	Up in Lysosomal storage	2.70078
rpl-29	1.49732	0.000513699	0.00199262	10.4271	11.9244	Up in Lysosomal storage	2.70058
pptr-1	1.17132	0.000515013	0.001994	11.5022	12.6735	Up in Lysosomal storage	2.70027
pbs-6	1.69609	0.000523009	0.00201595	10.5559	12.2519	Up in Lysosomal storage	2.69552
arx-7	1.59153	0.000523329	0.00201595	9.9438	11.5353	Up in Lysosomal storage	2.69552
ascc-1	1.02912	0.000523585	0.00201595	7.78962	8.81874	Up in Lysosomal storage	2.69552
F33H2.3	1.06776	0.000529011	0.00203308	8.61062	9.67838	Up in Lysosomal storage	2.69185
rps-27	0.594917	0.000533374	0.00204426	15.2871	15.882	Up in Lysosomal storage	2.68946
rpn-10	1.67413	0.000533883	0.00204426	10.3193	11.9935	Up in Lysosomal storage	2.68946
szy-2	2.04243	0.000539573	0.00206226	8.90294	10.9454	Up in Lysosomal storage	2.68566
dnj-19	2.04344	0.000547663	0.00208934	10.2438	12.2873	Up in Lysosomal storage	2.67999
CELE_T04A8.7	1.52132	0.000551903	0.00210167	11.8263	13.3476	Up in Lysosomal storage	2.67744
CELE_Y116A8C.3	0.699288	0.000564927	0.00214734	13.6638	14.3631	Up in Lysosomal storage	2.6681
ppm-1.A	0.953306	0.000567475	0.0021531	12.2769	13.2302	Up in Lysosomal storage	2.66694
klc-2	0.828653	0.00057251	0.00216437	13.5563	14.3849	Up in Lysosomal storage	2.66467
D2005.3	1.46119	0.000573146	0.00216437	8.61695	10.0781	Up in Lysosomal storage	2.66467
glrx-3	1.52624	0.000573563	0.00216437	10.833	12.3593	Up in Lysosomal storage	2.66467
mon-2	1.53541	0.000574905	0.00216551	7.80588	9.34129	Up in Lysosomal storage	2.66444
algn-2	1.29114	0.000582736	0.00219105	9.82528	11.1164	Up in Lysosomal storage	2.65935
dpt-1	1.14527	0.000584554	0.00219392	12.0968	13.2421	Up in Lysosomal storage	2.65878
T16G12.1	-2.55093	0.000592499	0.00221974	13.4724	10.9214	Down in Lysosomal storage	2.6537
arx-4	1.62227	0.000597424	0.00223417	11.1543	12.7765	Up in Lysosomal storage	2.65088
gst-39	0.79356	0.000605547	0.00225896	13.5304	14.324	Up in Lysosomal storage	2.64609
ubr-1	1.181	0.000606849	0.00225896	7.73663	8.91764	Up in Lysosomal storage	2.64609
CELE_Y71H2AM.11	0.995117	0.000607415	0.00225896	12.6879	13.683	Up in Lysosomal storage	2.64609
immt-1	1.29941	0.000608925	0.00225896	12.7199	14.0193	Up in Lysosomal storage	2.64609
nuo-5	1.29111	0.000609475	0.00225896	12.8792	14.1703	Up in Lysosomal storage	2.64609
CELE_Y55F3AM.13	1.09433	0.000636861	0.00235627	13.1882	14.2825	Up in Lysosomal storage	2.62777
C05C8.1	0.912316	0.000639679	0.0023625	7.74032	8.65263	Up in Lysosomal storage	2.62663
ubc-14	1.82625	0.00064217	0.00236751	8.5549	10.3812	Up in Lysosomal storage	2.62571
sur-6	1.65485	0.000649015	0.00238851	8.30217	9.95701	Up in Lysosomal storage	2.62187
sdhb-1	1.34735	0.000650205	0.00238867	12.0876	13.4349	Up in Lysosomal storage	2.62184
men-1	1.65724	0.00065856	0.0024151	11.8473	13.5046	Up in Lysosomal storage	2.61706
CELE_W08F4.3	1.58822	0.000661967	0.00242333	9.16881	10.757	Up in Lysosomal storage	2.61559
pdhb-1	0.863399	0.000667281	0.0024385	12.6012	13.4646	Up in Lysosomal storage	2.61288
cey-4	0.716626	0.000676633	0.00246835	11.793	12.5097	Up in Lysosomal storage	2.60759
mdh-1	0.758409	0.000677959	0.00246886	15.3496	16.108	Up in Lysosomal storage	2.6075
aipl-1	1.90167	0.000681214	0.00247335	9.3053	11.207	Up in Lysosomal storage	2.60671
CELE_F09E5.7	1.35313	0.000682202	0.00247335	9.3572	10.7103	Up in Lysosomal storage	2.60671
Y73F4A.1	1.7433	0.000682754	0.00247335	10.2291	11.9724	Up in Lysosomal storage	2.60671
cdr-3	-1.32666	0.00068433	0.00247476	9.26711	7.94046	Down in Lysosomal storage	2.60647
pfn-2	0.573669	0.000686302	0.002477	12.7667	13.3404	Not Significant	2.60607
rpl-23A.1	0.545649	0.00068733	0.002477	14.9133	15.4589	Not Significant	2.60607
pod-1	1.66142	0.000691049	0.0024861	12.1543	13.8158	Up in Lysosomal storage	2.60448
calu-2	1.76393	0.000708018	0.00254276	8.35253	10.1165	Up in Lysosomal storage	2.59469
emc-2	1.41349	0.000711332	0.00255027	11.1816	12.5951	Up in Lysosomal storage	2.59341
stam-1	1.67695	0.000715238	0.00255987	10.2774	11.9544	Up in Lysosomal storage	2.59178
acdh-11	2.0519	0.000722086	0.00257994	9.72659	11.7785	Up in Lysosomal storage	2.58839
ipla-1	1.62751	0.000728651	0.00259894	7.79888	9.42639	Up in Lysosomal storage	2.5852
clec-62	-0.574762	0.000735488	0.00261884	13.9468	13.3721	Not Significant	2.58189
kin-19	1.12207	0.000738788	0.00262459	11.666	12.788	Up in Lysosomal storage	2.58094
CELE_F53F1.3	1.73278	0.000739622	0.00262459	8.12131	9.85408	Up in Lysosomal storage	2.58094
ubxn-2	1.19588	0.000746234	0.00264354	10.3631	11.559	Up in Lysosomal storage	2.57781
dnc-3	1.65392	0.000752459	0.00266107	8.7362	10.3901	Up in Lysosomal storage	2.57494
cars-1	0.772585	0.00077019	0.00271916	13.3144	14.0869	Up in Lysosomal storage	2.56556
vps-35	0.775171	0.000788126	0.00277139	13.2374	14.0126	Up in Lysosomal storage	2.5573
snb-1	0.47709	0.000788325	0.00277139	12.0775	12.5546	Not Significant	2.5573
vha-20	1.71799	0.000788974	0.00277139	8.46306	10.1811	Up in Lysosomal storage	2.5573
D2023.4	1.09868	0.000798276	0.00279692	8.47525	9.57393	Up in Lysosomal storage	2.55332
CELE_F42A10.5	0.772972	0.000798927	0.00279692	11.8918	12.6647	Up in Lysosomal storage	2.55332
aps-1	1.22196	0.000802358	0.00280422	8.07164	9.2936	Up in Lysosomal storage	2.55219
unc-116	0.647604	0.000805375	0.00280956	14.7485	15.3961	Up in Lysosomal storage	2.55136
F01G4.6	0.720054	0.00080724	0.00280956	15.9068	16.6268	Up in Lysosomal storage	2.55136
csn-3	1.35059	0.000808165	0.00280956	8.51824	9.86882	Up in Lysosomal storage	2.55136
dnj-29	1.49771	0.000809282	0.00280956	11.2742	12.7719	Up in Lysosomal storage	2.55136
gob-1	1.36302	0.000821879	0.00284854	8.86315	10.2262	Up in Lysosomal storage	2.54538
lars-1	1.1358	0.000826474	0.00285971	12.8894	14.0252	Up in Lysosomal storage	2.54368
dig-1	0.65441	0.000833119	0.00287792	18.2496	18.9041	Up in Lysosomal storage	2.54092
usp-5	0.906516	0.000842601	0.00290586	12.8826	13.7892	Up in Lysosomal storage	2.53673
rpl-27	0.472567	0.000844123	0.00290629	15.872	16.3445	Not Significant	2.53666
csn-1	1.42486	0.000853623	0.00293415	9.44612	10.871	Up in Lysosomal storage	2.53252
cuc-1	1.84994	0.000863121	0.00296191	8.72358	10.5735	Up in Lysosomal storage	2.52843
fkb-6	1.80792	0.000869358	0.002978	11.6546	13.4625	Up in Lysosomal storage	2.52607
srpa-68	0.789515	0.000870669	0.002978	12.4593	13.2488	Up in Lysosomal storage	2.52607
T27F6.6	0.817209	0.000880389	0.00300246	7.61579	8.433	Up in Lysosomal storage	2.52252
trap-3	1.75726	0.000880702	0.00300246	9.55618	11.3134	Up in Lysosomal storage	2.52252
tmem-120	2.35666	0.000890361	0.00303043	9.17307	11.5297	Up in Lysosomal storage	2.5185
cua-1	1.47896	0.000897695	0.00305041	7.90355	9.38251	Up in Lysosomal storage	2.51564
ubc-18	1.3881	0.000901706	0.00305905	10.8309	12.219	Up in Lysosomal storage	2.51441
unc-11	0.606586	0.00090919	0.00307942	12.6862	13.2928	Up in Lysosomal storage	2.51153
xpo-1	2.09455	0.000915063	0.00309428	8.01542	10.11	Up in Lysosomal storage	2.50944
snx-6	0.412808	0.000919949	0.00310576	14.158	14.5708	Not Significant	2.50783
acs-19	1.93731	0.000931742	0.00314048	9.11115	11.0485	Up in Lysosomal storage	2.503
nex-1	0.716563	0.000942386	0.00317123	15.0716	15.7881	Up in Lysosomal storage	2.49877
pcm-1	1.8153	0.0009697	0.00325788	8.0426	9.8579	Up in Lysosomal storage	2.48707
lys-5	-0.761841	0.000993427	0.00333222	13.9184	13.1565	Down in Lysosomal storage	2.47727
Y54E10A.11	1.38656	0.000998175	0.00334276	8.16491	9.55147	Up in Lysosomal storage	2.47589
ril-1	0.670284	0.00100695	0.00336673	12.5194	13.1897	Up in Lysosomal storage	2.47279
cox-5A	1.45301	0.00101699	0.00339485	10.5186	11.9716	Up in Lysosomal storage	2.46918
rpn-2	0.546914	0.00102144	0.00340426	14.8443	15.3912	Not Significant	2.46798
ech-2	1.32509	0.00104206	0.00346744	7.96144	9.28653	Up in Lysosomal storage	2.45999
dnj-13	0.577675	0.00104381	0.00346772	12.4833	13.061	Not Significant	2.45996
hpo-19	1.42218	0.00105592	0.00350237	10.4835	11.9057	Up in Lysosomal storage	2.45564
C08E8.4	1.07545	0.00105786	0.00350322	7.8852	8.96065	Up in Lysosomal storage	2.45553
CELE_M106.3	1.10198	0.00106289	0.0035143	8.71761	9.81959	Up in Lysosomal storage	2.45416
ZC412.3	1.59033	0.00108479	0.00358102	7.70066	9.29099	Up in Lysosomal storage	2.44599
B0228.7	-1.85045	0.00110751	0.00365022	9.77316	7.92271	Down in Lysosomal storage	2.43768
aex-6	-1.12242	0.00111433	0.00366691	9.39743	8.27501	Down in Lysosomal storage	2.4357
egl-3	-1.79373	0.00112031	0.00368076	9.96295	8.16922	Down in Lysosomal storage	2.43406
ric-8	1.44146	0.00112737	0.00369813	8.7568	10.1983	Up in Lysosomal storage	2.43202
unc-16	1.4193	0.00114821	0.00375871	8.5037	9.923	Up in Lysosomal storage	2.42496
lgmn-1	2.29338	0.00114945	0.00375871	12.1701	14.4635	Up in Lysosomal storage	2.42496
hmg-11	1.231	0.0011751	0.00383656	8.53753	9.76853	Up in Lysosomal storage	2.41606
gsp-2	1.2384	0.00117782	0.00383945	11.6675	12.9059	Up in Lysosomal storage	2.41573
stl-1	2.08591	0.00119682	0.00389013	9.64163	11.7275	Up in Lysosomal storage	2.41004
exoc-7	1.22754	0.00119711	0.00389013	8.04916	9.2767	Up in Lysosomal storage	2.41004
sod-2	1.24808	0.00122036	0.00395953	11.57	12.818	Up in Lysosomal storage	2.40236
CELE_F46C5.9	1.57558	0.00123206	0.00399125	11.6125	13.1881	Up in Lysosomal storage	2.39889
sel-1	1.3984	0.00123818	0.00400485	10.7127	12.1111	Up in Lysosomal storage	2.39741
C44B7.7	1.65186	0.00124351	0.00401586	8.68157	10.3334	Up in Lysosomal storage	2.39622
ubh-4	1.18313	0.00130952	0.0042225	11.4927	12.6758	Up in Lysosomal storage	2.37443
let-754	0.758433	0.00131432	0.00423142	13.3296	14.0881	Up in Lysosomal storage	2.37351
pinn-1	1.35928	0.00132177	0.00424882	8.14885	9.50812	Up in Lysosomal storage	2.37173
idha-1	0.758867	0.00133589	0.00428763	13.8262	14.5851	Up in Lysosomal storage	2.36778
CELE_K07A12.1	1.5874	0.0013493	0.00431678	8.80203	10.3894	Up in Lysosomal storage	2.36484
ykt-6	1.01076	0.0013502	0.00431678	11.1676	12.1784	Up in Lysosomal storage	2.36484
F36G3.2	1.43229	0.00135251	0.00431678	8.43367	9.86596	Up in Lysosomal storage	2.36484
nsf-1	0.525462	0.00135327	0.00431678	13.666	14.1915	Not Significant	2.36484
dnpp-1	1.1683	0.00135572	0.00431798	7.94639	9.11469	Up in Lysosomal storage	2.36472
F53E2.2	0.721236	0.00138135	0.00439291	13.129	13.8502	Up in Lysosomal storage	2.35725
mdh-2	0.417399	0.0013837	0.00439368	16.3471	16.7645	Not Significant	2.35717
dpm-3	1.57372	0.00139253	0.00440527	9.02767	10.6014	Up in Lysosomal storage	2.35603
spcs-1	1.33348	0.00139362	0.00440527	9.97888	11.3124	Up in Lysosomal storage	2.35603
lbp-4	1.34781	0.0013937	0.00440527	8.70304	10.0509	Up in Lysosomal storage	2.35603
drr-2	2.37639	0.00142309	0.00449135	8.86965	11.246	Up in Lysosomal storage	2.34762
hadb-1	0.845724	0.00142961	0.00450013	12.8531	13.6988	Up in Lysosomal storage	2.34678
npp-12	2.46273	0.00143019	0.00450013	10.1065	12.5692	Up in Lysosomal storage	2.34678
dohh-1	1.04523	0.00143705	0.00451489	7.61218	8.65741	Up in Lysosomal storage	2.34535
immp-1	0.930303	0.00144445	0.00453016	7.60822	8.53853	Up in Lysosomal storage	2.34389
nuo-3	1.34723	0.00144727	0.00453016	9.38679	10.734	Up in Lysosomal storage	2.34389
cpt-1	1.59912	0.00144843	0.00453016	8.64926	10.2484	Up in Lysosomal storage	2.34389
hint-1	-0.788175	0.00145396	0.00454063	11.9492	11.161	Down in Lysosomal storage	2.34288
nucb-1	2.10134	0.00147811	0.00460915	10.4689	12.5702	Up in Lysosomal storage	2.33638
arx-6	0.480497	0.00148063	0.00461009	12.1525	12.633	Not Significant	2.33629
ech-5	1.48358	0.00151184	0.00470024	10.3198	11.8034	Up in Lysosomal storage	2.32788
fgt-1	1.49901	0.00152403	0.00473107	9.32859	10.8276	Up in Lysosomal storage	2.32504
kat-1	0.985646	0.00153272	0.00475097	13.6188	14.6045	Up in Lysosomal storage	2.32322
CELE_K09E2.3	1.11665	0.00153733	0.00475817	10.3708	11.4874	Up in Lysosomal storage	2.32256
cts-1	0.627929	0.00155093	0.00479314	15.0322	15.6602	Up in Lysosomal storage	2.31938
trx-1	2.30825	0.00156628	0.00483343	7.85293	10.1612	Up in Lysosomal storage	2.31574
oga-1	1.27934	0.00161146	0.0049655	7.87347	9.15281	Up in Lysosomal storage	2.30404
R53.4	0.723536	0.00162332	0.00499466	13.5551	14.2787	Up in Lysosomal storage	2.30149
CELE_T12B3.3	1.39581	0.00163625	0.00502701	8.27743	9.67324	Up in Lysosomal storage	2.29869
prps-1	1.89766	0.00164176	0.0050365	10.1443	12.042	Up in Lysosomal storage	2.29787
cyp-34a8	2.28445	0.00165087	0.00505092	8.23797	10.5224	Up in Lysosomal storage	2.29663
stc-1	0.838315	0.00165278	0.00505092	11.648	12.4863	Up in Lysosomal storage	2.29663
CELE_F49C12.9	1.83004	0.00165476	0.00505092	8.84974	10.6798	Up in Lysosomal storage	2.29663
rps-4	0.463388	0.00165616	0.00505092	18.0726	18.536	Not Significant	2.29663
C45G9.5	1.64242	0.00168014	0.00511485	8.75211	10.3945	Up in Lysosomal storage	2.29117
CELE_Y11D7A.10	0.978517	0.00168203	0.00511485	10.3311	11.3096	Up in Lysosomal storage	2.29117
rab-7	0.349239	0.00170906	0.0051876	14.602	14.9512	Not Significant	2.28503
pmp-3	-1.48803	0.00171094	0.0051876	9.55322	8.06519	Down in Lysosomal storage	2.28503
ero-1	1.53666	0.00171429	0.00519021	9.3045	10.8412	Up in Lysosomal storage	2.28482
erfa-1	0.565502	0.0017245	0.00520885	13.1714	13.7369	Not Significant	2.28326
cdap-2	1.40264	0.00172545	0.00520885	8.14374	9.54638	Up in Lysosomal storage	2.28326
cest-32	1.76958	0.00173243	0.00522236	8.60651	10.3761	Up in Lysosomal storage	2.28213
rpl-27a	0.358118	0.00173591	0.00522529	16.2605	16.6186	Not Significant	2.28189
oma-2	-1.54353	0.00175189	0.00526577	9.56443	8.0209	Down in Lysosomal storage	2.27854
sao-1	1.61485	0.00178894	0.00536939	8.72182	10.3367	Up in Lysosomal storage	2.27007
tcer-1	1.62475	0.0017961	0.00538312	8.08881	9.71356	Up in Lysosomal storage	2.26897
nuo-6	1.50771	0.00180782	0.00541048	9.48395	10.9917	Up in Lysosomal storage	2.26676
dod-23	-1.39781	0.00183107	0.00547219	9.0831	7.68528	Down in Lysosomal storage	2.26184
C32F10.8	0.789151	0.0018397	0.00549012	12.8041	13.5933	Up in Lysosomal storage	2.26042
xpo-2	1.09165	0.0018544	0.00552605	8.22006	9.31171	Up in Lysosomal storage	2.25758
gdi-1	0.962281	0.00185848	0.0055303	14.8599	15.8222	Up in Lysosomal storage	2.25725
imph-1	1.36419	0.00186748	0.00554917	10.8947	12.2589	Up in Lysosomal storage	2.25577
CELE_Y75B8A.24	1.07963	0.00188496	0.00559312	7.53406	8.61369	Up in Lysosomal storage	2.25235
CELE_F02E9.1	1.88311	0.00189823	0.0056245	8.28942	10.1725	Up in Lysosomal storage	2.24992
tiar-2	-1.2959	0.00192293	0.00568452	9.21618	7.92028	Down in Lysosomal storage	2.24531
CELE_F56B3.11	1.16726	0.00192395	0.00568452	7.27969	8.44694	Up in Lysosomal storage	2.24531
tbb-1	0.783217	0.00192876	0.00569066	12.5281	13.3113	Up in Lysosomal storage	2.24484
pgam-5	1.75994	0.00199433	0.0058758	9.32122	11.0812	Up in Lysosomal storage	2.23093
ZC262.2	1.51571	0.00200633	0.00590279	7.99961	9.51532	Up in Lysosomal storage	2.22894
dnj-16	1.30834	0.00200972	0.00590444	11.538	12.8463	Up in Lysosomal storage	2.22882
pfd-1	0.815851	0.00202395	0.00593414	11.5884	12.4042	Up in Lysosomal storage	2.22664
rsp-8	1.47966	0.00202553	0.00593414	8.42797	9.90763	Up in Lysosomal storage	2.22664
rpl-7	0.436623	0.00204327	0.00597771	17.5498	17.9864	Not Significant	2.22347
snrp-200	1.83726	0.00205034	0.00599	8.37551	10.2128	Up in Lysosomal storage	2.22257
F42H10.6	1.13115	0.00212059	0.00618655	7.90149	9.03264	Up in Lysosomal storage	2.20855
CELE_Y18H1A.4	1.62656	0.00213431	0.00621787	7.9806	9.60716	Up in Lysosomal storage	2.20636
pyk-2	1.70072	0.00215529	0.00627021	9.98408	11.6848	Up in Lysosomal storage	2.20272
CELE_ZK418.5	1.67887	0.00215953	0.00627377	9.40644	11.0853	Up in Lysosomal storage	2.20247
ain-2	1.75937	0.00222281	0.00644862	8.69013	10.4495	Up in Lysosomal storage	2.19053
sms-1	1.55791	0.00225065	0.00652031	8.31397	9.87187	Up in Lysosomal storage	2.18573
spp-25	-1.44765	0.00227615	0.00658504	11.1355	9.68784	Down in Lysosomal storage	2.18144
cct-5	0.722781	0.0023001	0.00664509	13.8277	14.5505	Up in Lysosomal storage	2.1775
dhs-21	1.83007	0.00233528	0.00673737	7.9658	9.79587	Up in Lysosomal storage	2.17151
tspo-1	1.64664	0.00235249	0.00677763	8.60717	10.2538	Up in Lysosomal storage	2.16892
ran-4	1.10689	0.00236339	0.00679047	11.6944	12.8012	Up in Lysosomal storage	2.1681
math-33	1.24881	0.00236364	0.00679047	12.443	13.6919	Up in Lysosomal storage	2.1681
B0250.5	1.25455	0.00236672	0.00679047	11.8081	13.0627	Up in Lysosomal storage	2.1681
deps-1	1.1489	0.00237054	0.00679208	7.80845	8.95735	Up in Lysosomal storage	2.168
apg-1	1.42464	0.00239861	0.00686307	8.76456	10.1892	Up in Lysosomal storage	2.16348
lcmt-1	1.18521	0.00244296	0.00698037	9.25772	10.4429	Up in Lysosomal storage	2.15612
dnc-1	1.53663	0.00246947	0.00704644	9.89733	11.434	Up in Lysosomal storage	2.15203
vha-16	1.34451	0.0024753	0.00705342	12.0505	13.395	Up in Lysosomal storage	2.1516
pcs-1	1.37611	0.0024794	0.00705544	8.24929	9.6254	Up in Lysosomal storage	2.15148
gsy-1	1.20245	0.00248518	0.00706226	10.7485	11.951	Up in Lysosomal storage	2.15106
tsn-1	0.307218	0.00250331	0.00710407	16.9601	17.2674	Not Significant	2.14849
prmt-7	1.45547	0.0025091	0.00711082	8.71262	10.1681	Up in Lysosomal storage	2.14808
rad-23	0.53105	0.00254499	0.00719605	14.045	14.576	Not Significant	2.14291
cox-5b	2.0036	0.00254608	0.00719605	10.014	12.0176	Up in Lysosomal storage	2.14291
ugt-20	1.60393	0.00255994	0.00722541	8.18253	9.78646	Up in Lysosomal storage	2.14114
CELE_Y106G6H.14	1.67825	0.00256596	0.00722955	8.73164	10.4099	Up in Lysosomal storage	2.14089
ubc-9	1.53539	0.00256835	0.00722955	9.40687	10.9423	Up in Lysosomal storage	2.14089
klp-7	1.79839	0.00257418	0.00723619	9.41757	11.216	Up in Lysosomal storage	2.14049
CELE_F52B10.3	0.952797	0.002592	0.00727647	8.00044	8.95324	Up in Lysosomal storage	2.13808
gldi-1	0.930629	0.00263507	0.00738742	7.83947	8.7701	Up in Lysosomal storage	2.13151
pph-4.1	1.43067	0.00264695	0.00741074	8.39527	9.82594	Up in Lysosomal storage	2.13014
rep-1	1.49567	0.00267146	0.00746934	8.54643	10.0421	Up in Lysosomal storage	2.12672
clec-4	-1.37512	0.00267592	0.00747176	12.2179	10.8428	Down in Lysosomal storage	2.12658
his-4	-0.70587	0.00269229	0.00747739	14.7444	14.0386	Down in Lysosomal storage	2.12625
his-41	-0.70587	0.00269229	0.00747739	14.7444	14.0386	Down in Lysosomal storage	2.12625
his-48	-0.70587	0.00269229	0.00747739	14.7444	14.0386	Down in Lysosomal storage	2.12625
his-11	-0.70587	0.00269229	0.00747739	14.7444	14.0386	Down in Lysosomal storage	2.12625
lsm-4	1.05153	0.00271102	0.0075134	9.37305	10.4246	Up in Lysosomal storage	2.12416
C27A7.5	1.45433	0.00271247	0.0075134	7.96648	9.4208	Up in Lysosomal storage	2.12416
CELE_R186.3	0.894252	0.00272574	0.00754014	11.1918	12.086	Up in Lysosomal storage	2.12262
sec-61.a	0.602383	0.00273294	0.00755002	14.7715	15.3739	Up in Lysosomal storage	2.12205
ppw-1	2.01768	0.00275272	0.00759459	10.67	12.6877	Up in Lysosomal storage	2.1195
phb-2	1.02135	0.00279836	0.00771031	12.8942	13.9155	Up in Lysosomal storage	2.11293
C35B1.5	1.73327	0.00282545	0.00777464	12.6192	14.3524	Up in Lysosomal storage	2.10932
ger-1	0.914082	0.00283712	0.00779647	11.2432	12.1573	Up in Lysosomal storage	2.1081
mev-1	1.55092	0.0028612	0.00784927	10.0101	11.5611	Up in Lysosomal storage	2.10517
ldh-1	0.788133	0.00286387	0.00784927	13.738	14.5261	Up in Lysosomal storage	2.10517
CELE_R53.5	1.19194	0.00287586	0.00787176	10.6643	11.8562	Up in Lysosomal storage	2.10393
upp-1	1.62164	0.00288258	0.0078798	7.96051	9.58216	Up in Lysosomal storage	2.10348
eif-3.B	1.14176	0.00291875	0.00796823	12.8385	13.9802	Up in Lysosomal storage	2.09864
clec-147	-1.39356	0.00294343	0.00802509	9.67771	8.28416	Down in Lysosomal storage	2.09555
cyp-33c7	1.08323	0.00295439	0.00804444	7.78626	8.86949	Up in Lysosomal storage	2.0945
dyn-1	0.639941	0.00296271	0.00805655	15.0469	15.6869	Up in Lysosomal storage	2.09385
rps-2	0.416303	0.00299077	0.00812225	17.3526	17.7689	Not Significant	2.09032
CELE_ZK858.6	1.51115	0.00304354	0.00823966	11.32	12.8311	Up in Lysosomal storage	2.08409
CELE_F44E5.1	0.971914	0.00304772	0.00823966	12.1216	13.0935	Up in Lysosomal storage	2.08409
C14C10.5	1.85858	0.00304862	0.00823966	8.81202	10.6706	Up in Lysosomal storage	2.08409
nuc-1	1.37817	0.00304982	0.00823966	8.24705	9.62522	Up in Lysosomal storage	2.08409
paa-1	0.360756	0.00305981	0.00825594	13.9697	14.3304	Not Significant	2.08323
gly-5	1.42297	0.00307915	0.00829738	8.9264	10.3494	Up in Lysosomal storage	2.08106
B0395.3	1.41399	0.003088	0.00831048	8.63866	10.0527	Up in Lysosomal storage	2.08037
glrx-21	0.75294	0.00312413	0.00838425	8.40468	9.15762	Up in Lysosomal storage	2.07654
copa-1	0.381789	0.00312575	0.00838425	15.4766	15.8584	Not Significant	2.07654
cah-4	2.12019	0.00312895	0.00838425	7.95112	10.0713	Up in Lysosomal storage	2.07654
rpl-10L	0.40378	0.00313152	0.00838425	16.7901	17.1938	Not Significant	2.07654
alh-7	1.29294	0.00314653	0.00840673	12.5085	13.8015	Up in Lysosomal storage	2.07537
CELE_F40G9.17	1.46312	0.00314798	0.00840673	8.38271	9.84583	Up in Lysosomal storage	2.07537
mag-1	1.38109	0.00318569	0.00849653	9.98185	11.3629	Up in Lysosomal storage	2.07076
golg-2	1.41713	0.00320031	0.00852461	9.61246	11.0296	Up in Lysosomal storage	2.06933
CELE_F33H2.6	1.38951	0.00321749	0.00854959	7.89144	9.28096	Up in Lysosomal storage	2.06805
T26C12.1	1.23313	0.0032179	0.00854959	9.27241	10.5055	Up in Lysosomal storage	2.06805
mccc-2	1.11664	0.00331407	0.0087939	11.5775	12.6941	Up in Lysosomal storage	2.05582
dhs-30	0.988576	0.003334	0.00882473	8.35796	9.34654	Up in Lysosomal storage	2.0543
src-1	0.847946	0.00333416	0.00882473	7.75355	8.60149	Up in Lysosomal storage	2.0543
rab-33	0.787809	0.0033663	0.00888934	7.64912	8.43693	Up in Lysosomal storage	2.05113
CELE_ZK1055.7	1.58796	0.00336711	0.00888934	8.37924	9.9672	Up in Lysosomal storage	2.05113
wah-1	1.58824	0.00340136	0.00896841	9.78202	11.3703	Up in Lysosomal storage	2.04728
lin-53	0.939072	0.0034096	0.00897875	11.3941	12.3331	Up in Lysosomal storage	2.04678
CELE_F16B4.2	1.32619	0.00341812	0.00898983	7.64688	8.97307	Up in Lysosomal storage	2.04625
adss-1	1.14667	0.003427	0.00900181	13.381	14.5277	Up in Lysosomal storage	2.04567
CELE_F40F8.5	1.66295	0.00353967	0.00928607	8.24846	9.91141	Up in Lysosomal storage	2.03217
CELE_Y54F10AL.1	1.0256	0.00354578	0.00929039	7.9322	8.95781	Up in Lysosomal storage	2.03197
prdx-3	0.498078	0.00355651	0.00930679	13.6563	14.1544	Not Significant	2.0312
CELE_F18C12.3	-0.79183	0.00356309	0.00931232	8.58163	7.7898	Down in Lysosomal storage	2.03094
daf-31	1.57921	0.0035721	0.00932417	8.2504	9.82962	Up in Lysosomal storage	2.03039
Y18D10A.3	1.20243	0.00357981	0.0093326	9.27241	10.4748	Up in Lysosomal storage	2.03
oxy-5	1.38207	0.00359052	0.00934882	9.10192	10.484	Up in Lysosomal storage	2.02924
ampd-1	2.18396	0.00362459	0.00942188	9.23893	11.4229	Up in Lysosomal storage	2.02586
atg-18	1.88313	0.00362763	0.00942188	8.9829	10.866	Up in Lysosomal storage	2.02586
gyg-1	0.822866	0.00363966	0.00944135	7.81825	8.64112	Up in Lysosomal storage	2.02497
nfs-1	1.09223	0.0036651	0.00949554	8.26148	9.35371	Up in Lysosomal storage	2.02248
cdr-2	1.43747	0.00368875	0.00954492	9.65094	11.0884	Up in Lysosomal storage	2.02023
rbc-2	0.988315	0.00369407	0.00954683	7.89186	8.88018	Up in Lysosomal storage	2.02014
sec-24.2	1.29661	0.0037189	0.00959909	9.33235	10.629	Up in Lysosomal storage	2.01777
CELE_Y47G6A.21	1.30295	0.00372548	0.00960418	9.18568	10.4886	Up in Lysosomal storage	2.01754
nduf-9	1.29792	0.00373958	0.00962862	10.7256	12.0235	Up in Lysosomal storage	2.01644
CELE_M60.4	1.85167	0.00377279	0.00970213	8.20511	10.0568	Up in Lysosomal storage	2.01313
gfat-1	0.685137	0.00379066	0.00973605	13.7372	14.4224	Up in Lysosomal storage	2.01162
CELE_W01F3.2	2.3734	0.00381201	0.00977883	7.93929	10.3127	Up in Lysosomal storage	2.00971
ndk-1	0.69267	0.00386484	0.00990218	16.2512	16.9438	Up in Lysosomal storage	2.00427
CELE_T20G5.9	1.59444	0.0038806	0.00993034	8.3809	9.97534	Up in Lysosomal storage	2.00304
kin-10	1.47816	0.00389884	0.00996475	8.56684	10.045	Up in Lysosomal storage	2.00153
pgk-1	0.659906	0.00390566	0.00996997	15.6689	16.3288	Up in Lysosomal storage	2.00131
gsp-1	1.16742	0.00391513	0.0099819	9.19	10.3574	Up in Lysosomal storage	2.00079
swsn-1	1.44244	0.00395588	0.0100735	9.3016	10.744	Up in Lysosomal storage	1.99682
sft-4	0.878161	0.0039731	0.010105	11.4184	12.2966	Up in Lysosomal storage	1.99546
sptl-1	1.37341	0.00398543	0.010124	10.0563	11.4297	Up in Lysosomal storage	1.99465
eif-2beta	1.86381	0.00403918	0.010248	7.885	9.74881	Up in Lysosomal storage	1.98936
imp-2	1.33299	0.00407471	0.0103256	12.881	14.214	Up in Lysosomal storage	1.98609
csn-6	2.03945	0.00408678	0.0103436	8.51259	10.552	Up in Lysosomal storage	1.98533
CELE_T02H6.11	0.860416	0.00415579	0.0105055	11.9702	12.8306	Up in Lysosomal storage	1.97858
CELE_F55B11.2	1.88004	0.00419888	0.0106015	7.89598	9.77601	Up in Lysosomal storage	1.97463
chch-3	0.961687	0.00425111	0.0107204	12.0596	13.0213	Up in Lysosomal storage	1.96979
ndua-8	1.12973	0.00426496	0.0107376	10.5557	11.6854	Up in Lysosomal storage	1.96909
pfkb-1.1	1.46253	0.00427168	0.0107376	10.6368	12.0994	Up in Lysosomal storage	1.96909
fnta-1	1.62391	0.00427839	0.0107376	8.56353	10.1874	Up in Lysosomal storage	1.96909
CELE_Y25C1A.13	1.10865	0.00427856	0.0107376	8.11018	9.21883	Up in Lysosomal storage	1.96909
attf-2	1.31374	0.00429791	0.0107732	8.11853	9.43227	Up in Lysosomal storage	1.96765
lipl-1	-1.25451	0.00432265	0.0108222	10.8163	9.56177	Down in Lysosomal storage	1.96568
cyp-25a3	2.2175	0.00438725	0.0109501	10.1314	12.3489	Up in Lysosomal storage	1.96058
F44E2.6	1.19902	0.00438898	0.0109501	8.35159	9.55061	Up in Lysosomal storage	1.96058
CELE_F08F8.7	1.14966	0.00438952	0.0109501	8.00645	9.15611	Up in Lysosomal storage	1.96058
K07C11.7	0.644474	0.00441893	0.010999	7.61103	8.25551	Up in Lysosomal storage	1.95865
cpna-5	1.2704	0.00441966	0.010999	9.46492	10.7353	Up in Lysosomal storage	1.95865
ubc-12	1.07996	0.0044521	0.0110665	7.82169	8.90165	Up in Lysosomal storage	1.95599
mmcm-1	1.25016	0.004553	0.0113009	10.7759	12.026	Up in Lysosomal storage	1.94689
ubh-1	1.42101	0.00455725	0.0113009	8.31898	9.73999	Up in Lysosomal storage	1.94689
pygl-1	0.668454	0.00464828	0.0115129	15.5262	16.1946	Up in Lysosomal storage	1.93881
aldo-1	0.718355	0.00468136	0.0115811	14.9772	15.6956	Up in Lysosomal storage	1.93625
hpo-8	1.16076	0.00470402	0.0116233	9.87442	11.0352	Up in Lysosomal storage	1.93467
zipt-11	0.542975	0.00471379	0.0116337	10.5017	11.0447	Not Significant	1.93428
eif-2bdelta	1.26277	0.00472002	0.0116353	8.98525	10.248	Up in Lysosomal storage	1.93422
htz-1	-0.745761	0.00475038	0.0116963	15.3952	14.6495	Down in Lysosomal storage	1.93195
clec-265	-0.897913	0.00479103	0.0117824	12.5595	11.6615	Down in Lysosomal storage	1.92876
pyc-1	1.14291	0.00480622	0.0118059	13.8245	14.9674	Up in Lysosomal storage	1.9279
nkb-3	1.71187	0.00481648	0.0118171	7.93452	9.64639	Up in Lysosomal storage	1.92749
test-1	1.19902	0.00482381	0.0118212	7.91654	9.11555	Up in Lysosomal storage	1.92734
unc-112	1.34698	0.00486605	0.0119107	8.95033	10.2973	Up in Lysosomal storage	1.92406
copb-1	0.44126	0.00491174	0.0120084	14.5183	14.9595	Not Significant	1.92051
apm-1	1.16096	0.00494397	0.012073	8.00703	9.16799	Up in Lysosomal storage	1.91818
hda-1	1.2041	0.00496212	0.0121032	8.23385	9.43795	Up in Lysosomal storage	1.9171
cyn-1	1.4366	0.00499425	0.0121673	9.24286	10.6795	Up in Lysosomal storage	1.91481
slc-25a10	1.27068	0.00501681	0.012208	9.71308	10.9838	Up in Lysosomal storage	1.91336
epi-1	0.819498	0.00509612	0.0123843	14.6527	15.4722	Up in Lysosomal storage	1.90713
faah-4	1.37903	0.00510116	0.0123843	9.20056	10.5796	Up in Lysosomal storage	1.90713
adsl-1	1.69382	0.00511118	0.0123917	10.2679	11.9617	Up in Lysosomal storage	1.90687
F52B11.2	1.05398	0.00511611	0.0123917	12.7856	13.8396	Up in Lysosomal storage	1.90687
vps-13a	0.91624	0.00518068	0.0125335	14.3309	15.2472	Up in Lysosomal storage	1.90193
pabp-2	1.2561	0.00519976	0.0125651	9.12248	10.3786	Up in Lysosomal storage	1.90083
CELE_F38A1.8	0.530185	0.00523383	0.0126328	12.2786	12.8088	Not Significant	1.8985
sly-1	1.03165	0.00525791	0.0126762	10.8484	11.8801	Up in Lysosomal storage	1.89701
sec-6	1.35541	0.00530115	0.0127657	8.50588	9.86129	Up in Lysosomal storage	1.89396
CELE_T13H5.8	1.56742	0.00531365	0.012781	8.67423	10.2417	Up in Lysosomal storage	1.89344
rpl-13A	0.521111	0.00532346	0.0127898	14.8599	15.381	Not Significant	1.89314
nuo-4	1.39005	0.00533302	0.012798	10.8265	12.2166	Up in Lysosomal storage	1.89286
CELE_Y43F8C.7	0.813264	0.00538393	0.0129053	9.4381	10.2514	Up in Lysosomal storage	1.88923
CELE_Y51F10.4	1.45537	0.00543275	0.0130005	7.98938	9.44475	Up in Lysosomal storage	1.88604
sel-9	0.838498	0.00543614	0.0130005	10.8198	11.6583	Up in Lysosomal storage	1.88604
fdps-1	0.91178	0.00545608	0.0130333	7.68129	8.59307	Up in Lysosomal storage	1.88495
abtm-1	1.01449	0.00552535	0.0131836	7.7735	8.78799	Up in Lysosomal storage	1.87996
ZK632.4	0.901389	0.00553507	0.0131917	10.9629	11.8643	Up in Lysosomal storage	1.8797
ruvb-2	1.77566	0.00560917	0.013353	8.274	10.0497	Up in Lysosomal storage	1.87442
CELE_T04B8.5	0.646166	0.00565394	0.0134395	13.5505	14.1967	Up in Lysosomal storage	1.87162
hpo-27	1.04897	0.0056584	0.0134395	12.2515	13.3005	Up in Lysosomal storage	1.87162
nlp-40	1.32826	0.00573432	0.0136043	8.0027	9.33096	Up in Lysosomal storage	1.86632
ubc-7	1.53923	0.00583731	0.0138329	8.60772	10.147	Up in Lysosomal storage	1.85909
C17F4.7	-0.840608	0.00585209	0.0138522	17.1376	16.297	Down in Lysosomal storage	1.85848
cytb-5.2	1.60386	0.00595194	0.0140725	9.20813	10.812	Up in Lysosomal storage	1.85163
agef-1	1.25731	0.00598304	0.01413	7.89592	9.15323	Up in Lysosomal storage	1.84986
CELE_F13G3.10	1.45226	0.00607912	0.0143407	8.10414	9.5564	Up in Lysosomal storage	1.84343
lys-6	-0.336417	0.00611635	0.0143883	13.1026	12.7661	Not Significant	1.84199
5N226	1.14197	0.00611798	0.0143883	8.20572	9.34769	Up in Lysosomal storage	1.84199
B0495.5	0.786765	0.00612003	0.0143883	7.73476	8.52152	Up in Lysosomal storage	1.84199
cbl-1	1.67323	0.0061501	0.0144427	9.00149	10.6747	Up in Lysosomal storage	1.84035
rhi-1	1.31841	0.00616158	0.0144533	8.10271	9.42112	Up in Lysosomal storage	1.84003
vps-4	1.81613	0.00623499	0.0146091	10.4904	12.3065	Up in Lysosomal storage	1.83538
gcst-1	1.59023	0.00634806	0.014837	8.68007	10.2703	Up in Lysosomal storage	1.82865
algn-9	1.09497	0.00635123	0.014837	7.59817	8.69314	Up in Lysosomal storage	1.82865
dnbp-1	0.454743	0.00635364	0.014837	14.0333	14.4881	Not Significant	1.82865
CELE_T28D6.6	1.51117	0.0064523	0.0150505	10.9834	12.4946	Up in Lysosomal storage	1.82245
ufd-2	1.66194	0.00648045	0.0150966	8.83624	10.4982	Up in Lysosomal storage	1.82112
pfd-2	0.788442	0.00648656	0.0150966	11.0175	11.8059	Up in Lysosomal storage	1.82112
emc-6	0.70161	0.00649415	0.0150975	8.03582	8.73743	Up in Lysosomal storage	1.8211
alg-1	0.914402	0.00651395	0.0151266	9.41501	10.3294	Up in Lysosomal storage	1.82026
CELE_Y71G12B.10	1.59333	0.00655621	0.0152078	8.55518	10.1485	Up in Lysosomal storage	1.81793
CELE_Y47G6A.22	0.466463	0.00660329	0.0152999	12.6752	13.1417	Not Significant	1.81531
C56C10.9	-1.26255	0.00664736	0.0153849	8.91945	7.6569	Down in Lysosomal storage	1.8129
C34C12.8	1.13506	0.00675913	0.0156109	8.32417	9.45923	Up in Lysosomal storage	1.80657
pcca-1	1.35336	0.00676492	0.0156109	12.2448	13.5982	Up in Lysosomal storage	1.80657
cap-2	0.76679	0.00676748	0.0156109	11.2613	12.0281	Up in Lysosomal storage	1.80657
CELE_Y48G10A.1	0.894742	0.00678425	0.0156323	12.4144	13.3092	Up in Lysosomal storage	1.80598
tbc-2	1.10123	0.00680682	0.015667	7.76934	8.87057	Up in Lysosomal storage	1.80502
glrx-22	0.980564	0.00693721	0.0159495	9.04803	10.0286	Up in Lysosomal storage	1.79725
algn-13	1.14516	0.00694771	0.015956	7.93192	9.07708	Up in Lysosomal storage	1.79708
gly-4	1.8703	0.00710927	0.016309	12.3833	14.2536	Up in Lysosomal storage	1.78757
cyn-13	1.32628	0.00722273	0.0165511	7.98335	9.30963	Up in Lysosomal storage	1.78117
epn-1	0.789276	0.00724809	0.0165744	10.9927	11.782	Up in Lysosomal storage	1.78056
ech-6	0.793047	0.00725564	0.0165744	14.2523	15.0454	Up in Lysosomal storage	1.78056
dhs-1	0.929653	0.00726116	0.0165744	8.74811	9.67776	Up in Lysosomal storage	1.78056
pdxk-1	1.24276	0.00726474	0.0165744	7.55786	8.80062	Up in Lysosomal storage	1.78056
clec-3	-1.0324	0.00727426	0.016578	8.8599	7.8275	Down in Lysosomal storage	1.78047
acs-11	1.21687	0.00728678	0.0165884	8.82218	10.039	Up in Lysosomal storage	1.7802
qdpr-1	0.8834	0.00730484	0.0166113	11.8267	12.7101	Up in Lysosomal storage	1.7796
tap-1	1.03731	0.00733287	0.0166438	7.90875	8.94606	Up in Lysosomal storage	1.77875
lpd-3	1.46303	0.00733509	0.0166438	7.96278	9.42581	Up in Lysosomal storage	1.77875
CELE_Y76B12C.3	1.17253	0.00738536	0.0167396	9.97761	11.1501	Up in Lysosomal storage	1.77625
nck-1	1.19003	0.00744956	0.0168668	8.87675	10.0668	Up in Lysosomal storage	1.77297
lgg-1	1.34456	0.00749011	0.0169282	8.04352	9.38808	Up in Lysosomal storage	1.77139
Y43F8C.13	1.14525	0.00749295	0.0169282	7.77169	8.91694	Up in Lysosomal storage	1.77139
rab-18	0.559912	0.00753792	0.0170114	12.4271	12.987	Not Significant	1.76926
CELE_F11G11.5	0.891965	0.00761502	0.0171668	7.88901	8.78098	Up in Lysosomal storage	1.76531
fah-1	2.12327	0.0077352	0.0174188	9.34648	11.4698	Up in Lysosomal storage	1.75898
elo-3	0.560362	0.00775286	0.0174397	7.68202	8.24238	Not Significant	1.75846
CELE_ZK813.7	1.23493	0.00779791	0.0175222	7.83526	9.07019	Up in Lysosomal storage	1.75641
cka-1	1.24705	0.00783554	0.0175877	8.16745	9.4145	Up in Lysosomal storage	1.75479
CELE_T21H3.1	-0.593057	0.00786371	0.017632	15.9162	15.3231	Down in Lysosomal storage	1.7537
ced-7	1.15872	0.0079262	0.017753	8.30365	9.46236	Up in Lysosomal storage	1.75073
idhb-1	0.899583	0.00801454	0.0179316	12.5036	13.4032	Up in Lysosomal storage	1.74638
dyrb-1	0.982809	0.00804133	0.0179722	9.54097	10.5238	Up in Lysosomal storage	1.7454
cisd-1	1.03158	0.00805746	0.017989	8.48635	9.51793	Up in Lysosomal storage	1.74499
rga-8	-1.20271	0.00822085	0.0183341	10.3386	9.13587	Down in Lysosomal storage	1.73674
cyn-15	0.919002	0.00823917	0.0183553	7.87373	8.79274	Up in Lysosomal storage	1.73624
R107.2	0.630742	0.0082933	0.0184561	11.8774	12.5082	Up in Lysosomal storage	1.73386
ucr-2.1	1.18827	0.00843363	0.0187484	12.5207	13.7089	Up in Lysosomal storage	1.72704
ina-1	-0.821041	0.00848286	0.0188377	8.47197	7.65093	Down in Lysosomal storage	1.72497
alh-3	1.99682	0.00854263	0.0189503	8.966	10.9628	Up in Lysosomal storage	1.72238
disl-2	1.25326	0.00855848	0.0189652	7.70762	8.96089	Up in Lysosomal storage	1.72204
mtk-1	0.810522	0.00859185	0.0190189	7.68125	8.49177	Up in Lysosomal storage	1.72081
bub-3	1.0667	0.00866685	0.0191646	7.88942	8.95612	Up in Lysosomal storage	1.7175
ufd-3	1.05558	0.00870964	0.0192388	9.5839	10.6395	Up in Lysosomal storage	1.71582
ctc-1	1.20794	0.00874484	0.0192961	7.90977	9.11771	Up in Lysosomal storage	1.71453
fdx-2	1.23996	0.00877106	0.0193177	7.75957	8.99953	Up in Lysosomal storage	1.71405
saps-1	1.40474	0.00877317	0.0193177	8.89726	10.302	Up in Lysosomal storage	1.71405
eif-2bepsilon	1.30621	0.00883774	0.0194393	8.48647	9.79268	Up in Lysosomal storage	1.71132
C05C10.3	1.50387	0.00892293	0.019606	9.64068	11.1445	Up in Lysosomal storage	1.70761
CELE_Y82E9BR.16	1.06227	0.00893522	0.0196123	7.48194	8.54421	Up in Lysosomal storage	1.70747
mex-5	2.02158	0.00899094	0.0197138	9.43327	11.4549	Up in Lysosomal storage	1.70523
ntl-9	1.0377	0.0091546	0.0200516	8.30989	9.34759	Up in Lysosomal storage	1.69785
ret-1	0.930511	0.00922307	0.0201803	13.1485	14.0791	Up in Lysosomal storage	1.69507
mlc-4	0.883644	0.00944386	0.0206343	11.6627	12.5463	Up in Lysosomal storage	1.68541
psme-3	1.04998	0.00945037	0.0206343	7.84123	8.89121	Up in Lysosomal storage	1.68541
CELE_K07H8.2	1.15624	0.00953246	0.0207866	8.18083	9.33706	Up in Lysosomal storage	1.68222
sdha-1	0.647225	0.00954009	0.0207866	14.1356	14.7828	Up in Lysosomal storage	1.68222
cisd-3.2	0.769981	0.00956868	0.0208271	9.51022	10.2802	Up in Lysosomal storage	1.68137
C05G5.1	1.09746	0.00968655	0.0210468	7.8326	8.93005	Up in Lysosomal storage	1.67681
mig-6	0.620051	0.00968983	0.0210468	13.263	13.8831	Up in Lysosomal storage	1.67681
CELE_F29B9.11	1.70439	0.00971352	0.0210763	11.1834	12.8878	Up in Lysosomal storage	1.67621
pcp-5	0.371081	0.00984004	0.021311	13.2463	13.6174	Not Significant	1.6714
fasn-1	1.65998	0.00984213	0.021311	11.5388	13.1988	Up in Lysosomal storage	1.6714
unc-18	1.52255	0.00985265	0.0213116	9.61686	11.1394	Up in Lysosomal storage	1.67138
snap-29	0.902853	0.00986476	0.0213157	9.50272	10.4056	Up in Lysosomal storage	1.6713
dlst-1	1.23367	0.00998339	0.0215496	11.7792	13.0129	Up in Lysosomal storage	1.66656
tct-1	0.583142	0.0100248	0.0216165	16.1597	16.7428	Not Significant	1.66521
nlp-30	1.01459	0.0100511	0.0216509	10.1651	11.1796	Up in Lysosomal storage	1.66452
nduc-2	1.125	0.010155	0.0218521	10.0992	11.2242	Up in Lysosomal storage	1.66051
dylt-1	0.927892	0.0102087	0.0219449	10.6692	11.5971	Up in Lysosomal storage	1.65867
sec-23	0.486372	0.0104061	0.0223463	12.9891	13.4755	Not Significant	1.65079
baf-1	1.86108	0.0105369	0.0225887	8.40672	10.2678	Up in Lysosomal storage	1.64611
atg-3	1.3393	0.0105407	0.0225887	9.586	10.9253	Up in Lysosomal storage	1.64611
CELE_F32A11.1	1.18423	0.0105684	0.0226248	10.4136	11.5978	Up in Lysosomal storage	1.64541
atgp-2	1.34878	0.0106158	0.022703	8.18135	9.53013	Up in Lysosomal storage	1.64392
ran-2	1.15407	0.0106498	0.0227523	8.25178	9.40585	Up in Lysosomal storage	1.64297
CELE_F31D4.2	1.36923	0.0107465	0.0229355	8.07368	9.44291	Up in Lysosomal storage	1.63949
dnj-20	0.717874	0.0108698	0.0231523	9.79299	10.5109	Up in Lysosomal storage	1.63541
pph-6	1.1123	0.0108703	0.0231523	7.73763	8.84993	Up in Lysosomal storage	1.63541
ndx-7	0.763247	0.0109271	0.0232494	7.99572	8.75897	Up in Lysosomal storage	1.63359
CELE_ZK228.3	1.5075	0.0110433	0.0234726	7.84177	9.34927	Up in Lysosomal storage	1.62944
cra-1	1.53772	0.0110742	0.0235143	9.29357	10.8313	Up in Lysosomal storage	1.62867
pod-2	1.76828	0.0111581	0.0236683	10.8749	12.6432	Up in Lysosomal storage	1.62583
cbs-1	1.04356	0.0111711	0.0236717	7.76008	8.80365	Up in Lysosomal storage	1.62577
enpl-1	0.226865	0.0111995	0.0237078	17.4848	17.7117	Not Significant	1.62511
snr-4	1.38071	0.0112143	0.0237152	8.52957	9.91027	Up in Lysosomal storage	1.62497
atp-4	0.416539	0.0112293	0.0237183	14.7246	15.1412	Not Significant	1.62492
ule-5	1.83913	0.0112386	0.0237183	8.78988	10.629	Up in Lysosomal storage	1.62492
pbs-4	0.927127	0.0113335	0.0238943	12.6481	13.5752	Up in Lysosomal storage	1.62171
drp-1	0.956362	0.0113483	0.0239015	11.7065	12.6629	Up in Lysosomal storage	1.62157
mlc-3	1.83673	0.0113611	0.0239042	8.88406	10.7208	Up in Lysosomal storage	1.62153
CELE_F33E11.3	1.47647	0.0114459	0.0240584	9.16571	10.6422	Up in Lysosomal storage	1.61873
txdc-9	1.4327	0.0115073	0.024163	8.68743	10.1201	Up in Lysosomal storage	1.61685
fbxa-4	0.92993	0.0115302	0.0241866	7.85173	8.78166	Up in Lysosomal storage	1.61642
swsn-6	1.17588	0.011554	0.0242122	8.09116	9.26705	Up in Lysosomal storage	1.61597
CELE_Y54G2A.40	1.05584	0.0115712	0.0242239	8.06624	9.12208	Up in Lysosomal storage	1.61576
ipla-3	0.982015	0.0116285	0.0243195	7.78776	8.76977	Up in Lysosomal storage	1.61405
asg-2	0.482028	0.0116734	0.0243889	13.3198	13.8018	Not Significant	1.61281
C55A1.6	1.46929	0.0117073	0.0244138	7.9688	9.43809	Up in Lysosomal storage	1.61236
rpl-11.2	0.363571	0.0117088	0.0244138	15.1891	15.5526	Not Significant	1.61236
bckd-1b	1.21224	0.0117435	0.0244616	9.09782	10.3101	Up in Lysosomal storage	1.61151
cox-6b	0.761651	0.0117947	0.0245434	13.224	13.9856	Up in Lysosomal storage	1.61007
rml-1	0.504717	0.0118063	0.0245434	14.2221	14.7268	Not Significant	1.61007
CELE_F55A11.1	0.787912	0.0118795	0.024671	9.17516	9.96307	Up in Lysosomal storage	1.60781
tag-131	0.996891	0.0119044	0.0246982	10.0564	11.0533	Up in Lysosomal storage	1.60734
skpo-1	1.41228	0.0119517	0.0247716	11.4586	12.8708	Up in Lysosomal storage	1.60605
pas-4	0.559804	0.0119773	0.0248	12.8186	13.3784	Not Significant	1.60555
clec-160	-0.788241	0.0120016	0.0248255	14.1081	13.3198	Down in Lysosomal storage	1.6051
sec-61.b	1.72462	0.0121098	0.0250072	11.306	13.0306	Up in Lysosomal storage	1.60194
ora-1	1.13557	0.0121134	0.0250072	7.84315	8.97873	Up in Lysosomal storage	1.60194
CELE_Y52B11A.4	1.16428	0.0121594	0.0250534	7.98492	9.1492	Up in Lysosomal storage	1.60113
marb-1	0.651069	0.012168	0.0250534	11.7377	12.3888	Up in Lysosomal storage	1.60113
npp-13	0.890554	0.0121719	0.0250534	8.12997	9.02053	Up in Lysosomal storage	1.60113
aagr-2	0.316378	0.0123047	0.0253018	14.8272	15.1435	Not Significant	1.59685
ugt-26	0.817519	0.0123468	0.0253633	12.6456	13.4631	Up in Lysosomal storage	1.59579
CELE_F02E9.10	0.631731	0.0124466	0.0255431	7.96147	8.59321	Up in Lysosomal storage	1.59273
skat-1	0.876637	0.0125496	0.0257291	8.56615	9.44278	Up in Lysosomal storage	1.58958
E02H1.6	0.570837	0.0126005	0.0258081	7.78558	8.35642	Not Significant	1.58824
cdk-1	1.34201	0.0129191	0.0264347	8.80875	10.1508	Up in Lysosomal storage	1.57783
ddx-23	0.882363	0.0129689	0.0265105	7.99857	8.88094	Up in Lysosomal storage	1.57658
elb-1	1.71978	0.0130093	0.0265671	9.41908	11.1389	Up in Lysosomal storage	1.57566
cpr-1	-1.67761	0.0131682	0.0268433	12.3083	10.6307	Down in Lysosomal storage	1.57116
mex-6	1.48181	0.0131704	0.0268433	8.60372	10.0855	Up in Lysosomal storage	1.57116
F14E5.2	1.28739	0.013208	0.0268936	9.44968	10.7371	Up in Lysosomal storage	1.57035
cope-1	0.617296	0.0134674	0.0273952	12.1703	12.7875	Up in Lysosomal storage	1.56233
tyr-4	1.36352	0.0135396	0.0274976	7.55187	8.91539	Up in Lysosomal storage	1.5607
CELE_F09E5.11	1.26374	0.0135442	0.0274976	7.83828	9.10202	Up in Lysosomal storage	1.5607
nuo-2	1.25511	0.0135634	0.0275098	10.6703	11.9254	Up in Lysosomal storage	1.56051
sqv-6	0.974032	0.0136444	0.0276471	8.91735	9.89138	Up in Lysosomal storage	1.55835
mtr-4	1.31822	0.013871	0.028079	7.68202	9.00025	Up in Lysosomal storage	1.55162
csn-2	0.900994	0.0140496	0.0284105	8.15472	9.05571	Up in Lysosomal storage	1.54652
sacm-1l	1.2025	0.014062	0.0284105	8.74806	9.95056	Up in Lysosomal storage	1.54652
ttr-25	1.38924	0.0141006	0.0284609	8.0319	9.42114	Up in Lysosomal storage	1.54575
lmtr-5	1.12281	0.0141378	0.0285082	8.57481	9.69762	Up in Lysosomal storage	1.54503
C02D5.4	1.07343	0.014187	0.0285797	10.6393	11.7128	Up in Lysosomal storage	1.54394
tes-1	0.979363	0.014312	0.0288038	7.97827	8.95763	Up in Lysosomal storage	1.54055
F58H1.3	1.28984	0.0144007	0.0289544	7.75645	9.04629	Up in Lysosomal storage	1.53829
CELE_F28B4.3	-1.2847	0.0144184	0.0289619	9.88563	8.60092	Down in Lysosomal storage	1.53817
CELE_CTEL55X.1	0.614918	0.0145475	0.0291754	7.91193	8.52684	Up in Lysosomal storage	1.53498
CELE_Y54G11A.7	0.927629	0.0145527	0.0291754	8.59748	9.52511	Up in Lysosomal storage	1.53498
npp-10	1.41472	0.0146989	0.0294402	9.31968	10.7344	Up in Lysosomal storage	1.53106
CELE_F55G11.4	-0.475155	0.0147762	0.0295666	14.845	14.3698	Not Significant	1.5292
ogdh-1	1.2503	0.0149243	0.0298343	12.9307	14.181	Up in Lysosomal storage	1.52528
prdh-1	1.35723	0.0150047	0.0299663	10.332	11.6893	Up in Lysosomal storage	1.52337
ttll-12	1.26442	0.0150524	0.0300328	8.57335	9.83777	Up in Lysosomal storage	1.5224
mmab-1	1.32821	0.0151934	0.0302851	8.14265	9.47087	Up in Lysosomal storage	1.51877
F46B6.12	-0.811271	0.0152137	0.0302966	8.91089	8.09962	Down in Lysosomal storage	1.51861
vps-20	1.02987	0.0152734	0.0303864	9.9998	11.0297	Up in Lysosomal storage	1.51732
txl-1	1.18957	0.0158352	0.031474	9.3384	10.528	Up in Lysosomal storage	1.50205
ran-3	1.40051	0.0158752	0.0315234	8.67695	10.0775	Up in Lysosomal storage	1.50137
asp-14	-0.990856	0.0159404	0.0316228	13.6984	12.7075	Down in Lysosomal storage	1.5
pgm-2	0.766775	0.0159763	0.0316638	12.7388	13.5056	Up in Lysosomal storage	1.49944
acly-2	1.5166	0.0162139	0.0321042	8.1249	9.64149	Up in Lysosomal storage	1.49344
lnkn-1	0.807136	0.0163921	0.0324261	7.78155	8.58868	Up in Lysosomal storage	1.48911
srp-1	-0.894519	0.0165245	0.0326571	13.1406	12.2461	Down in Lysosomal storage	1.48602
cogc-6	0.992793	0.0167046	0.0329817	8.32893	9.32172	Up in Lysosomal storage	1.48173
sucg-1	1.09849	0.016739	0.0329969	8.96198	10.0605	Up in Lysosomal storage	1.48153
CELE_Y54G11A.2	0.917022	0.016744	0.0329969	8.35995	9.27698	Up in Lysosomal storage	1.48153
his-71	-0.4868	0.0168587	0.033129	13.9261	13.4393	Not Significant	1.47979
his-72	-0.4868	0.0168587	0.033129	13.9261	13.4393	Not Significant	1.47979
his-2	-0.4868	0.0168587	0.033129	13.9261	13.4393	Not Significant	1.47979
nduf-11	1.04319	0.017162	0.0336931	10.5713	11.6145	Up in Lysosomal storage	1.47246
cdk-5	-0.647873	0.0171831	0.0337027	8.51274	7.86487	Down in Lysosomal storage	1.47233
mcm-5	1.12555	0.0174231	0.0341413	8.01895	9.14451	Up in Lysosomal storage	1.46672
lpd-5	1.45099	0.0174657	0.0341926	8.96127	10.4123	Up in Lysosomal storage	1.46607
dao-3	1.44267	0.0176625	0.0345454	8.25631	9.69898	Up in Lysosomal storage	1.46161
ekl-6	0.930636	0.0180038	0.0351801	7.91281	8.84344	Up in Lysosomal storage	1.4537
cyp-33c8	1.15607	0.0180653	0.0352671	11.6913	12.8474	Up in Lysosomal storage	1.45263
clp-7	1.35881	0.0181174	0.0353357	10.1977	11.5565	Up in Lysosomal storage	1.45179
C44H4.4	1.21236	0.0182599	0.0355803	8.82603	10.0384	Up in Lysosomal storage	1.44879
emc-3	1.3726	0.0183004	0.0356259	8.89792	10.2705	Up in Lysosomal storage	1.44823
eelo-2	0.646693	0.0186266	0.0362035	7.9297	8.57639	Up in Lysosomal storage	1.44125
C14B9.8	0.632986	0.0186318	0.0362035	7.62047	8.25345	Up in Lysosomal storage	1.44125
ucr-1	0.489691	0.0186775	0.0362583	15.2533	15.743	Not Significant	1.44059
papl-1	0.825905	0.0188987	0.0366537	11.3721	12.198	Up in Lysosomal storage	1.43588
vps-33.1	0.565377	0.0190334	0.0368493	7.67574	8.24112	Not Significant	1.43357
rnst-2	0.596224	0.019035	0.0368493	13.1586	13.7549	Up in Lysosomal storage	1.43357
C16C2.4	0.771824	0.0191169	0.0369735	8.67354	9.44536	Up in Lysosomal storage	1.43211
C18E9.2	0.371149	0.0191619	0.0370263	10.9461	11.3173	Not Significant	1.43149
CELE_F45D11.15	1.30578	0.0192336	0.0371303	13.1918	14.4976	Up in Lysosomal storage	1.43027
acs-13	1.06713	0.0193264	0.0372748	11.8137	12.8809	Up in Lysosomal storage	1.42858
CELE_Y47G6A.18	0.928203	0.0194082	0.0373981	11.1177	12.0459	Up in Lysosomal storage	1.42715
ivd-1	-0.468519	0.0198265	0.0381687	15.1393	14.6707	Not Significant	1.41829
sahd-1	0.996473	0.0199463	0.0383639	7.77354	8.77002	Up in Lysosomal storage	1.41608
rcan-1	0.629307	0.0201117	0.0386351	7.7388	8.36811	Up in Lysosomal storage	1.41302
sucl-2	1.48394	0.0201244	0.0386351	9.63159	11.1155	Up in Lysosomal storage	1.41302
rps-18	0.34024	0.0202306	0.0388032	16.6177	16.958	Not Significant	1.41113
rps-29	0.482673	0.0205381	0.0393568	12.8612	13.3439	Not Significant	1.40498
unc-78	0.922134	0.0205668	0.0393737	10.8343	11.7564	Up in Lysosomal storage	1.40479
CELE_F17A9.4	0.638248	0.0205847	0.0393737	11.0754	11.7136	Up in Lysosomal storage	1.40479
CELE_F45D11.14	1.20911	0.0208592	0.0398621	13.3114	14.5205	Up in Lysosomal storage	1.39944
mct-3	1.1991	0.0209176	0.0399371	8.01889	9.21798	Up in Lysosomal storage	1.39862
kola-4	1.14204	0.0209414	0.039946	9.62285	10.7649	Up in Lysosomal storage	1.39853
vps-45	1.04863	0.0210259	0.0400705	8.70918	9.7578	Up in Lysosomal storage	1.39718
gpx-1	0.678365	0.0210459	0.0400718	8.40203	9.08039	Up in Lysosomal storage	1.39716
wdr-4	1.21423	0.0211116	0.0401603	8.86636	10.0806	Up in Lysosomal storage	1.3962
CELE_W04G3.5	1.18615	0.0213908	0.0406543	8.60905	9.7952	Up in Lysosomal storage	1.39089
npl-4.1	1.17921	0.0215983	0.0410112	7.88996	9.06917	Up in Lysosomal storage	1.3871
sec-8	0.568082	0.0216536	0.0410787	7.85646	8.42455	Not Significant	1.38638
adah-1	1.7314	0.0217332	0.0411922	8.87725	10.6087	Up in Lysosomal storage	1.38518
ctsa-1.1	-0.286773	0.0222861	0.0422018	17.2827	16.9959	Not Significant	1.37467
C29F9.6	0.640316	0.022522	0.0425725	7.96143	8.60175	Up in Lysosomal storage	1.37087
CELE_K09E4.4	-1.03441	0.0225228	0.0425725	9.34347	8.30906	Down in Lysosomal storage	1.37087
B0205.13	1.04122	0.022632	0.0427222	8.0613	9.10252	Up in Lysosomal storage	1.36935
lec-10	-1.54021	0.022643	0.0427222	10.6884	9.14822	Down in Lysosomal storage	1.36935
srpa-72	0.335495	0.0227307	0.0428488	13.5802	13.9156	Not Significant	1.36806
acaa-2	0.862463	0.0230729	0.0434546	12.8877	13.7501	Up in Lysosomal storage	1.36196
vps-60	0.842676	0.023232	0.0437148	8.97026	9.81294	Up in Lysosomal storage	1.35937
C01B10.3	1.42899	0.0234074	0.044005	8.38612	9.8151	Up in Lysosomal storage	1.3565
skpo-2	1.64961	0.0236422	0.0444065	8.72491	10.3745	Up in Lysosomal storage	1.35255
B0272.3	0.633773	0.0237195	0.0445114	12.4137	13.0475	Up in Lysosomal storage	1.35153
unc-50	1.06778	0.0239937	0.0449854	8.65764	9.72542	Up in Lysosomal storage	1.34693
idhg-1	1.08404	0.0240195	0.0449933	11.191	12.275	Up in Lysosomal storage	1.34685
sfa-1	0.90998	0.0240791	0.0450644	8.11963	9.02961	Up in Lysosomal storage	1.34617
CELE_F10A3.17	0.82749	0.0242925	0.045423	9.89491	10.7224	Up in Lysosomal storage	1.34272
mbf-1	1.44261	0.0245647	0.0458908	8.60466	10.0473	Up in Lysosomal storage	1.33827
CELE_T02D1.8	1.27645	0.0246927	0.0460886	8.7542	10.0307	Up in Lysosomal storage	1.33641
bigr-1	1.03125	0.0249193	0.04647	8.34883	9.38008	Up in Lysosomal storage	1.33283
CELE_Y25C1A.7	1.1196	0.0249745	0.0465313	8.32381	9.44341	Up in Lysosomal storage	1.33226
tmyb-1	0.613716	0.025072	0.046671	12.7164	13.3302	Up in Lysosomal storage	1.33095
clec-10	-0.998311	0.0252481	0.0469569	12.9404	11.9421	Down in Lysosomal storage	1.3283
acly-1	0.683885	0.0257401	0.0478292	12.8135	13.4974	Up in Lysosomal storage	1.32031
mans-1	1.49766	0.0261474	0.0485429	9.21779	10.7155	Up in Lysosomal storage	1.31387
pqn-24	1.20035	0.0263	0.0487827	8.18706	9.3874	Up in Lysosomal storage	1.31173
CELE_R07E4.3	0.451822	0.0265539	0.0492098	9.98845	10.4403	Not Significant	1.30795
sqd-1	0.658406	0.0267682	0.0495628	12.1606	12.819	Up in Lysosomal storage	1.30484
ZC434.8	1.35197	0.0269961	0.0499404	11.0955	12.4475	Up in Lysosomal storage	1.30155
mct-4	-0.750297	0.0270207	0.0499416	11.3106	10.5603	Down in Lysosomal storage	1.30154
adh-1	1.33172	0.0272716	0.0503605	8.29514	9.62686	Not Significant	1.29791
rme-1	0.274756	0.0273703	0.0504619	16.2658	16.5406	Not Significant	1.29704
lgg-2	0.885566	0.0273749	0.0504619	8.46257	9.34814	Not Significant	1.29704
B0495.7	1.53532	0.0276767	0.0509731	11.564	13.0993	Not Significant	1.29266
hmt-1	0.68794	0.0278571	0.0512601	7.64678	8.33472	Not Significant	1.29022
F54D5.7	0.813394	0.0279005	0.0512612	8.35321	9.1666	Not Significant	1.29021
atic-1	1.36342	0.027907	0.0512612	8.73005	10.0935	Not Significant	1.29021
ept-1	1.14367	0.0279696	0.051331	8.08605	9.22972	Not Significant	1.28962
hpo-18	0.364432	0.0282337	0.0517701	13.8692	14.2336	Not Significant	1.28592
ndx-2	1.01106	0.0283427	0.0519242	7.8983	8.90936	Not Significant	1.28463
paic-1	1.10587	0.0284956	0.0521131	7.83034	8.93621	Not Significant	1.28305
CELE_T25G3.3	0.760062	0.0284959	0.0521131	7.98639	8.74645	Not Significant	1.28305
vha-2	1.36138	0.0286157	0.0522864	10.4102	11.7716	Not Significant	1.28161
arrd-13	0.943597	0.028711	0.0524146	8.94493	9.88853	Not Significant	1.28055
cash-1	1.33134	0.0287683	0.0524731	9.76722	11.0986	Not Significant	1.28006
CELE_W07E11.1	1.73528	0.0288083	0.0525002	8.35518	10.0905	Not Significant	1.27984
CELE_DC2.5	0.870411	0.0290838	0.052956	8.05671	8.92713	Not Significant	1.27608
sams-4	0.861549	0.029129	0.0529634	11.0093	11.8708	Not Significant	1.27602
ndub-11	0.901174	0.0291582	0.0529634	10.5973	11.4985	Not Significant	1.27602
CELE_ZK185.3	1.44692	0.0291642	0.0529634	9.87347	11.3204	Not Significant	1.27602
atp-6	1.251	0.0294617	0.0534572	8.50356	9.75456	Not Significant	1.27199
mca-3	0.973508	0.0295211	0.0535182	11.5876	12.5611	Not Significant	1.2715
CELE_Y53G8AR.9	0.70279	0.0296293	0.0536677	8.04162	8.74441	Not Significant	1.27029
gpc-2	0.315741	0.0298927	0.0540613	12.7929	13.1087	Not Significant	1.26711
pdha-1	0.614521	0.0298985	0.0540613	11.7827	12.3972	Not Significant	1.26711
K11H3.3	0.557548	0.0300831	0.0543479	12.5054	13.063	Not Significant	1.26482
mppa-1	0.692374	0.0305178	0.0550488	7.93334	8.62571	Not Significant	1.25925
vps-25	0.678088	0.0305239	0.0550488	8.98628	9.66437	Not Significant	1.25925
gas-1	1.34102	0.0308292	0.0555513	10.0503	11.3913	Not Significant	1.25531
dpy-23	1.12946	0.030897	0.0556253	10.5792	11.7087	Not Significant	1.25473
tnt-2	1.19599	0.0310021	0.0557664	7.76906	8.96506	Not Significant	1.25363
algn-11	0.90741	0.0314014	0.0564358	8.15507	9.06248	Not Significant	1.24845
lec-2	1.50735	0.0315668	0.0566841	8.7642	10.2716	Not Significant	1.24654
atp-3	0.370388	0.0316861	0.0568494	15.1834	15.5538	Not Significant	1.24527
clec-218	-0.467527	0.0321043	0.0575501	13.0541	12.5866	Not Significant	1.23995
pinn-4	0.744015	0.0322568	0.0577738	8.86069	9.6047	Not Significant	1.23827
CELE_F49E2.5	0.573098	0.0323768	0.057939	13.1207	13.6938	Not Significant	1.23703
cox-4	0.750669	0.0326478	0.0583393	12.3922	13.1428	Not Significant	1.23404
lgc-25	-1.37934	0.0326581	0.0583393	15.1182	13.7389	Not Significant	1.23404
K02D10.1	0.898917	0.0326846	0.0583393	8.72636	9.62528	Not Significant	1.23404
bckd-1A	1.20128	0.0327264	0.058364	12.7187	13.92	Not Significant	1.23386
taap-1	0.963613	0.032853	0.0585397	8.58298	9.54659	Not Significant	1.23255
nduf-5	0.70047	0.0330319	0.0587932	11.1196	11.8201	Not Significant	1.23067
aly-2	-1.03778	0.0330518	0.0587932	9.38542	8.34764	Not Significant	1.23067
idh-1	0.492933	0.0331252	0.0588735	15.1796	15.6726	Not Significant	1.23008
tag-123	1.15513	0.0332389	0.0590253	8.97592	10.131	Not Significant	1.22896
ndub-6	1.18192	0.0341398	0.0605735	11.3392	12.5211	Not Significant	1.21772
enol-1	0.30089	0.0345285	0.0612109	16.9154	17.2163	Not Significant	1.21317
prmt-5	0.830167	0.0348109	0.0616591	8.03438	8.86455	Not Significant	1.21
cul-2	0.628176	0.0350693	0.062064	7.92868	8.55686	Not Significant	1.20716
C27F2.9	1.02493	0.0351496	0.0621533	8.06039	9.08533	Not Significant	1.20654
ttr-54	0.9537	0.0352914	0.0623512	8.07939	9.03309	Not Significant	1.20516
mtch-1	0.376905	0.0353475	0.0623974	12.3462	12.7231	Not Significant	1.20483
C24B9.3	-1.01214	0.0354406	0.0625087	12.0607	11.0486	Not Significant	1.20406
bmy-1	0.875237	0.0358342	0.0631495	8.0062	8.88143	Not Significant	1.19963
ran-5	-0.770544	0.0358676	0.0631549	8.83304	8.0625	Not Significant	1.19959
klp-18	-0.818539	0.0360039	0.0633413	9.23611	8.41757	Not Significant	1.19831
pycr-4	0.927798	0.0361572	0.0635574	7.94209	8.86989	Not Significant	1.19683
mrp-5	0.791207	0.0362082	0.0635933	8.86908	9.66029	Not Significant	1.19659
C39D10.7	1.06971	0.0363195	0.0637351	11.2064	12.2761	Not Significant	1.19562
CELE_Y41E3.7	0.876117	0.0364468	0.0639045	8.52308	9.3992	Not Significant	1.19447
emr-1	1.03359	0.0367235	0.0643357	8.74995	9.78354	Not Significant	1.19155
CELE_M04F3.4	0.839557	0.0369189	0.0646235	8.27508	9.11464	Not Significant	1.18961
rnf-121	0.731645	0.0373271	0.0652832	8.75507	9.48671	Not Significant	1.1852
clp-4	1.1599	0.0375843	0.065678	9.64638	10.8063	Not Significant	1.18258
nex-3	1.18693	0.0378192	0.0660329	8.36471	9.55165	Not Significant	1.18024
cogc-8	0.645725	0.0379867	0.06627	7.81643	8.46215	Not Significant	1.17868
cpi-2	0.282817	0.0380321	0.0662936	14.8319	15.1147	Not Significant	1.17853
ccdc-47	0.914933	0.0382302	0.0665831	10.7337	11.6486	Not Significant	1.17664
rde-12	0.957948	0.0382773	0.0666095	10.4378	11.3957	Not Significant	1.17646
rap-1	0.682349	0.0383639	0.0667044	11.0233	11.7057	Not Significant	1.17585
lam-2	0.615446	0.0384551	0.0668073	14.0448	14.6603	Not Significant	1.17518
CELE_ZK813.3	1.435	0.0385239	0.0668711	7.91179	9.34679	Not Significant	1.17476
rpa-1	1.53041	0.0388746	0.0674237	8.92867	10.4591	Not Significant	1.17119
let-363	-0.661788	0.0390957	0.0677508	8.51979	7.858	Not Significant	1.16909
tdo-2	1.24323	0.0392061	0.0678856	8.15081	9.39404	Not Significant	1.16822
tln-1	1.37973	0.0392889	0.0679724	9.55939	10.9391	Not Significant	1.16767
Y18D10A.9	0.844002	0.0395277	0.0683288	8.04188	8.88588	Not Significant	1.1654
ndub-3	1.18808	0.0402607	0.0695382	10.5027	11.6907	Not Significant	1.15778
CELE_T22F7.4	1.20144	0.0405747	0.0700225	8.36699	9.56843	Not Significant	1.15476
C27B7.9	0.892987	0.0408475	0.0704349	8.16858	9.06157	Not Significant	1.15221
pccb-1	0.861044	0.041128	0.0708599	12.7171	13.5781	Not Significant	1.1496
CELE_Y37E3.17	0.571526	0.0413054	0.0711067	14.1774	14.7489	Not Significant	1.14809
dab-1	-0.323584	0.0414025	0.071215	15.7567	15.4332	Not Significant	1.14743
lbp-7	-0.458202	0.0419825	0.072153	15.024	14.5658	Not Significant	1.14175
CELE_F41H10.4	0.500977	0.0426473	0.0732351	7.92741	8.42838	Not Significant	1.13528
mtpn-1	0.833454	0.0429086	0.0736232	7.98667	8.82012	Not Significant	1.13299
gly-3	0.820208	0.0429458	0.0736264	8.43169	9.2519	Not Significant	1.13297
scl-2	-1.01945	0.0431565	0.0739269	9.22704	8.20758	Not Significant	1.1312
unc-64	0.571949	0.0432293	0.073957	7.98941	8.56136	Not Significant	1.13102
ymel-1	0.987644	0.0432549	0.073957	7.96072	8.94836	Not Significant	1.13102
vps-11	0.746075	0.0432807	0.073957	8.01387	8.75994	Not Significant	1.13102
aka-1	0.758922	0.0436284	0.0744901	8.21929	8.97822	Not Significant	1.1279
unc-43	0.764945	0.0441068	0.0752453	9.20887	9.97382	Not Significant	1.12352
panl-3	-0.754741	0.0441828	0.0753132	8.45364	7.6989	Not Significant	1.12313
Y92H12BL.1	1.21616	0.0445587	0.0758919	8.33289	9.54905	Not Significant	1.1198
ndx-6	0.711309	0.0448891	0.0763922	7.81222	8.52353	Not Significant	1.11695
sec-10	0.895999	0.0450108	0.0765368	8.37089	9.26689	Not Significant	1.11613
CELE_VC5.2	0.513399	0.0453252	0.0770085	8.0332	8.54659	Not Significant	1.11346
clec-87	1.21356	0.0457134	0.0776047	7.7536	8.96716	Not Significant	1.11011
xbx-6	0.823421	0.0460301	0.0780787	7.72637	8.54979	Not Significant	1.10747
F37A4.1	0.717425	0.046588	0.0789608	8.0464	8.76383	Not Significant	1.10259
rskd-1	0.557368	0.047259	0.0800329	8.01714	8.57451	Not Significant	1.09673
CELE_K02F3.9	0.835205	0.0474921	0.0803623	7.9858	8.821	Not Significant	1.09495
obr-4	0.652274	0.0475539	0.0804016	7.81722	8.46949	Not Significant	1.09474
C45B2.2	0.591176	0.0478094	0.080768	8.36429	8.95547	Not Significant	1.09276
let-721	1.00194	0.0479242	0.080861	9.23512	10.2371	Not Significant	1.09226
isw-1	-0.671877	0.0479421	0.080861	8.80975	8.13787	Not Significant	1.09226
CELE_H25K10.1	-1.32429	0.0483523	0.0814381	10.5036	9.17933	Not Significant	1.08917
alh-4	0.79865	0.0483624	0.0814381	11.7102	12.5089	Not Significant	1.08917
edc-3	1.14618	0.0484155	0.0814582	8.56097	9.70715	Not Significant	1.08907
vwa-8	0.824529	0.0484526	0.0814582	8.22945	9.05398	Not Significant	1.08907
zyg-9	1.03866	0.0486233	0.0816793	11.8411	12.8798	Not Significant	1.08789
C01G6.3	0.695636	0.0491183	0.0824444	7.92798	8.62361	Not Significant	1.08384
efk-1	0.604608	0.0491756	0.0824741	8.0857	8.69031	Not Significant	1.08368
CELE_M01G12.9	0.79741	0.0496631	0.0832246	8.03606	8.83347	Not Significant	1.07975
hpo-40	-0.774365	0.0497849	0.0833577	8.46699	7.69263	Not Significant	1.07905
fld-1	0.894731	0.0498304	0.0833577	9.92506	10.8198	Not Significant	1.07905
lron-10	-0.621918	0.0498625	0.0833577	8.48507	7.86315	Not Significant	1.07905
eea-1	0.889068	0.0502517	0.0839408	11.8732	12.7623	Not Significant	1.07603
apa-2	1.03426	0.0503049	0.0839624	9.56088	10.5951	Not Significant	1.07592
lipl-2	-0.970893	0.0510288	0.0850861	10.189	9.21814	Not Significant	1.07014
C32D5.8	-1.00922	0.0510598	0.0850861	11.2404	10.2312	Not Significant	1.07014
sta-1	0.802956	0.0513089	0.0854328	8.2884	9.09135	Not Significant	1.06838
gspd-1	1.32449	0.0517006	0.0860163	9.68566	11.0101	Not Significant	1.06542
pnk-1	0.680405	0.0521403	0.0866786	8.37724	9.05764	Not Significant	1.06209
nlp-26	0.790468	0.0522773	0.0868047	8.173	8.96347	Not Significant	1.06146
CELE_ZK742.4	0.856759	0.0522995	0.0868047	8.54177	9.39853	Not Significant	1.06146
arl-1	0.410317	0.0525923	0.0872212	10.7301	11.1404	Not Significant	1.05938
rps-13	0.29378	0.0533953	0.0884825	15.4773	15.7711	Not Significant	1.05314
vab-10	0.867476	0.0535924	0.0887384	8.5789	9.44638	Not Significant	1.05189
ucr-2.2	0.970634	0.0536432	0.088752	11.3893	12.3599	Not Significant	1.05182
CELE_T23B3.2	0.909774	0.0538222	0.0889775	7.98236	8.89213	Not Significant	1.05072
emc-5	-0.719037	0.0542922	0.0896832	8.86754	8.1485	Not Significant	1.04729
CELE_F10E7.5	0.725291	0.0543928	0.0897782	8.02798	8.75327	Not Significant	1.04683
his-69	-1.05235	0.0544368	0.0897798	9.87911	8.82675	Not Significant	1.04682
zig-7	0.833117	0.0545055	0.089822	8.2625	9.09562	Not Significant	1.04662
fbxa-72	0.807976	0.0547572	0.0901655	8.80957	9.61754	Not Significant	1.04496
sec-12	0.62762	0.0548504	0.0902476	7.99829	8.62591	Not Significant	1.04456
coq-5	0.668135	0.0549375	0.0903196	8.42447	9.09261	Not Significant	1.04422
ddb-1	1.03588	0.0551496	0.0905968	8.4214	9.45728	Not Significant	1.04289
CELE_Y17G7B.3	0.645976	0.0552303	0.0905985	8.21611	8.86209	Not Significant	1.04288
cyp-33c9	0.664383	0.0552377	0.0905985	8.08793	8.75231	Not Significant	1.04288
ife-2	0.613554	0.0564449	0.0925057	11.495	12.1085	Not Significant	1.03383
fem-2	0.771377	0.0565687	0.0926357	8.98671	9.75809	Not Significant	1.03322
ztf-7	0.43276	0.0567249	0.0928185	11.924	12.3567	Not Significant	1.03237
egl-4	0.555974	0.0571158	0.0933848	13.4491	14.005	Not Significant	1.02972
gck-3	0.604201	0.0573879	0.093756	9.95808	10.5623	Not Significant	1.028
mai-2	0.390006	0.057505	0.0938737	13.8341	14.2241	Not Significant	1.02746
aman-2	1.15659	0.0575865	0.0939331	9.15258	10.3092	Not Significant	1.02718
rme-6	-0.641706	0.0576787	0.0940099	8.46694	7.82524	Not Significant	1.02683
ZK1307.1	1.07099	0.0579045	0.0943042	9.67067	10.7417	Not Significant	1.02547
npp-15	0.854857	0.0580993	0.0945475	7.98347	8.83833	Not Significant	1.02435
alh-10	0.820701	0.0585214	0.0951602	8.12499	8.94569	Not Significant	1.02154
R102.4	0.858536	0.0587503	0.0954577	8.32303	9.18157	Not Significant	1.02019
suca-1	0.759027	0.0593014	0.0962781	13.4787	14.2377	Not Significant	1.01647
CELE_F57H12.6	0.766617	0.0595657	0.0966319	7.89154	8.65816	Not Significant	1.01488
CELE_Y54H5A.2	0.594363	0.0597701	0.0968881	8.50856	9.10292	Not Significant	1.01373
inx-14	0.70457	0.0600302	0.0972339	8.29158	8.99615	Not Significant	1.01218
emb-9	0.340756	0.0601278	0.0973164	10.971	11.3117	Not Significant	1.01181
atg-4.1	1.06011	0.060301	0.097521	8.58448	9.64459	Not Significant	1.0109
aman-1	0.325038	0.06046	0.0977023	17.0785	17.4036	Not Significant	1.0101
CELE_Y37D8A.19	2.09642	0.061011	0.0985162	9.27154	11.368	Not Significant	1.00649
snx-3	0.246523	0.0612813	0.098876	14.1213	14.3678	Not Significant	1.00491
hsp-75	0.988073	0.0621149	0.100144	8.80781	9.79588	Not Significant	0.999377
adr-1	0.831615	0.0623289	0.100411	8.3583	9.18991	Not Significant	0.99822
cubn-1	-0.530734	0.0624562	0.100538	18.2065	17.6758	Not Significant	0.99767
C35A5.6	1.23637	0.0625578	0.100624	9.19087	10.4272	Not Significant	0.997299
gana-1	0.374809	0.0627535	0.100861	13.0691	13.4439	Not Significant	0.996278
CELE_F54B8.4	1.19269	0.0632136	0.101522	8.05724	9.24993	Not Significant	0.99344
ent-2	0.708894	0.0632963	0.101576	8.11676	8.82566	Not Significant	0.993207
aqp-10	0.876414	0.0633633	0.101606	8.50492	9.38133	Not Significant	0.993082
vps-16	0.914661	0.0634736	0.101704	8.28454	9.1992	Not Significant	0.992661
CELE_F29B9.8	-0.430285	0.063527	0.101712	8.49055	8.06026	Not Significant	0.99263
ndua-7	0.968819	0.0635933	0.10174	11.014	11.9828	Not Significant	0.99251
rab-14	0.503966	0.0637111	0.10185	10.7557	11.2596	Not Significant	0.99204
odr-4	0.945551	0.0637923	0.101901	9.7815	10.7271	Not Significant	0.99182
srrt-1	0.862549	0.0640953	0.102307	8.73155	9.5941	Not Significant	0.990095
mek-2	0.815779	0.064585	0.10301	10.6167	11.4325	Not Significant	0.987122
CELE_Y39G8B.1	0.633242	0.0652689	0.104021	14.7403	15.3736	Not Significant	0.98288
ufd-1	0.81652	0.065779	0.104754	8.29866	9.11518	Not Significant	0.979831
agl-1	1.06325	0.065956	0.104955	9.22673	10.29	Not Significant	0.978996
mpst-3	0.611053	0.0662881	0.105403	11.7054	12.3164	Not Significant	0.977146
mog-2	0.73319	0.066713	0.105998	10.2922	11.0254	Not Significant	0.974703
gpd-3	0.319275	0.0668455	0.106127	16.9074	17.2266	Not Significant	0.974172
alh-1	-1.08586	0.0675511	0.107166	14.8289	13.7431	Not Significant	0.969943
yif-1	0.922869	0.0676333	0.107215	9.41425	10.3371	Not Significant	0.969745
clec-66	-0.617441	0.0678036	0.107326	11.1019	10.4844	Not Significant	0.969296
acdh-12	0.852793	0.0678406	0.107326	12.662	13.5148	Not Significant	0.969296
ath-1	0.915027	0.0678579	0.107326	8.25783	9.17285	Not Significant	0.969296
rfk-1	0.914515	0.0681786	0.107751	8.30854	9.22306	Not Significant	0.967578
cof-2	0.577836	0.0683655	0.107965	8.14482	8.72265	Not Significant	0.966718
moc-1	0.896855	0.0691509	0.109122	8.12823	9.02508	Not Significant	0.962087
czw-1	0.939382	0.0700458	0.110451	8.74526	9.68465	Not Significant	0.956832
cht-3	1.23144	0.070106	0.110462	11.5147	12.7462	Not Significant	0.956787
cnb-1	0.903725	0.0702648	0.110629	8.35022	9.25394	Not Significant	0.956133
cat-4	0.598701	0.0704139	0.11078	7.92686	8.52556	Not Significant	0.95554
cest-33	1.17986	0.0705826	0.110942	8.13792	9.31778	Not Significant	0.954903
dnj-12	0.679835	0.0706238	0.110942	10.7675	11.4474	Not Significant	0.954903
bbln-1	0.463678	0.0708311	0.111184	7.76006	8.22373	Not Significant	0.953958
unc-132	0.679047	0.0710262	0.111406	8.12726	8.8063	Not Significant	0.95309
exl-1	1.0976	0.0711905	0.11158	8.53062	9.62822	Not Significant	0.952414
unc-73	-0.546928	0.0715579	0.112072	8.36987	7.82294	Not Significant	0.950505
twnk-1	-0.89335	0.0723305	0.113196	9.01384	8.12049	Not Significant	0.946167
asns-2	-0.933523	0.0728175	0.113873	9.3451	8.41158	Not Significant	0.943579
B0393.9	0.684134	0.0731018	0.114232	8.13604	8.82018	Not Significant	0.942213
arp-11	0.389428	0.0733935	0.114602	7.90187	8.2913	Not Significant	0.940809
CELE_F25G6.9	0.637281	0.0735252	0.114721	7.70602	8.3433	Not Significant	0.940356
trap-1	0.336136	0.073841	0.115128	14.3593	14.6955	Not Significant	0.93882
glb-1	0.693446	0.0747523	0.116462	8.52512	9.21857	Not Significant	0.933817
gpa-13	1.00717	0.0748313	0.11649	10.0891	11.0963	Not Significant	0.933712
haf-2	0.805063	0.0748823	0.11649	8.96336	9.76842	Not Significant	0.933712
scrm-1	0.740622	0.0752359	0.116898	8.65885	9.39947	Not Significant	0.932194
tba-1	1.26392	0.0752567	0.116898	10.3866	11.6506	Not Significant	0.932194
lsm-7	0.979255	0.0754043	0.11704	8.46504	9.44429	Not Significant	0.931667
asb-2	0.347004	0.0759054	0.11773	14.3992	14.7462	Not Significant	0.929114
C07D8.6	0.608366	0.0760426	0.117855	14.3145	14.9228	Not Significant	0.928653
tag-273	0.677475	0.0765037	0.118481	8.05899	8.73646	Not Significant	0.92635
egl-30	-0.929485	0.0772026	0.11944	11.2831	10.3537	Not Significant	0.922851
unc-45	1.03294	0.0772373	0.11944	8.61856	9.65149	Not Significant	0.922851
slc-25a18.1	0.851444	0.0774477	0.119676	10.0184	10.8698	Not Significant	0.921992
eif-2Bgamma	0.710628	0.0776085	0.119836	8.32773	9.03835	Not Significant	0.921413
lsm-3	0.867615	0.0777431	0.119955	8.40893	9.27654	Not Significant	0.920982
imb-1	0.619883	0.0778601	0.120046	8.0137	8.63359	Not Significant	0.920651
cogc-3	0.947648	0.0781562	0.120414	8.3768	9.32445	Not Significant	0.919324
jmjd-5	0.645862	0.0782402	0.120454	8.31249	8.95835	Not Significant	0.919179
mans-3	0.677011	0.078708	0.121085	8.44533	9.12234	Not Significant	0.916911
vem-1	0.663746	0.0788212	0.121169	8.65864	9.32239	Not Significant	0.916607
ttr-5	1.228	0.079502	0.122126	8.63427	9.86227	Not Significant	0.913193
Y62E10A.11	0.704734	0.0803866	0.123394	8.30764	9.01238	Not Significant	0.908707
C06A6.4	1.06217	0.0807121	0.123802	8.6639	9.72606	Not Significant	0.907272
tat-1	0.54148	0.0808978	0.123959	8.08583	8.62731	Not Significant	0.906721
tbh-1	1.12489	0.0809335	0.123959	8.96194	10.0868	Not Significant	0.906721
T01G9.2	0.489857	0.0823027	0.125964	7.85074	8.34059	Not Significant	0.899755
cyc-1	0.989729	0.0824543	0.126103	8.90308	9.89281	Not Significant	0.899274
smg-2	0.722043	0.0828057	0.126548	8.44033	9.16237	Not Significant	0.897746
rps-7	0.206004	0.0832474	0.127129	16.5893	16.7953	Not Significant	0.895755
F07F6.4	0.382164	0.0836989	0.127725	12.6751	13.0573	Not Significant	0.893724
cpg-1	-0.6683	0.0837982	0.127783	12.6169	11.9486	Not Significant	0.893527
umps-1	1.2099	0.0844147	0.128629	9.46226	10.6722	Not Significant	0.890661
cyn-5	0.153117	0.0851069	0.129589	17.4717	17.6248	Not Significant	0.887432
tba-7	1.34199	0.085346	0.129858	11.3455	12.6875	Not Significant	0.886531
CELE_H06H21.8	1.00126	0.0854885	0.12998	7.8076	8.80886	Not Significant	0.886124
prp-19	0.88155	0.0856356	0.130109	10.5328	11.4144	Not Significant	0.885694
unc-34	0.562109	0.0857093	0.130126	7.6812	8.24331	Not Significant	0.885637
uaf-1	1.14639	0.0860312	0.130483	9.97662	11.123	Not Significant	0.884446
hmg-12	0.569141	0.08607	0.130483	7.84936	8.4185	Not Significant	0.884446
eat-3	0.85972	0.0862057	0.130594	9.2016	10.0613	Not Significant	0.884077
ndua-2	0.709931	0.0864725	0.130903	11.8977	12.6077	Not Significant	0.883051
B0416.5	0.81031	0.0884628	0.133818	9.11034	9.92065	Not Significant	0.873484
nmy-1	1.19822	0.0889076	0.134394	10.3892	11.5874	Not Significant	0.871621
cest-35.1	-0.554063	0.0893253	0.134927	12.4998	11.9458	Not Significant	0.8699
CELE_Y69A2AR.18	0.289824	0.0898829	0.135671	14.921	15.2108	Not Significant	0.867513
unc-15	-1.08891	0.0916341	0.138214	9.50929	8.42037	Not Significant	0.859447
atad-3	1.02511	0.0920992	0.138815	10.5857	11.6108	Not Significant	0.857563
ttr-6	1.04546	0.0924924	0.139237	9.62211	10.6676	Not Significant	0.856246
copd-1	0.171695	0.0925126	0.139237	14.451	14.6227	Not Significant	0.856246
zig-11	-0.558371	0.0934374	0.140527	8.5548	7.99643	Not Significant	0.85224
ech-4	0.978278	0.0935765	0.140635	9.86354	10.8418	Not Significant	0.851907
gba-3	0.168943	0.0936838	0.140643	13.9525	14.1214	Not Significant	0.851883
F37H8.5	-0.297134	0.0937168	0.140643	16.2222	15.925	Not Significant	0.851883
CELE_Y51F10.7	-0.433714	0.0949976	0.142462	13.944	13.5103	Not Significant	0.8463
nsun-2	0.974989	0.0953343	0.142864	8.26531	9.2403	Not Significant	0.845076
nxt-1	0.795481	0.0955272	0.14305	8.80119	9.59667	Not Significant	0.844511
hid-1	0.471032	0.0962744	0.144066	8.17133	8.64236	Not Significant	0.841439
snx-1	0.127534	0.0982056	0.14685	15.3001	15.4277	Not Significant	0.833126
rbm-39	0.742807	0.0983936	0.147026	8.20535	8.94816	Not Significant	0.832607
unc-26	0.616678	0.0990602	0.147916	13.9857	14.6024	Not Significant	0.829986
spp-5	-0.782958	0.0993894	0.148301	9.01936	8.2364	Not Significant	0.828856
ufc-1	-0.728272	0.100363	0.149647	10.7674	10.0391	Not Significant	0.824932
sto-1	0.823789	0.101577	0.151348	7.95836	8.78215	Not Significant	0.820022
CELE_F41G3.6	0.80669	0.102163	0.152113	8.69009	9.49678	Not Significant	0.817833
CELE_F52E1.14	1.02954	0.102788	0.152808	9.74155	10.7711	Not Significant	0.815854
oatr-1	0.343925	0.102806	0.152808	13.2233	13.5673	Not Significant	0.815854
mrps-5	-0.572123	0.10285	0.152808	8.4264	7.85428	Not Significant	0.815854
calu-1	0.218526	0.103805	0.154117	15.3429	15.5614	Not Significant	0.81215
ubxn-4	0.534258	0.10494	0.155678	8.08554	8.6198	Not Significant	0.807774
gly-7	0.957205	0.105056	0.155678	10.6337	11.5909	Not Significant	0.807774
ppk-2	-0.484278	0.105081	0.155678	8.53297	8.04869	Not Significant	0.807774
T28D9.1	0.720217	0.105226	0.155728	8.00642	8.72664	Not Significant	0.807633
tag-96	0.506604	0.105264	0.155728	13.4449	13.9515	Not Significant	0.807633
CELE_M01B12.4	0.690271	0.105388	0.155801	8.31859	9.00886	Not Significant	0.80743
gdh-1	0.29788	0.105604	0.156009	16.6142	16.9121	Not Significant	0.806851
gldc-1	0.798325	0.10578	0.156159	8.04945	8.84777	Not Significant	0.806433
trpp-1	0.4856	0.10644	0.157022	7.95445	8.44005	Not Significant	0.80404
CELE_Y39A1A.3	0.397813	0.106903	0.157594	7.93508	8.33289	Not Significant	0.802462
sup-36	0.577115	0.108618	0.160008	9.45425	10.0314	Not Significant	0.795857
sdhd-1	0.742777	0.109231	0.160797	8.26422	9.00699	Not Significant	0.793721
eat-17	0.533373	0.109774	0.161483	7.80556	8.33894	Not Significant	0.791873
R166.3	0.368526	0.110201	0.161996	7.55847	7.927	Not Significant	0.790496
cysl-1	0.797819	0.110856	0.162844	8.68546	9.48328	Not Significant	0.788228
CELE_F49C12.12	0.75665	0.111189	0.163218	10.8937	11.6504	Not Significant	0.787232
F12F6.7	0.73266	0.111679	0.163822	8.33412	9.06678	Not Significant	0.785627
isp-1	0.322618	0.111891	0.164017	13.3878	13.7104	Not Significant	0.785111
pph-5	0.652033	0.112378	0.164615	8.74307	9.3951	Not Significant	0.78353
apy-1	0.736738	0.112689	0.164955	9.61533	10.3521	Not Significant	0.782634
atn-1	1.06865	0.113465	0.165975	8.48893	9.55758	Not Significant	0.779958
eak-7	0.681334	0.114329	0.167049	8.88166	9.56299	Not Significant	0.777156
cul-3	0.789925	0.11436	0.167049	8.48184	9.27177	Not Significant	0.777156
CELE_T20F10.2	-0.476379	0.114531	0.167181	8.46143	7.98505	Not Significant	0.776812
hmp-1	0.408592	0.114711	0.167328	7.6361	8.04469	Not Significant	0.776432
nduv-2	0.336628	0.115034	0.167681	12.6401	12.9768	Not Significant	0.775515
gex-2	0.53081	0.115165	0.167712	7.74145	8.27226	Not Significant	0.775435
CELE_F48C1.6	0.903299	0.115217	0.167712	8.95343	9.85673	Not Significant	0.775435
pssy-1	0.558172	0.116799	0.169897	8.24054	8.79871	Not Significant	0.769814
CELE_ZK228.4	0.553085	0.11697	0.170027	7.73712	8.2902	Not Significant	0.769483
ZK1320.3	-0.165143	0.117078	0.170066	14.8648	14.6997	Not Significant	0.769383
mogs-1	0.832019	0.117552	0.170561	10.1517	10.9837	Not Significant	0.768119
puf-11	-0.551099	0.117583	0.170561	8.76837	8.21728	Not Significant	0.768119
CELE_H06I04.3	-0.895692	0.118234	0.171386	9.34801	8.45232	Not Significant	0.766024
irg-6	-0.920678	0.118544	0.171715	11.0035	10.0828	Not Significant	0.765191
CELE_F23F1.5	0.410527	0.119055	0.172336	7.55036	7.96088	Not Significant	0.763624
amn-1	-0.442502	0.1194	0.172716	13.2742	12.8317	Not Significant	0.762668
CELE_F41G4.8	0.541152	0.120565	0.17428	8.13293	8.67408	Not Significant	0.758753
ndub-2	0.69016	0.120916	0.174665	8.20197	8.89212	Not Significant	0.757794
CELE_Y38F2AR.12	0.830804	0.121221	0.174985	8.12416	8.95497	Not Significant	0.756999
CELE_ZK546.2	0.807459	0.121309	0.17499	9.61532	10.4228	Not Significant	0.756986
mec-5	0.464543	0.121941	0.175722	7.90952	8.37406	Not Significant	0.755174
gba-4	-0.806018	0.121985	0.175722	11.9153	11.1092	Not Significant	0.755174
CELE_F21D5.7	0.391676	0.122321	0.176031	12.36	12.7517	Not Significant	0.754412
tpst-1	0.652763	0.122368	0.176031	8.59363	9.2464	Not Significant	0.754412
CELE_F28H7.3	1.12314	0.123044	0.176839	10.6184	11.7416	Not Significant	0.752422
tomm-70	0.588931	0.1231	0.176839	7.91548	8.50441	Not Significant	0.752422
cyld-1	0.385999	0.123269	0.17696	7.84305	8.22905	Not Significant	0.752124
CELE_F55G11.8	-0.811821	0.124307	0.178327	11.4396	10.6278	Not Significant	0.748783
clec-71	0.534969	0.125027	0.179237	7.83682	8.37179	Not Significant	0.746573
F54F2.9	0.694225	0.125654	0.180012	8.60115	9.29537	Not Significant	0.744699
CELE_ZK1320.13	-0.912818	0.126748	0.181455	10.0639	9.15106	Not Significant	0.741231
tin-10	-0.34024	0.127242	0.182035	8.12304	7.7828	Not Significant	0.739844
C18C4.7	-0.305264	0.127329	0.182035	13.6605	13.3552	Not Significant	0.739844
swan-1	0.385468	0.127736	0.182493	7.8395	8.22496	Not Significant	0.738754
plc-4	-0.433404	0.128052	0.182819	8.29809	7.86469	Not Significant	0.73798
ani-2	-0.716522	0.128756	0.183698	8.80525	8.08873	Not Significant	0.735897
CELE_Y69A2AR.19	0.778314	0.129814	0.18508	8.33433	9.11264	Not Significant	0.732641
hxk-3	0.935251	0.131114	0.186807	10.6046	11.5398	Not Significant	0.728608
vps-18	0.613131	0.133053	0.189439	8.24211	8.85525	Not Significant	0.722531
algn-14	0.415221	0.133533	0.189993	7.92908	8.3443	Not Significant	0.721262
pdhk-2	0.436225	0.136221	0.193684	7.78824	8.22447	Not Significant	0.712905
mrpl-24	0.357011	0.136929	0.194559	8.05499	8.412	Not Significant	0.710949
lmn-1	0.348217	0.137431	0.195139	14.3263	14.6746	Not Significant	0.709656
fipp-1	0.766646	0.138106	0.195964	8.36451	9.13116	Not Significant	0.707824
mix-1	-0.607195	0.138762	0.196761	9.02135	8.41416	Not Significant	0.706062
srp-2	0.776003	0.139143	0.197166	8.07156	8.84757	Not Significant	0.705168
ubl-5	0.732057	0.139486	0.197518	8.76644	9.4985	Not Significant	0.704394
CELE_F28C10.3	0.667388	0.139903	0.197974	8.14141	8.8088	Not Significant	0.703391
smgl-1	0.480299	0.140301	0.198313	8.39759	8.87788	Not Significant	0.702649
aak-2	0.544382	0.140333	0.198313	8.52313	9.06751	Not Significant	0.702649
mop-25.1	-0.763043	0.141213	0.199421	11.8241	11.0611	Not Significant	0.700229
C18B2.5	0.736469	0.142992	0.201797	8.37913	9.1156	Not Significant	0.695084
CELE_T21B10.3	0.610931	0.143486	0.202357	8.96125	9.57218	Not Significant	0.693882
asps-1	-0.505192	0.1438	0.202662	9.00829	8.5031	Not Significant	0.693227
hxk-1	-0.834883	0.144157	0.203028	12.5164	11.6815	Not Significant	0.692444
K12H4.5	0.834029	0.144457	0.203314	9.31147	10.1455	Not Significant	0.691833
C08F8.3	-0.57633	0.146428	0.205948	8.62233	8.046	Not Significant	0.686242
C01B10.11	0.558071	0.147268	0.206991	8.49543	9.0535	Not Significant	0.684049
CELE_Y97E10AR.6	-0.588656	0.147835	0.207579	11.4139	10.8252	Not Significant	0.682817
lec-6	0.536466	0.147886	0.207579	15.849	16.3855	Not Significant	0.682817
ttyh-1	0.535813	0.148142	0.207797	8.06763	8.60345	Not Significant	0.68236
bgal-2	-0.727846	0.148729	0.208481	11.2661	10.5382	Not Significant	0.680933
CELE_F54E12.2	-0.540429	0.148963	0.208669	8.81239	8.27196	Not Significant	0.680542
CELE_T05H10.1	1.00072	0.149284	0.208977	8.76688	9.7676	Not Significant	0.679901
C46C2.2	-0.516345	0.149858	0.209641	8.69146	8.17511	Not Significant	0.678524
epg-4	0.405228	0.149967	0.209652	7.93228	8.3375	Not Significant	0.678501
srdf-3	0.430777	0.150564	0.210345	7.83727	8.26804	Not Significant	0.677068
CELE_T28F3.8	-0.786664	0.150894	0.210664	11.0407	10.2541	Not Significant	0.676409
ufbp-1	0.514926	0.151514	0.211389	8.24338	8.7583	Not Significant	0.674918
set-27	-0.370341	0.152569	0.212719	8.40768	8.03734	Not Significant	0.672194
hxk-2	0.398077	0.152767	0.212811	9.06052	9.4586	Not Significant	0.672005
lys-7	-0.869006	0.15284	0.212811	12.783	11.914	Not Significant	0.672005
aagr-1	0.798052	0.154205	0.214568	8.4231	9.22115	Not Significant	0.668435
trip-4	0.596706	0.15486	0.215336	8.30697	8.90367	Not Significant	0.666884
plpp-1.2	0.676007	0.156619	0.217505	7.84969	8.5257	Not Significant	0.662531
C06E1.9	0.560967	0.156629	0.217505	9.27885	9.83981	Not Significant	0.662531
lgc-24	-0.540403	0.157349	0.218359	8.88537	8.34497	Not Significant	0.660828
CELE_M106.8	-0.810247	0.157775	0.218805	12.1114	11.3011	Not Significant	0.659942
ctg-1	0.578351	0.158834	0.220127	8.2655	8.84385	Not Significant	0.657326
mcm-2	0.712013	0.158961	0.220157	8.07686	8.78888	Not Significant	0.657268
gst-7	-0.266826	0.160775	0.222522	15.9051	15.6383	Not Significant	0.652628
glb-19	0.625001	0.163858	0.226638	7.77645	8.40145	Not Significant	0.644667
rab-11.1	0.288619	0.164071	0.226781	15.3361	15.6248	Not Significant	0.644393
eif-2bbeta	0.402787	0.164532	0.227268	7.91121	8.314	Not Significant	0.643461
ncap-1	0.660143	0.165372	0.228138	8.9818	9.64194	Not Significant	0.641802
anat-1	0.355942	0.165381	0.228138	8.26395	8.61989	Not Significant	0.641802
fbp-1	0.270898	0.166285	0.229234	14.9159	15.1868	Not Significant	0.639721
mvk-1	0.524862	0.16654	0.229433	10.3611	10.8859	Not Significant	0.639345
lipl-5	-0.262984	0.167322	0.230358	16.9696	16.7067	Not Significant	0.637597
ltah-1.1	0.94439	0.168082	0.231252	10.0676	11.012	Not Significant	0.635914
kgb-1	0.678213	0.168228	0.2313	8.62627	9.30448	Not Significant	0.635824
cyn-3	0.414654	0.16899	0.232195	14.0238	14.4384	Not Significant	0.634148
tmem-184	0.447272	0.169377	0.232572	8.11773	8.565	Not Significant	0.633443
xrn-2	-0.540144	0.169745	0.232924	8.66196	8.12182	Not Significant	0.632786
fbxa-64	-0.667238	0.170145	0.23332	10.3207	9.65342	Not Significant	0.632049
fil-1	0.556616	0.170615	0.233811	9.1434	9.70002	Not Significant	0.631136
gmps-1	0.333718	0.17125	0.234526	12.6975	13.0313	Not Significant	0.629809
ccz-1	0.297481	0.172439	0.236	7.98461	8.28209	Not Significant	0.627089
C36B7.6	0.327809	0.172936	0.236486	7.72067	8.04848	Not Significant	0.626195
CELE_Y46C8AM.1	-0.358644	0.173048	0.236486	8.1769	7.81826	Not Significant	0.626195
dod-22	0.58923	0.173135	0.236486	7.99242	8.58165	Not Significant	0.626195
CELE_K10C3.5	0.445201	0.173296	0.23655	7.88491	8.33011	Not Significant	0.626078
thn-2	-1.00844	0.17368	0.236919	10.524	9.51557	Not Significant	0.6254
CELE_T28C6.7	-0.637989	0.17391	0.237078	9.06764	8.42965	Not Significant	0.625109
pad-1	0.631211	0.174177	0.237286	8.18644	8.81765	Not Significant	0.624727
egc-2	-0.579819	0.174679	0.237815	9.0729	8.49308	Not Significant	0.623761
CELE_F47B8.8	0.741646	0.176677	0.240377	8.94809	9.68974	Not Significant	0.619107
CELE_Y47D9A.1	-0.421454	0.177181	0.240906	11.6069	11.1855	Not Significant	0.618152
sart-3	0.752829	0.177364	0.240968	9.19578	9.94861	Not Significant	0.618041
cfim-1	0.342749	0.177458	0.240968	8.144	8.48675	Not Significant	0.618041
acdh-9	0.588389	0.179628	0.243756	8.4745	9.06289	Not Significant	0.613045
CELE_ZK813.2	0.570492	0.180326	0.244544	7.93679	8.50729	Not Significant	0.611643
C11D2.4	0.450556	0.180626	0.24479	8.15016	8.60071	Not Significant	0.611205
clec-83	-0.297086	0.181273	0.245508	11.8231	11.5261	Not Significant	0.609934
clec-150	0.401136	0.181462	0.245604	12.4855	12.8866	Not Significant	0.609764
CELE_F18A1.7	0.824742	0.182421	0.246742	9.76002	10.5848	Not Significant	0.607757
herc-1	0.471725	0.18274	0.247013	7.81435	8.28607	Not Significant	0.607281
sco-1	0.51179	0.183916	0.248441	8.07644	8.58823	Not Significant	0.604776
nas-1	0.654635	0.184142	0.248586	8.28233	8.93697	Not Significant	0.604524
lgc-26	0.558145	0.184272	0.2486	15.1834	15.7415	Not Significant	0.604499
tbc-3	0.420063	0.18575	0.250432	7.56005	7.98012	Not Significant	0.601311
arf-5	0.214507	0.185913	0.250465	14.1163	14.3308	Not Significant	0.601252
erd-2.2	0.354661	0.186015	0.250465	8.16151	8.51618	Not Significant	0.601252
hpo-31	0.43508	0.186635	0.251137	8.01851	8.45359	Not Significant	0.600089
famh-136	0.555527	0.187298	0.251867	8.28272	8.83825	Not Significant	0.598828
kin-3	0.813184	0.187895	0.252507	9.80197	10.6152	Not Significant	0.597726
zipt-9	0.631063	0.188552	0.253129	8.78587	9.41693	Not Significant	0.596659
kynu-1	0.502592	0.188601	0.253129	13.1199	13.6225	Not Significant	0.596659
CELE_R08B4.3	0.401488	0.189195	0.253763	8.06562	8.46711	Not Significant	0.595572
ceh-44	-0.38847	0.189743	0.254293	8.65103	8.26256	Not Significant	0.594666
ddl-3	0.498772	0.189834	0.254293	8.02246	8.52123	Not Significant	0.594666
rsp-2	0.60897	0.190078	0.254455	10.0906	10.6995	Not Significant	0.594389
gst-42	0.931804	0.191175	0.25576	9.45467	10.3865	Not Significant	0.592168
tre-1	0.538657	0.191639	0.256142	8.25469	8.79335	Not Significant	0.591519
CELE_D1086.3	0.449754	0.191707	0.256142	8.12467	8.57443	Not Significant	0.591519
ncbp-1	0.35901	0.191894	0.256227	8.09697	8.45598	Not Significant	0.591375
cytb-5.1	0.618769	0.192331	0.256647	9.69392	10.3127	Not Significant	0.590664
lin-33	0.316397	0.192653	0.256912	7.88529	8.20169	Not Significant	0.590216
CELE_F38B2.3	0.770529	0.19307	0.257303	10.2953	11.0658	Not Significant	0.589555
C52B9.4	0.550226	0.193478	0.257682	8.50263	9.05285	Not Significant	0.588916
spas-1	-0.483352	0.194685	0.258997	8.43166	7.94831	Not Significant	0.586705
gcp-2.1	0.233815	0.194714	0.258997	13.6475	13.8813	Not Significant	0.586705
srlf-31	0.600952	0.195425	0.259777	8.18052	8.78147	Not Significant	0.585399
spg-20	0.442299	0.195618	0.2598	8.16541	8.60771	Not Significant	0.585361
ckc-1	0.50266	0.195692	0.2598	8.15816	8.66082	Not Significant	0.585361
gln-3	0.281527	0.196063	0.260127	15.3725	15.654	Not Significant	0.584814
coq-3	0.60088	0.197964	0.262482	8.08272	8.6836	Not Significant	0.5809
clec-50	0.673142	0.19829	0.262746	8.86115	9.53429	Not Significant	0.580463
unc-122	0.751015	0.199426	0.264085	8.22267	8.97369	Not Significant	0.578257
puf-9	0.76334	0.199835	0.26445	8.7734	9.53674	Not Significant	0.577656
CELE_T19D12.6	-0.688696	0.199956	0.26445	9.47263	8.78393	Not Significant	0.577656
gba-2	0.526954	0.200673	0.26523	8.23973	8.76668	Not Significant	0.576377
sod-3	0.657827	0.201164	0.26571	8.21781	8.87564	Not Significant	0.575592
sec-16a.2	0.50847	0.201454	0.265924	8.13159	8.64006	Not Significant	0.575242
dld-1	0.632019	0.201796	0.266207	7.81148	8.4435	Not Significant	0.57478
CELE_M05D6.5	-0.446523	0.202537	0.267016	8.75482	8.3083	Not Significant	0.573463
C38C10.2	0.49017	0.203071	0.26755	8.57036	9.06053	Not Significant	0.572596
dod-17	0.525728	0.204008	0.268615	8.32131	8.84704	Not Significant	0.570869
hex-4	0.432469	0.204763	0.269439	7.96757	8.40003	Not Significant	0.56954
F40F8.1	0.621493	0.206192	0.271147	8.83987	9.46137	Not Significant	0.566795
rnr-2	0.55239	0.206542	0.271436	8.31844	8.87083	Not Significant	0.566332
hmp-2	-0.317774	0.207232	0.272171	8.19763	7.87986	Not Significant	0.565158
prx-6	0.740042	0.208822	0.274087	9.05175	9.7918	Not Significant	0.562112
mmaa-1	0.48828	0.209449	0.274736	8.25507	8.74335	Not Significant	0.561084
acer-1	0.181233	0.21103	0.276585	14.3389	14.5201	Not Significant	0.558171
CELE_Y55F3AM.9	-0.663963	0.211124	0.276585	8.94882	8.28486	Not Significant	0.558171
pkc-1	0.404961	0.212824	0.278637	8.22819	8.63315	Not Significant	0.554961
wapl-1	0.877441	0.214534	0.28062	8.72932	9.60676	Not Significant	0.551882
C34F6.10	0.471605	0.214607	0.28062	8.62895	9.10056	Not Significant	0.551882
CELE_Y39G10AR.9	0.586966	0.215657	0.281815	8.37707	8.96404	Not Significant	0.550036
spe-5	-0.759796	0.218009	0.28471	8.82353	8.06373	Not Significant	0.545598
dhod-1	0.523641	0.218425	0.285075	8.19488	8.71852	Not Significant	0.545041
frg-1	0.518317	0.219872	0.286783	7.9652	8.48352	Not Significant	0.542446
dur-1	0.585153	0.220193	0.287022	8.27662	8.86177	Not Significant	0.542084
dlat-1	0.479088	0.220469	0.287203	12.0871	12.5662	Not Significant	0.541811
F09E5.8	0.575586	0.223687	0.291056	8.34816	8.92374	Not Significant	0.536024
snpn-1	0.556828	0.223773	0.291056	8.15393	8.71076	Not Significant	0.536024
cyn-6	0.927634	0.223846	0.291056	8.69613	9.62377	Not Significant	0.536024
ethe-1	0.410158	0.224879	0.292217	9.29886	9.70902	Not Significant	0.534295
pmk-1	0.451407	0.225484	0.292819	8.38771	8.83912	Not Significant	0.5334
kdin-1	0.402684	0.226809	0.294357	8.43994	8.84263	Not Significant	0.531126
nos-3	0.523283	0.227712	0.295345	8.91504	9.43833	Not Significant	0.529671
CELE_F46H5.7	0.769439	0.22795	0.295469	11.4872	12.2566	Not Significant	0.529487
CELE_ZK856.5	0.258145	0.229914	0.29783	12.5123	12.7704	Not Significant	0.526032
bpnt-1	0.5699	0.230591	0.298521	7.92902	8.49892	Not Significant	0.525025
imp-3	0.500706	0.231787	0.299883	8.87323	9.37394	Not Significant	0.523048
fndc-1	0.341261	0.234158	0.302763	7.67195	8.01321	Not Significant	0.518898
spp-14	-0.571461	0.234406	0.302895	13.0654	12.494	Not Significant	0.518707
rpb-6	0.283521	0.234939	0.303396	7.85115	8.13467	Not Significant	0.51799
pqn-53	-0.780385	0.23552	0.303958	10.5584	9.77803	Not Significant	0.517187
CELE_H01G02.1	0.65545	0.237412	0.306209	8.98333	9.63878	Not Significant	0.513981
asp-4	-0.167392	0.238185	0.307017	18.3362	18.1688	Not Significant	0.512837
CELE_Y105C5B.15	0.175509	0.239473	0.308486	18.429	18.6045	Not Significant	0.510765
copb-2	0.175701	0.240346	0.309419	15.0025	15.1782	Not Significant	0.509453
CELE_T12D8.10	0.448876	0.241402	0.310586	8.40523	8.85411	Not Significant	0.507818
T25B9.9	0.35266	0.241839	0.310957	13.1746	13.5273	Not Significant	0.507299
tba-4	0.661288	0.24218	0.311204	11.078	11.7393	Not Significant	0.506955
CELE_Y38E10A.24	0.577034	0.243032	0.31201	8.96222	9.53925	Not Significant	0.505831
vdac-1	0.306898	0.24314	0.31201	16.3878	16.6947	Not Significant	0.505831
C14H10.3	-0.292011	0.243257	0.31201	14.4456	14.1536	Not Significant	0.505831
gex-3	0.437134	0.244724	0.313541	8.25204	8.68918	Not Significant	0.503705
poml-2	0.39129	0.244792	0.313541	12.948	13.3392	Not Significant	0.503705
F26E4.3	0.453648	0.244902	0.313541	8.00964	8.46329	Not Significant	0.503705
unc-85	0.706756	0.245844	0.314553	8.49558	9.20234	Not Significant	0.502306
mex-3	-0.420779	0.248005	0.317123	8.48735	8.06657	Not Significant	0.498772
fubl-3	0.430984	0.248359	0.317381	8.27074	8.70172	Not Significant	0.498419
sec-5	0.368172	0.24887	0.31784	7.71084	8.07901	Not Significant	0.497791
aps-2	0.581682	0.24996	0.319035	9.62331	10.205	Not Significant	0.496161
C38H2.2	0.39485	0.250204	0.319152	8.15206	8.54692	Not Significant	0.496002
ZK632.12	0.531664	0.255681	0.325938	10.3665	10.8982	Not Significant	0.486865
uso-1	0.606708	0.256842	0.327219	10.4268	11.0335	Not Significant	0.485162
acl-1	0.327813	0.259791	0.330773	8.04577	8.37358	Not Significant	0.48047
pah-1	-0.364228	0.26014	0.331015	15.777	15.4128	Not Significant	0.480152
cdc-5l	0.526567	0.261536	0.332588	8.88732	9.41389	Not Significant	0.478094
ruvb-1	0.628377	0.262539	0.333659	10.5924	11.2208	Not Significant	0.476697
dsbn-1	-0.387211	0.26416	0.335515	8.48862	8.10141	Not Significant	0.474288
clec-187	-0.42935	0.264506	0.33575	8.88834	8.45899	Not Significant	0.473984
gta-1	0.459389	0.26606	0.337517	11.9562	12.4156	Not Significant	0.471704
rsks-1	0.541103	0.267475	0.339106	8.85891	9.40001	Not Significant	0.469664
vpr-1	0.130766	0.268686	0.340434	12.5179	12.6487	Not Significant	0.467967
pid-3	0.53523	0.270095	0.342011	8.74834	9.28357	Not Significant	0.46596
F25G6.8	-0.347065	0.270266	0.34202	8.29803	7.95097	Not Significant	0.465948
patr-1	0.43547	0.271397	0.343242	8.95122	9.38669	Not Significant	0.464399
mrps-2	0.238114	0.271734	0.343459	7.69578	7.9339	Not Significant	0.464125
henn-1	0.510109	0.272683	0.34445	8.08363	8.59374	Not Significant	0.462874
lmtr-2	0.422564	0.274216	0.346177	8.81364	9.2362	Not Significant	0.460702
nfu-1	0.430632	0.274968	0.346917	8.30826	8.73889	Not Significant	0.459775
goa-1	-0.166094	0.275618	0.347525	13.468	13.3019	Not Significant	0.459014
ctnb-1	-0.267121	0.27679	0.348633	8.02981	7.76269	Not Significant	0.457631
syx-18	0.294875	0.276831	0.348633	8.10886	8.40374	Not Significant	0.457631
rpb-7	0.310653	0.277416	0.349159	7.87843	8.18908	Not Significant	0.456977
C24G6.8	0.307908	0.279525	0.351601	7.8926	8.2005	Not Significant	0.45395
tbc-1	-0.276375	0.27978	0.351709	8.72294	8.44656	Not Significant	0.453816
anc-1	0.343205	0.28017	0.351986	15.1545	15.4977	Not Significant	0.453474
CELE_Y69E1A.5	0.392663	0.281756	0.353766	8.35392	8.74658	Not Significant	0.451284
nspg-10	-0.492818	0.283478	0.355669	8.54702	8.0542	Not Significant	0.448954
irg-5	0.339362	0.283613	0.355669	7.71189	8.05125	Not Significant	0.448954
mrck-1	-0.412	0.284218	0.356213	8.81688	8.40488	Not Significant	0.44829
dhs-19	-0.53607	0.284921	0.356879	12.0647	11.5286	Not Significant	0.447479
CELE_H05C05.1	0.50396	0.287557	0.359965	8.22272	8.72668	Not Significant	0.443739
rpac-19	-0.201929	0.287806	0.360059	7.82455	7.62262	Not Significant	0.443626
yop-1	0.829724	0.292852	0.366153	9.30268	10.1324	Not Significant	0.436337
C17H12.8	0.301423	0.294963	0.368571	13.1589	13.4603	Not Significant	0.433478
K05C4.2	0.387961	0.296215	0.369914	8.19718	8.58514	Not Significant	0.4319
syx-5	-0.349678	0.296688	0.370283	8.60715	8.25747	Not Significant	0.431466
let-2	-0.59185	0.299335	0.373363	9.65766	9.06581	Not Significant	0.427869
CELE_W01A11.1	0.600664	0.300513	0.374607	8.49301	9.09368	Not Significant	0.426424
CELE_Y53F4B.18	0.451951	0.302368	0.376695	9.01043	9.46238	Not Significant	0.424011
cpt-2	0.563806	0.303985	0.378482	10.3162	10.88	Not Significant	0.421954
fzo-1	0.363049	0.305851	0.380578	9.06427	9.42732	Not Significant	0.419557
acs-1	0.430423	0.306089	0.380647	8.2879	8.71832	Not Significant	0.419478
lron-7	0.600711	0.308877	0.383885	8.44818	9.04889	Not Significant	0.415799
ile-1	0.241729	0.311399	0.38665	12.7202	12.9619	Not Significant	0.412682
lam-1	0.349225	0.311473	0.38665	13.7123	14.0615	Not Significant	0.412682
F40A3.3	0.411838	0.312533	0.387735	11.3788	11.7906	Not Significant	0.411465
prmt-9	0.341602	0.313769	0.389037	8.22432	8.56592	Not Significant	0.410009
CELE_F26F4.12	0.37623	0.314111	0.389228	9.58343	9.95966	Not Significant	0.409796
clec-65	0.554587	0.317309	0.392957	10.3131	10.8676	Not Significant	0.405655
C15H9.4	0.635161	0.317564	0.393039	8.93902	9.57418	Not Significant	0.405564
CELE_R03H10.1	0.421367	0.318429	0.393876	8.49215	8.91352	Not Significant	0.40464
CELE_F07A11.5	0.46807	0.319275	0.394688	7.89008	8.35815	Not Significant	0.403746
CELE_W09C5.1	-0.397833	0.325677	0.402364	8.90434	8.5065	Not Significant	0.395381
cpz-1	-0.148476	0.327416	0.404273	16.2642	16.1157	Not Significant	0.393326
nspg-9	-0.554597	0.328018	0.404776	10.2955	9.74088	Not Significant	0.392785
ufm-1	0.119542	0.329022	0.405774	13.0327	13.1522	Not Significant	0.391716
tsfm-1	0.294986	0.329266	0.405835	8.28406	8.57905	Not Significant	0.39165
CELE_Y57G11C.1147	0.476886	0.33099	0.407719	8.35182	8.82871	Not Significant	0.389639
dhs-13	-0.320549	0.331618	0.408251	8.26689	7.94634	Not Significant	0.389073
str-112	-0.320763	0.336572	0.414105	8.30426	7.9835	Not Significant	0.382889
mrp-3	-0.231412	0.337463	0.414956	7.99329	7.76188	Not Significant	0.381998
cpr-9	-0.495501	0.34052	0.418259	13.3007	12.8052	Not Significant	0.378555
C16A3.5	0.556089	0.340551	0.418259	10.1119	10.668	Not Significant	0.378555
C29H12.2	0.476293	0.341169	0.418771	11.5027	11.979	Not Significant	0.378023
syx-7	-0.110829	0.341958	0.419492	13.0649	12.954	Not Significant	0.377276
CELE_Y71H2AM.6	0.430996	0.343054	0.42059	9.02931	9.46031	Not Significant	0.376142
nemp-1	-0.441973	0.345046	0.422717	8.86227	8.4203	Not Significant	0.37395
CELE_R09E10.1	0.429477	0.345195	0.422717	8.24008	8.66956	Not Significant	0.37395
CELE_ZC373.2	0.718712	0.345944	0.423385	9.13149	9.8502	Not Significant	0.373264
C01G8.1	-0.628406	0.34852	0.426287	9.44224	8.81383	Not Significant	0.370298
tns-1	0.349758	0.348903	0.426319	7.96242	8.31218	Not Significant	0.370265
mrpl-12	0.538593	0.349008	0.426319	8.57626	9.11485	Not Significant	0.370265
rips-1	0.438799	0.34916	0.426319	8.23755	8.67635	Not Significant	0.370265
pad-2	0.363844	0.351021	0.42834	8.05952	8.42336	Not Significant	0.368211
pigs-1	0.208314	0.352558	0.429964	7.99934	8.20765	Not Significant	0.366568
clec-47	0.462671	0.353014	0.430268	11.0391	11.5018	Not Significant	0.366261
ccar-1	0.419155	0.353739	0.4309	9.21635	9.63551	Not Significant	0.365623
twf-2	0.371681	0.35469	0.431806	8.1974	8.56908	Not Significant	0.364712
mei-1	0.303232	0.354947	0.431867	8.03626	8.3395	Not Significant	0.36465
T09B9.4	-0.330484	0.357123	0.434259	8.66649	8.33601	Not Significant	0.362251
clec-209	0.335567	0.360249	0.437805	8.12333	8.4589	Not Significant	0.358719
scyl-1	-0.276313	0.361214	0.438722	8.92033	8.64402	Not Significant	0.357811
nape-2	-0.340291	0.362493	0.44002	8.71643	8.37614	Not Significant	0.356528
cle-1	0.240788	0.362855	0.440202	11.7916	12.0323	Not Significant	0.356348
pmr-1	0.21533	0.363341	0.440227	8.0001	8.21543	Not Significant	0.356324
F53E10.6	0.205691	0.36346	0.440227	7.81433	8.02002	Not Significant	0.356324
erp-44.2	0.530334	0.363509	0.440227	9.14397	9.6743	Not Significant	0.356324
CELE_F18H3.1	0.134149	0.370151	0.44801	11.6615	11.7957	Not Significant	0.348712
vps-8	0.296691	0.370705	0.448232	8.39481	8.6915	Not Significant	0.348497
sec-16A.1	-0.644457	0.370765	0.448232	9.31023	8.66578	Not Significant	0.348497
C06A12.3	0.425847	0.371669	0.449064	9.19652	9.62237	Not Significant	0.347692
znf-622	0.463923	0.373084	0.450513	8.7541	9.21803	Not Significant	0.346293
rga-1	0.223394	0.376896	0.454852	8.36912	8.59251	Not Significant	0.342129
tmed-3	0.284115	0.379518	0.457751	9.1654	9.44951	Not Significant	0.339371
dim-1	0.625107	0.379786	0.457809	9.77603	10.4011	Not Significant	0.339316
lin-10	-0.336726	0.384281	0.46296	8.47557	8.13884	Not Significant	0.334457
vps-22	0.284033	0.38539	0.464028	8.75365	9.03769	Not Significant	0.333456
C50F2.4	0.4425	0.387833	0.466441	8.73391	9.17641	Not Significant	0.331203
par-1	-0.53878	0.387843	0.466441	8.83074	8.29196	Not Significant	0.331203
sftb-2	-0.29044	0.388999	0.467562	8.38953	8.09909	Not Significant	0.330161
CELE_F20G2.2	-0.273572	0.389601	0.468016	12.847	12.5734	Not Significant	0.32974
CELE_D1022.4	-0.292709	0.390521	0.46885	8.55219	8.25948	Not Significant	0.328966
letm-1	0.293882	0.39136	0.469394	8.89913	9.19301	Not Significant	0.328462
lro-1	0.467777	0.391425	0.469394	8.13512	8.60289	Not Significant	0.328462
gos-28	0.375765	0.392854	0.470837	8.75612	9.13188	Not Significant	0.32713
alg-2	0.293231	0.393431	0.471258	8.42635	8.71958	Not Significant	0.326742
vti-1	-0.285913	0.394882	0.472724	8.78232	8.49641	Not Significant	0.325393
ostd-1	0.212273	0.397804	0.475949	13.1914	13.4037	Not Significant	0.32244
CELE_Y62E10A.13	-0.243696	0.398997	0.477102	8.7338	8.4901	Not Significant	0.321389
gldi-2	0.254863	0.399666	0.477627	8.29827	8.55314	Not Significant	0.320911
CELE_Y54E2A.8	0.414539	0.40044	0.478278	8.60745	9.02199	Not Significant	0.32032
rfc-2	-0.44382	0.404545	0.482904	9.00972	8.5659	Not Significant	0.316139
rml-5	0.353607	0.406368	0.484802	8.12788	8.48149	Not Significant	0.314436
vps-26	0.154486	0.407344	0.485689	13.841	13.9955	Not Significant	0.313642
maoc-1	0.375781	0.408379	0.486643	8.41867	8.79445	Not Significant	0.312789
cogc-5	0.374542	0.408987	0.48709	8.06369	8.43823	Not Significant	0.312391
rae-1	0.331108	0.409861	0.487852	8.70259	9.0337	Not Significant	0.311712
riok-1	0.483234	0.41023	0.488013	8.78469	9.26793	Not Significant	0.311569
C35D10.6	0.373812	0.411078	0.488742	8.37928	8.7531	Not Significant	0.310921
C37H5.13	0.251059	0.411333	0.488758	8.69964	8.9507	Not Significant	0.310906
skih-2	0.224525	0.411561	0.488758	8.0108	8.23533	Not Significant	0.310906
frm-5.1	-0.392651	0.412357	0.489424	9.63976	9.24711	Not Significant	0.310315
CELE_Y26E6A.3	0.326151	0.413073	0.489995	8.2763	8.60245	Not Significant	0.309808
CELE_T24A6.20	0.201974	0.415948	0.493124	10.7733	10.9753	Not Significant	0.307044
CELE_K03B8.6	0.296167	0.416432	0.493417	7.95904	8.25521	Not Significant	0.306786
rnp-8	-0.450156	0.418031	0.495031	9.0017	8.55155	Not Significant	0.305368
asm-2	-0.310433	0.418363	0.495142	10.5159	10.2055	Not Significant	0.30527
znf-598	-0.527922	0.419013	0.495629	9.78342	9.2555	Not Significant	0.304843
glh-2	0.31861	0.420891	0.497569	8.2644	8.58301	Not Significant	0.303147
rnr-1	0.641093	0.421523	0.497723	9.17965	9.82074	Not Significant	0.303013
CELE_K07E3.4	-0.153588	0.421632	0.497723	14.3902	14.2366	Not Significant	0.303013
spe-48	0.294748	0.421738	0.497723	8.21939	8.51414	Not Significant	0.303013
ergi-3	0.190772	0.423316	0.499302	8.48672	8.67749	Not Significant	0.301637
CELE_R10E4.1	-0.298577	0.425164	0.501197	8.48488	8.1863	Not Significant	0.299991
sql-1	-0.300981	0.427113	0.503211	9.42544	9.12446	Not Significant	0.29825
cup-4	0.366059	0.429324	0.50553	16.061	16.4271	Not Significant	0.296253
CELE_F54A3.2	0.436072	0.434827	0.51172	8.81599	9.25206	Not Significant	0.290968
CELE_Y57G7A.1	0.129231	0.437568	0.51459	7.92785	8.05708	Not Significant	0.288539
nono-1	-0.411241	0.43776	0.51459	9.06878	8.65754	Not Significant	0.288539
lin-41	-0.248515	0.438599	0.515286	8.64828	8.39976	Not Significant	0.287952
CELE_F10E7.6	0.337781	0.440789	0.517567	8.73162	9.0694	Not Significant	0.286034
gmpr-1	0.268693	0.441699	0.518208	12.6315	12.9002	Not Significant	0.285496
ndub-8	0.269707	0.441832	0.518208	9.67607	9.94578	Not Significant	0.285496
puf-5	0.459525	0.443383	0.519734	8.48584	8.94537	Not Significant	0.284219
dcs-1	0.252324	0.444384	0.520614	9.62181	9.87414	Not Significant	0.283484
CELE_T24G10.2	-0.282754	0.444657	0.520641	8.53048	8.24773	Not Significant	0.283462
C06E4.3	0.328249	0.444989	0.520738	8.54527	8.87352	Not Significant	0.283381
ndub-10	0.15562	0.445712	0.521172	13.1029	13.2585	Not Significant	0.283019
C17H12.2	0.316083	0.445861	0.521172	8.00092	8.317	Not Significant	0.283019
stim-1	0.342278	0.446696	0.521855	8.31445	8.65673	Not Significant	0.28245
crn-2	0.197025	0.45104	0.526634	8.14024	8.33726	Not Significant	0.278491
CELE_ZK1058.9	-0.352362	0.451359	0.526712	8.5291	8.17674	Not Significant	0.278427
got-2.1	0.28955	0.452676	0.527953	8.04474	8.33429	Not Significant	0.277405
gls-1	-0.231257	0.452978	0.528009	8.27595	8.04469	Not Significant	0.277359
CELE_T20F5.6	-0.253036	0.45414	0.529068	8.24495	7.99191	Not Significant	0.276488
nduo-1	0.171419	0.454996	0.529769	8.64533	8.81675	Not Significant	0.275914
tsg-101	0.313156	0.456495	0.531217	8.283	8.59615	Not Significant	0.274728
C47B2.2	0.233667	0.457923	0.532582	8.16663	8.4003	Not Significant	0.273614
CELE_F08F8.9	0.23114	0.458484	0.532937	8.21935	8.45049	Not Significant	0.273324
clec-85	0.176384	0.459343	0.533637	11.9632	12.1396	Not Significant	0.272754
nduo-5	0.255094	0.459769	0.533835	8.41146	8.66655	Not Significant	0.272593
asp-2	0.155039	0.460818	0.534754	14.3258	14.4808	Not Significant	0.271846
C36A4.4	0.341576	0.462026	0.535857	10.9008	11.2424	Not Significant	0.270951
mlp-1	0.192852	0.464573	0.538432	8.10924	8.30209	Not Significant	0.268869
lev-11	-0.671155	0.464763	0.538432	11.1433	10.4721	Not Significant	0.268869
ard-1	-0.317141	0.465204	0.538643	13.6578	13.3407	Not Significant	0.268699
CELE_F44E5.4	0.309915	0.466388	0.539715	7.98517	8.29509	Not Significant	0.267835
egg-6	-0.322397	0.466705	0.539782	8.67214	8.34974	Not Significant	0.267782
npp-1	0.369737	0.467069	0.539902	8.4684	8.83813	Not Significant	0.267685
cogc-2	-0.215974	0.470434	0.54349	8.25698	8.04101	Not Significant	0.264808
CELE_Y76B12C.6	-0.273408	0.473021	0.546177	8.36188	8.08847	Not Significant	0.262667
lipl-7	0.107382	0.483875	0.5584	14.2549	14.3623	Not Significant	0.253055
copz-1	-0.345787	0.484789	0.559145	11.6143	11.2686	Not Significant	0.252475
CELE_M01H9.3	0.164392	0.491538	0.566615	7.49494	7.65933	Not Significant	0.246712
him-3	-0.291979	0.495331	0.570607	8.68807	8.39609	Not Significant	0.243663
lys-8	-0.180072	0.495791	0.570607	13.8254	13.6453	Not Significant	0.243663
wago-4	0.273255	0.495822	0.570607	8.11162	8.38488	Not Significant	0.243663
glna-1	-0.243187	0.496167	0.570688	8.32032	8.07713	Not Significant	0.243601
ttr-42	0.211792	0.498696	0.573281	8.06661	8.27841	Not Significant	0.241633
C14B1.2	0.324749	0.50823	0.583918	8.17185	8.4966	Not Significant	0.233648
fntb-1	0.298956	0.50912	0.584618	8.03867	8.33762	Not Significant	0.233128
cept-2	0.25759	0.514563	0.590272	8.52662	8.78421	Not Significant	0.228948
hcp-1	-0.256395	0.514611	0.590272	8.36798	8.11158	Not Significant	0.228948
iff-2	0.147628	0.519224	0.595212	12.969	13.1166	Not Significant	0.225328
Y52B11A.8	-0.390659	0.519489	0.595212	10.5781	10.1875	Not Significant	0.225328
msi-1	0.242127	0.520151	0.595643	9.03835	9.28047	Not Significant	0.225014
hrpu-2	-0.288676	0.526056	0.601637	10.5731	10.2844	Not Significant	0.220665
sec-3	0.265181	0.526073	0.601637	8.06975	8.33493	Not Significant	0.220665
ctf-4	-0.192985	0.526252	0.601637	8.21583	8.02284	Not Significant	0.220665
cdr-6	0.221124	0.528763	0.604176	9.09706	9.31819	Not Significant	0.218837
CELE_Y42H9AR.1	-0.0814531	0.531765	0.607273	12.2888	12.2074	Not Significant	0.216616
clh-5	0.230872	0.535899	0.611529	8.30005	8.53092	Not Significant	0.213583
lotr-1	-0.260754	0.536079	0.611529	8.58909	8.32834	Not Significant	0.213583
nid-1	0.391749	0.538166	0.613574	9.56377	9.95552	Not Significant	0.212133
daf-22	0.207953	0.539002	0.613867	7.97346	8.18141	Not Significant	0.211925
CELE_F35F10.5	0.163065	0.539175	0.613867	7.99022	8.15329	Not Significant	0.211925
arx-5	0.359075	0.539307	0.613867	10.0254	10.3845	Not Significant	0.211925
nmat-2	-0.290083	0.541058	0.615524	9.54976	9.25967	Not Significant	0.210755
C17B7.12	-0.199537	0.543469	0.617929	8.06765	7.86811	Not Significant	0.209062
clik-1	0.46278	0.549537	0.624488	9.62789	10.0907	Not Significant	0.204476
CELE_F54D5.4	-0.162164	0.550863	0.625653	8.77832	8.61616	Not Significant	0.203666
his-24	-0.211841	0.554233	0.629035	8.36783	8.15599	Not Significant	0.201325
rsd-3	-0.27813	0.554444	0.629035	8.60793	8.3298	Not Significant	0.201325
brp-1	-0.252579	0.555333	0.6297	8.66135	8.40877	Not Significant	0.200866
mek-1	0.313203	0.556312	0.630466	8.71595	9.02915	Not Significant	0.200338
CELE_H20E11.3	0.200939	0.557207	0.631138	8.7083	8.90924	Not Significant	0.199876
unc-22	-0.350503	0.557763	0.631424	8.75484	8.40434	Not Significant	0.199679
cest-13	-0.155127	0.563373	0.637344	13.5624	13.4073	Not Significant	0.195626
ZK673.2	0.278846	0.563604	0.637344	8.90428	9.18312	Not Significant	0.195626
kin-2	0.229471	0.564305	0.63779	11.9396	12.1691	Not Significant	0.195322
rod-1	0.273222	0.565845	0.639184	8.14708	8.4203	Not Significant	0.194374
lgc-28	0.381796	0.567167	0.640331	14.4096	14.7914	Not Significant	0.193596
npp-16	0.224618	0.570829	0.644116	9.73946	9.96408	Not Significant	0.191036
pfk-1.1	0.174189	0.572461	0.645607	12.0981	12.2722	Not Significant	0.190032
comt-3	0.286607	0.572992	0.645857	8.29328	8.57988	Not Significant	0.189864
tli-1	0.172758	0.575857	0.648734	9.87688	10.0496	Not Significant	0.187933
lgc-23	-0.373025	0.576746	0.649385	11.0469	10.6739	Not Significant	0.187498
idh-2	0.319247	0.578526	0.651037	8.75848	9.07772	Not Significant	0.186395
wbp-11	-0.164797	0.579131	0.651366	8.4143	8.24951	Not Significant	0.186175
ndub-7	0.165138	0.58086	0.652958	10.0021	10.1672	Not Significant	0.185115
C32H11.4	0.171525	0.582273	0.654193	12.6656	12.8371	Not Significant	0.184294
CELE_F55F8.2	-0.240349	0.582814	0.654448	8.37189	8.13154	Not Significant	0.184125
golg-4	-0.226809	0.584943	0.656485	9.01582	8.78901	Not Significant	0.182775
pezo-1	0.208655	0.589411	0.661143	8.31696	8.52561	Not Significant	0.179704
lsm-6	-0.246648	0.590326	0.661814	9.26337	9.01672	Not Significant	0.179264
F45G2.8	-0.239914	0.591162	0.662394	8.7515	8.51159	Not Significant	0.178883
uaf-2	0.21663	0.592834	0.66391	8.47233	8.68896	Not Significant	0.177891
cup-5	-0.260744	0.5935	0.664299	8.83287	8.57213	Not Significant	0.177636
hsr-9	0.205835	0.598484	0.669518	8.24295	8.44878	Not Significant	0.174238
C34D4.4	0.196634	0.601145	0.672134	8.78368	8.98031	Not Significant	0.172544
memb-1	0.105855	0.603403	0.674161	8.3229	8.42875	Not Significant	0.171237
rpa-2	0.27513	0.603605	0.674161	8.61976	8.89489	Not Significant	0.171237
irg-4	-0.238411	0.604101	0.674353	13.0758	12.8374	Not Significant	0.171113
CELE_Y71H2AM.20	0.267887	0.6053	0.67533	8.347	8.61489	Not Significant	0.170484
sec-24.1	-0.122107	0.606085	0.675843	13.5085	13.3864	Not Significant	0.170154
asp-6	-0.121812	0.610144	0.680006	16.1282	16.0064	Not Significant	0.167487
usp-50	0.213902	0.612936	0.682751	8.53453	8.74843	Not Significant	0.165737
Y54E10A.10	-0.199368	0.615315	0.68496	8.70729	8.50792	Not Significant	0.164335
hbs-1	0.138471	0.615576	0.68496	7.74385	7.88232	Not Significant	0.164335
CELE_T10B5.3	0.14552	0.616792	0.685947	8.04174	8.18726	Not Significant	0.16371
C11D2.7	0.28536	0.618642	0.687637	9.0009	9.28626	Not Significant	0.162641
clec-5	0.191702	0.629078	0.698864	9.51998	9.71168	Not Significant	0.155607
cpr-6	-0.0892699	0.631455	0.70111	15.168	15.0787	Not Significant	0.154214
mex-1	-0.326343	0.631834	0.70111	9.45999	9.13365	Not Significant	0.154214
cyp-14a4	0.217333	0.632428	0.70111	8.39597	8.61331	Not Significant	0.154214
pqn-27	0.285786	0.632446	0.70111	8.88315	9.16894	Not Significant	0.154214
klp-15	-0.230787	0.634451	0.702707	8.6404	8.40962	Not Significant	0.153226
sel-11	0.216238	0.634598	0.702707	8.80645	9.02269	Not Significant	0.153226
rcs-1	0.161451	0.634899	0.702707	8.18429	8.34574	Not Significant	0.153226
asp-1	0.114954	0.636844	0.704485	17.2459	17.3609	Not Significant	0.152128
aly-1	0.208588	0.638753	0.706222	9.85789	10.0665	Not Significant	0.151059
repo-1	-0.159741	0.644124	0.711782	8.2372	8.07746	Not Significant	0.147653
clec-84	-0.239343	0.644581	0.711909	9.61177	9.37243	Not Significant	0.147575
akt-1	0.200614	0.649988	0.717232	8.82718	9.0278	Not Significant	0.144341
hphd-1	0.313051	0.650411	0.717232	9.32125	9.6343	Not Significant	0.144341
unc-87	-0.274059	0.650432	0.717232	9.28143	9.00737	Not Significant	0.144341
mlst-8	0.140935	0.653563	0.720303	8.64363	8.78456	Not Significant	0.142485
let-418	0.222843	0.657867	0.7245	9.07947	9.30232	Not Significant	0.139962
lpd-7	-0.177727	0.658067	0.7245	8.37177	8.19404	Not Significant	0.139962
clec-63	-0.0517227	0.659995	0.726239	14.7319	14.6802	Not Significant	0.138921
mcm-7	0.264785	0.666356	0.732851	8.72693	8.99171	Not Significant	0.134985
CELE_M04C9.3	0.18858	0.667923	0.734187	8.91052	9.0991	Not Significant	0.134193
srdf-2.2	0.177611	0.668721	0.734546	8.43389	8.6115	Not Significant	0.133981
CELE_Y69A2AR.16	-0.113921	0.668955	0.734546	8.29956	8.18564	Not Significant	0.133981
pat-6	-0.162619	0.669521	0.73478	8.48223	8.31961	Not Significant	0.133843
pals-34	-0.116716	0.67303	0.738242	8.41309	8.29637	Not Significant	0.131801
CELE_F56C9.10	-0.111097	0.67598	0.741088	8.03193	7.92083	Not Significant	0.13013
smc-3	0.214515	0.677056	0.741877	8.71524	8.92976	Not Significant	0.129668
pfut-1	-0.106156	0.678759	0.743352	7.93998	7.83383	Not Significant	0.128805
mig-22	0.143921	0.679552	0.743526	8.13749	8.28141	Not Significant	0.128704
syf-3	0.137617	0.679632	0.743526	8.36539	8.503	Not Significant	0.128704
vps-32.1	0.115914	0.683476	0.747339	7.9348	8.05072	Not Significant	0.126482
ndua-13	0.160207	0.685246	0.748881	8.12492	8.28512	Not Significant	0.125587
tax-6	-0.0899267	0.692501	0.756413	11.6953	11.6053	Not Significant	0.121241
inos-1	0.0992604	0.694258	0.757935	20.1868	20.286	Not Significant	0.120368
dnj-25	0.168886	0.695765	0.759182	8.29627	8.46515	Not Significant	0.119654
ptpn-22	0.129945	0.698478	0.761743	8.5105	8.64044	Not Significant	0.118191
gcsh-2	0.170801	0.700221	0.763245	8.16123	8.33203	Not Significant	0.117336
hmg-1.2	0.120281	0.701235	0.76395	8.29597	8.41625	Not Significant	0.116935
cdd-2	0.202734	0.705107	0.767766	9.0596	9.26233	Not Significant	0.114771
ehs-1	-0.090158	0.710463	0.773195	11.9549	11.8648	Not Significant	0.111711
CELE_T10F2.2	0.131114	0.712286	0.774422	8.16971	8.30083	Not Significant	0.111022
ndua-1	-0.153796	0.712664	0.774422	10.7615	10.6077	Not Significant	0.111022
ttx-7	0.0509827	0.712707	0.774422	17.7086	17.7596	Not Significant	0.111022
cbd-1	0.353503	0.713078	0.774422	9.66322	10.0167	Not Significant	0.111022
allo-1	0.156245	0.713762	0.774761	8.25465	8.4109	Not Significant	0.110832
sftb-1	0.18833	0.718188	0.779159	8.79738	8.98571	Not Significant	0.108374
Y17G7B.18	-0.212931	0.721704	0.782566	9.05781	8.84488	Not Significant	0.106479
rsd-6	0.11333	0.725041	0.785696	7.90703	8.02036	Not Significant	0.104745
gba-1	0.147324	0.725368	0.785696	13.1016	13.2489	Not Significant	0.104745
rpl-28	0.128757	0.725722	0.785696	14.1263	14.2551	Not Significant	0.104745
F37F2.2	-0.134307	0.731786	0.791849	8.67589	8.54159	Not Significant	0.101358
unc-52	-0.167516	0.732403	0.792105	9.44003	9.27251	Not Significant	0.101217
ccf-1	0.107113	0.735124	0.794636	8.61107	8.71819	Not Significant	0.0998319
fkb-5	0.207443	0.735577	0.794713	12.7414	12.9488	Not Significant	0.0997898
sdha-2	0.205799	0.739116	0.798123	8.70118	8.90698	Not Significant	0.0979302
CELE_F52B5.2	0.155919	0.74477	0.803811	8.41759	8.57351	Not Significant	0.0948461
xrn-1	0.139863	0.745183	0.80384	8.91729	9.05715	Not Significant	0.0948302
fat-2	0.122243	0.745574	0.803846	8.39147	8.51371	Not Significant	0.0948271
gsa-1	-0.191654	0.746578	0.804512	9.23578	9.04412	Not Significant	0.0944673
K12H4.7	-0.0482863	0.748123	0.805652	15.1405	15.0922	Not Significant	0.0938522
CELE_F13H8.3	0.106325	0.74841	0.805652	8.09649	8.20282	Not Significant	0.0938522
rpl-39	-0.165237	0.749613	0.805802	10.1282	9.96301	Not Significant	0.0937717
acl-14	0.168581	0.749676	0.805802	9.13828	9.30686	Not Significant	0.0937717
irg-7	-0.191373	0.749709	0.805802	8.96847	8.7771	Not Significant	0.0937717
prx-19	0.114743	0.750738	0.806134	8.68162	8.79636	Not Significant	0.0935926
clh-6	0.0792955	0.750792	0.806134	8.0573	8.1366	Not Significant	0.0935926
CELE_T23H2.3	-0.134336	0.751555	0.806537	8.58609	8.45175	Not Significant	0.0933756
nft-1	0.0988127	0.75203	0.806632	8.42342	8.52224	Not Significant	0.0933247
got-2.2	0.152979	0.752913	0.807163	13.62	13.7729	Not Significant	0.0930388
amph-1	-0.145705	0.753762	0.807657	9.32326	9.17755	Not Significant	0.0927729
zmp-4	0.154889	0.755141	0.808719	9.50269	9.65758	Not Significant	0.0922025
dlat-2	0.118537	0.756733	0.810007	8.86158	8.98012	Not Significant	0.0915111
unc-119	-0.0948642	0.757431	0.810338	12.3212	12.2264	Not Significant	0.0913336
alh-8	0.0440512	0.758427	0.810987	15.7125	15.7565	Not Significant	0.0909861
nish-1	0.117814	0.764001	0.816461	8.30903	8.42684	Not Significant	0.0880646
nhj-1	-0.0782833	0.764774	0.816461	8.41361	8.33533	Not Significant	0.0880646
cpr-8	-0.117588	0.764931	0.816461	8.53315	8.41556	Not Significant	0.0880646
ugtp-1	0.0911724	0.765114	0.816461	8.29332	8.38449	Not Significant	0.0880646
gpb-1	-0.036125	0.766101	0.817096	13.0354	12.9993	Not Significant	0.087727
gop-2	0.085116	0.767357	0.818017	8.20828	8.29339	Not Significant	0.0872379
ogdh-2	0.087523	0.768106	0.818397	8.1918	8.27933	Not Significant	0.0870362
ppt-1	-0.116678	0.771196	0.821268	9.26903	9.15236	Not Significant	0.085515
rbc-1	-0.0896969	0.773269	0.823055	8.06466	7.97496	Not Significant	0.0845709
ubc-15	-0.137477	0.774697	0.824154	8.68934	8.55187	Not Significant	0.0839914
ctsa-1.2	-0.0776511	0.775436	0.82452	14.2756	14.198	Not Significant	0.083799
lys-4	-0.0463481	0.776062	0.824764	17.7572	17.7109	Not Significant	0.0836701
CELE_W06B4.2	0.124729	0.777535	0.825907	10.1003	10.225	Not Significant	0.0830687
ntl-3	-0.159164	0.778084	0.826069	9.07617	8.91701	Not Significant	0.0829835
tag-151	0.124106	0.778527	0.826078	8.10464	8.22875	Not Significant	0.082979
rsr-2	0.0778254	0.778885	0.826078	8.2299	8.30773	Not Significant	0.082979
acl-9	0.124602	0.786393	0.833617	8.35587	8.48047	Not Significant	0.0790335
ctns-1	-0.095699	0.788934	0.835885	11.0145	10.9188	Not Significant	0.0778534
CELE_Y41E3.1	0.140723	0.794452	0.841303	9.1713	9.31202	Not Significant	0.0750476
sna-2	-0.0855816	0.797218	0.843675	8.14937	8.06379	Not Significant	0.0738247
perm-2	-0.0685565	0.797502	0.843675	9.06317	8.99461	Not Significant	0.0738247
pwp-1	-0.0637345	0.800419	0.846332	8.48912	8.42539	Not Significant	0.0724595
cpz-2	-0.0644894	0.801227	0.846756	8.87968	8.81519	Not Significant	0.0722417
hrpf-1	0.110397	0.810142	0.855743	8.57722	8.68761	Not Significant	0.0676566
rpl-17	0.0305041	0.811185	0.85641	15.284	15.3145	Not Significant	0.0673181
CELE_Y65B4A.8	0.0709888	0.812265	0.857116	12.1525	12.2235	Not Significant	0.0669602
sec-15	0.071443	0.812873	0.857324	8.66209	8.73353	Not Significant	0.0668551
CELE_Y50D4C.3	0.109259	0.814564	0.85854	8.24881	8.35807	Not Significant	0.0662397
dgn-2	0.128028	0.81485	0.85854	8.54316	8.67119	Not Significant	0.0662397
tps-2	0.0978922	0.817948	0.861367	8.70058	8.79848	Not Significant	0.0648115
C01G10.7	-0.0931267	0.818945	0.861982	8.62924	8.53612	Not Significant	0.0645016
ubr-4	0.112135	0.81941	0.862035	8.54431	8.65645	Not Significant	0.0644749
gck-1	0.101816	0.820574	0.862825	8.14403	8.24584	Not Significant	0.0640772
npp-11	0.0913362	0.823652	0.865624	8.52466	8.616	Not Significant	0.0626705
ddx-15	0.0458317	0.82911	0.870921	8.02664	8.07248	Not Significant	0.0600214
natc-1	0.077784	0.829631	0.871029	7.93482	8.0126	Not Significant	0.0599674
ZK512.4	0.0690906	0.836383	0.877676	8.85684	8.92593	Not Significant	0.0566659
npp-21	-0.12613	0.837484	0.878388	9.96274	9.83661	Not Significant	0.0563136
CELE_F16B12.1	-0.0913447	0.840656	0.880417	11.3013	11.21	Not Significant	0.0553117
cogc-1	0.11159	0.840669	0.880417	8.40728	8.51887	Not Significant	0.0553117
emb-4	-0.0731667	0.840686	0.880417	8.45867	8.3855	Not Significant	0.0553117
Y45G12B.3	0.107235	0.843037	0.882321	9.10905	9.21629	Not Significant	0.0543735
C03A3.2	-0.103039	0.844341	0.882321	9.4889	9.38587	Not Significant	0.0543735
npp-24	-0.0928694	0.844462	0.882321	8.47176	8.37889	Not Significant	0.0543735
lec-3	0.0807358	0.844621	0.882321	8.61266	8.6934	Not Significant	0.0543735
unc-54	-0.189727	0.844622	0.882321	10.7122	10.5224	Not Significant	0.0543735
zyg-12	0.0877597	0.846647	0.883993	8.58721	8.67497	Not Significant	0.0535511
pkc-2	0.0366218	0.848876	0.885876	8.07311	8.10973	Not Significant	0.052627
moc-2	0.0693415	0.849595	0.886182	8.25663	8.32597	Not Significant	0.052477
vps-36	-0.0750583	0.851304	0.887521	8.84104	8.76598	Not Significant	0.0518215
[truncated: 85 more rows]
